# Supplementary material for: A conserved protein tyrosine phosphatase, PTPN-22, functions in diverse developmental processes in C. elegans
Source: PLoS Genet. 2024 Aug 22;20(8):e1011219. doi: 10.1371/journal.pgen.1011219 (PMC11373843; doi:10.1371/journal.pgen.1011219)
Supplement: S4 File — (XLS) [file pgen.1011219.s011.xls]

## Sheet: Normalized Intensity Values
index	logFC	average_intensity	negLog10rawP	negLog10adjP	sig.pval.fct	sig.FDR.fct	internal_title_column	uniprot_id	gene_symbol	description	p	adjusted_p	internal_id_for_brushing	tooltip	N2_1	N2_2	N2_3	PTPN_1	PTPN_2	PTPN_3
2054	5.9073	14.9265	1.6151	0.9946	upReg	nonDE	dnj-19	O16303	dnj-19	DNaJ domain (Prokaryotic heat shock protein)	0.0243	0.1013	O16303		7.6103	12.4315	15.8766	17.0533	18.8124	17.7746
2969	5.2639	16.5252	3.4742	1.8417	upReg	upReg	scav-3	Q9XTT3	scav-3	SCAVenger receptor (CD36 family) related	0.0003	0.0144	Q9XTT3		12.4151	14.3187	-9	18.414	18.7423	18.7361
407	5.2226	25.6966	4.9226	1.9752	upReg	upReg	aldo-2	P46563	aldo-2	Fructose-bisphosphate aldolase 2	0	0.0106	P46563		22.6067	22.9421	23.7071	27.8987	28.2331	28.7919
54	5.1343	26.6822	4.9226	1.9752	upReg	upReg	CELE_ZC247.1	G5EBP5	CELE_ZC247.1	Uncharacterized protein	0	0.0106	G5EBP5		23.3761	24.2163	24.7528	29.1358	29.2448	29.3674
237	5.006	24.6736	4.3927	1.9752	upReg	upReg	lec-2	Q20684	lec-2	Galectin	0	0.0106	Q20684		21.3995	22.6722	22.4401	27.8599	26.8453	26.8245
3192	4.7981	18.5297	2.7205	1.5187	upReg	upReg	rhr-1	Q22947	rhr-1	Ammonium_transp domain-containing protein	0.0019	0.0303	Q22947		15.8467	17.3928	15.1525	19.1482	21.8199	21.8183
1470	4.793	19.8569	1.3327	0.8284	upReg	nonDE	eef-1B.1	P34460	eef-1B.1	Probable elongation factor 1-beta/1-delta 1	0.0465	0.1485	P34460		12.8328	19.0832	20.4651	22.7663	22.4131	21.5806
1481	4.6242	20.0961	3.2997	1.7606	upReg	upReg	CELE_M01H9.3	H2L0G8	CELE_M01H9.3	Uncharacterized protein	0.0005	0.0174	H2L0G8		16.8682	17.3448	19.1389	23.2223	21.8292	22.173
89	4.5855	25.7771	3.497	1.8417	upReg	upReg		PTPN_22			0.0003	0.0144	PTPN_22		22.6515	23.1365	24.6652	27.2893	28.2885	28.6319
2031	4.3684	18.9308	2.5999	1.4802	upReg	upReg	comt-3	Q965W3	comt-3	Catechol-O-MethylTransferase family	0.0025	0.0331	Q965W3		14.914	17.4043	17.9214	20.1421	21.2894	21.9135
3174	4.3516	17.3336	4.1899	1.9752	upReg	upReg	dpf-5	Q9TYX1	dpf-5	acylaminoacyl-peptidase	0.0001	0.0106	Q9TYX1		14.7681	14.7909	15.9146	20.04	19.4723	19.016
3146	4.2469	16.1893	1.9325	1.153	upReg	nonDE	col-178	O17641	col-178	Col_cuticle_N domain-containing protein	0.0117	0.0703	O17641		12.5079	14.7042	16.2595	-9	18.7013	18.7735
3147	4.2469	16.1893	1.9325	1.153	upReg	nonDE	col-179	O17642	col-179	Col_cuticle_N domain-containing protein	0.0117	0.0703	O17642		12.5079	14.7042	16.2595	-9	18.7013	18.7735
2660	4.2049	19.0057	2.1792	1.2852	upReg	upReg	hsp-16.49	P02513	hsp-16.49	Heat shock protein Hsp-16.48/Hsp-16.49	0.0066	0.0519	P02513		14.5103	18.128	18.0716	21.8905	20.535	20.8991
913	4.1523	21.7946	3.8281	1.9005	upReg	upReg	alh-7	O02266	alh-7	Aldedh domain-containing protein	0.0001	0.0126	O02266		19.5837	20.319	19.2526	24.7605	23.3763	23.4754
3141	4.0278	15.728	3.1016	1.6903	upReg	upReg	C50F4.1	Q18739	C50F4.1	CHK domain-containing protein	0.0008	0.0204	Q18739		-9	12.7071	-9	16.9962	16.7547	16.4537
1491	3.95	21.3414	3.6504	1.8662	upReg	upReg	pud-2.1	G5EBF3	pud-2.1	Protein Up-regulated in Daf-2(Gf)	0.0002	0.0136	G5EBF3		19.4412	18.6437	20.0143	22.5256	23.7747	23.6489
1972	3.8629	20.6777	3.9771	1.9217	upReg	upReg	vha-9	Q23680	vha-9	Probable V-type proton ATPase subunit F	0.0001	0.012	Q23680		18.051	19.257	18.9306	23.151	22.1756	22.5007
1781	3.8516	20.3216	3.6283	1.8662	upReg	upReg	sup-26	D5MCR3	sup-26	SUPpressor	0.0002	0.0136	D5MCR3		18.0415	19.0913	18.0548	23.0885	21.9473	21.7065
574	3.7558	22.7293	4.8326	1.9752	upReg	upReg	pmt-2	Q22993	pmt-2	Phosphoethanolamine N-methyltransferase 2	0	0.0106	Q22993		20.5983	20.985	20.9707	24.2173	24.907	24.6973
2713	3.7331	14.8355	3.4799	1.8417	upReg	upReg	CELE_Y41E3.7	A0A078BQL1	CELE_Y41E3.7	Uncharacterized protein	0.0003	0.0144	A0A078BQL1		12.814	12.8733	13.2197	17.4758	17.0102	15.6202
265	3.7197	25.0813	4.0866	1.9554	upReg	upReg	alh-1	Q20780	alh-1	Aldedh domain-containing protein	0.0001	0.0111	Q20780		22.5251	23.6533	23.4859	27.3191	26.6047	26.8997
2655	3.6946	16.9769	2.9028	1.5952	upReg	upReg	mdt-4	Q23523	mdt-4	Mediator of RNA polymerase II transcription subunit 4	0.0013	0.0254	Q23523		13.9371	15.9266	15.5251	17.9853	18.9371	19.5501
2036	3.6543	21.8566	3.9608	1.9188	upReg	upReg	prdx-2	A0A0K3AUJ9	prdx-2	Peroxiredoxin prdx-2	0.0001	0.0121	A0A0K3AUJ9		19.3835	20.4048	20.2999	24.1943	23.2282	23.6288
2703	3.6457	17.9921	4.3769	1.9752	upReg	upReg	CELE_R11D1.10	Q21938	CELE_R11D1.10	FYVE-type domain-containing protein	0	0.0106	Q21938		16.1484	15.7068	16.6526	19.4705	19.8654	20.1088
557	3.6233	23.7191	3.4464	1.8333	upReg	upReg	gln-3	Q9U307	gln-3	Glutamine synthetase	0.0004	0.0147	Q9U307		22.8332	21.3223	21.5667	24.9312	25.946	25.7149
25	3.6068	25.5389	3.7368	1.8861	upReg	upReg	lea-1	H2FLL1	lea-1	Plant Late Embryo Abundant (LEA) related	0.0002	0.013	H2FLL1		23.7893	23.4037	24.0135	26.4702	27.6544	27.9024
1012	3.5308	20.9866	2.7447	1.5247	upReg	upReg	CELE_Y48G10A.1	G5EF86	CELE_Y48G10A.1	S-formylglutathione hydrolase	0.0018	0.0299	G5EF86		18.2925	18.9589	20.4123	23.6749	22.4133	22.1679
2847	3.5286	18.7126	3.716	1.8861	upReg	upReg	CELE_Y39G10AR.9	Q95XR3	CELE_Y39G10AR.9	WD_REPEATS_REGION domain-containing protein	0.0002	0.013	Q95XR3		17.3116	17.2955	16.2379	21.0561	20.0167	20.3579
722	3.4977	22.8277	2.6977	1.5186	upReg	upReg	lec-4	Q18625	lec-4	Galectin	0.002	0.0303	Q18625		19.645	21.6134	21.9783	25.1894	24.4164	24.124
2256	3.4962	23.531	2.9677	1.619	upReg	upReg	eif-6	O62106	eif-6	Eukaryotic translation initiation factor 6	0.0011	0.024	O62106		21.1379	22.4487	21.762	26.4282	24.733	24.676
1958	3.4739	18.5787	3.5129	1.8417	upReg	upReg	C26B9.5	Q18198	C26B9.5	Uncharacterized protein	0.0003	0.0144	Q18198		16.0369	16.7842	17.704	20.6345	20.2541	20.0583
2004	3.4722	23.4319	3.0465	1.6572	upReg	upReg	lec-6	Q9N384	lec-6	Galectin	0.0009	0.022	Q9N384		21.2155	22.4265	21.4453	26.2339	24.7842	24.4859
982	3.4183	22.4055	4.3971	1.9752	upReg	upReg	B0272.3	P41938	B0272.3	Probable 3-hydroxyacyl-CoA dehydrogenase B0272.3	0	0.0106	P41938		20.2296	21.0306	20.8288	24.2737	24.265	23.8052
2213	3.4063	17.6341	2.8886	1.5928	upReg	upReg	C09F5.1	Q09231	C09F5.1	BRICHOS domain-containing protein C09F5.1	0.0013	0.0255	Q09231		16.629	15.8113	15.3524	20.5094	18.7171	18.7852
602	3.3925	25.5232	3.6843	1.8861	upReg	upReg	mdh-1	Q9UAV5	mdh-1	Malate dehydrogenase, cytoplasmic	0.0002	0.013	Q9UAV5		22.9471	24.1453	24.3885	27.3534	27.2204	27.0847
2644	3.3842	20.0686	2.769	1.5331	upReg	upReg	tli-1	Q93565	tli-1	ToLlIp homolog	0.0017	0.0293	Q93565		17.5802	19.8253	17.724	21.9699	21.722	21.5902
1312	3.373	21.9947	4.2028	1.9752	upReg	upReg	hsp-16.11	P34696	hsp-16.11	Heat shock protein Hsp-16.1/Hsp-16.11	0.0001	0.0106	P34696		19.913	20.4682	20.5436	23.1689	23.9411	23.9338
3526	3.3664	16.4677	2.5498	1.4588	upReg	upReg	math-38	D6VPA0	math-38	MATH (Meprin-associated Traf homology) domain containing	0.0028	0.0348	D6VPA0		-9	14.9804	13.9154	18.6264	16.9836	17.8329
2083	3.3615	19.4565	2.5897	1.4785	upReg	upReg	tyms-1	Q9N588	tyms-1	Thymidylate synthase	0.0026	0.0332	Q9N588		16.8407	19.1818	17.3046	21.8491	20.8156	20.7468
1943	3.3334	20.7517	2.0649	1.2231	upReg	nonDE	F54D5.7	Q20772	F54D5.7	Probable glutaryl-CoA dehydrogenase, mitochondrial	0.0086	0.0598	Q20772		18.6527	18.059	20.5434	23.8392	22.0194	21.3968
2726	3.3331	17.9745	3.3648	1.792	upReg	upReg	puf-9	Q23191	puf-9	PUM-HD domain-containing protein	0.0004	0.0161	Q23191		16.7682	16.8277	15.328	19.9527	19.3061	19.6643
657	3.3302	23.4932	3.7695	1.8992	upReg	upReg	tpi-1	Q10657	tpi-1	Triosephosphate isomerase	0.0002	0.0126	Q10657		21.2696	22.1205	22.0941	25.0892	24.6571	25.7284
352	3.306	24.1743	4.3105	1.9752	upReg	upReg	mua-6	O02365	mua-6	Intermediate filament protein ifa-2	0	0.0106	O02365		22.3681	23.0407	22.1551	25.6215	25.9177	25.9428
1322	3.2963	21.7671	3.7876	1.9005	upReg	upReg	vha-5	G5EEK9	vha-5	V-type proton ATPase 116 kDa subunit a 2	0.0002	0.0126	G5EEK9		19.6208	20.7455	19.9905	23.8784	23.0973	23.2699
1868	3.277	25.0924	2.7579	1.5261	upReg	upReg	spe-5	Q9N5A0	spe-5	V-type proton ATPase subunit B 2	0.0017	0.0298	Q9N5A0		22.4232	24.4356	23.5028	27.5446	26.2493	26.3988
2689	3.2755	19.4983	2.0313	1.2088	upReg	nonDE	cnx-1	P34652	cnx-1	Calnexin	0.0093	0.0618	P34652		15.8608	19.1783	18.5427	21.6382	20.9289	20.8413
1898	3.2641	18.0687	2.7787	1.5331	upReg	upReg	CELE_Y25C1A.13	Q9TYL2	CELE_Y25C1A.13	Delta(3,5)-Delta(2,4)-dienoyl-CoA isomerase, mitochondrial	0.0017	0.0293	Q9TYL2		17.0077	17.0188	15.2836	20.4764	19.4585	19.1674
2860	3.2531	15.1317	1.7459	1.0639	upReg	nonDE	egal-1	Q17902	egal-1	Egalitarian protein homolog	0.018	0.0863	Q17902		12.2232	15.8851	12.407	17.321	16.5571	16.3965
2642	3.2519	18.0866	2.3903	1.3805	upReg	upReg	hgo-1	Q9Y041	hgo-1	Homogentisate 1,2-dioxygenase	0.0041	0.0416	Q9Y041		15.2395	17.9745	16.1681	19.2293	20.2467	19.6617
1495	3.23	22.6229	3.4094	1.8302	upReg	upReg	sdhb-1	Q09545	sdhb-1	Succinate dehydrogenase [ubiquinone] iron-sulfur subunit, mitochondrial	0.0004	0.0148	Q09545		20.8676	21.7856	20.3704	24.7609	24.0232	23.9295
777	3.2171	21.9949	4.0536	1.9554	upReg	upReg	Y54F10AM.8	Q9BL07	Y54F10AM.8	Putative phospholipase B-like 3	0.0001	0.0111	Q9BL07		19.7571	20.5784	20.8238	23.6736	23.6836	23.4532
3253	3.2023	18.4714	2.9707	1.619	upReg	upReg	ttr-59	H2KYJ2	ttr-59	TransThyretin-Related family domain	0.0011	0.024	H2KYJ2		16.3326	18.0342	16.2438	19.7101	20.0871	20.4203
3076	3.1764	16.9146	1.7575	1.0661	upReg	nonDE	lgc-34	O17274	lgc-34	Neur_chan_LBD domain-containing protein	0.0175	0.0859	O17274		15.033	16.6402	14.3059	20.431	17.6049	17.4724
2917	3.1598	18.2827	2.0794	1.2306	upReg	nonDE	CELE_T24H7.3	Q22757	CELE_T24H7.3	DUF727 domain-containing protein	0.0083	0.0588	Q22757		15.092	17.1816	17.835	20.9149	19.2938	19.3793
3398	3.0996	13.7026	1.5847	0.9766	upReg	nonDE	acin-1	P91156	acin-1	ACINus (Mammalian Apoptotic Chromatin condensation Inducer in the Nucleus) homolog	0.026	0.1055	P91156		10.6174	13.7119	13.059	-9	15.9833	15.1414
864	3.0974	22.5756	3.4354	1.8333	upReg	upReg	upb-1	Q19437	upb-1	CN hydrolase domain-containing protein	0.0004	0.0147	Q19437		20.1608	21.2825	21.6374	24.1629	24.2982	23.9117
1478	3.0878	19.5194	3.4981	1.8417	upReg	upReg	cdkr-3	Q9U2Y2	cdkr-3	CDK5RAP3-like protein	0.0003	0.0144	Q9U2Y2		17.4266	17.8228	18.677	21.5414	20.8747	20.7739
2840	3.0859	18.2006	3.0119	1.636	upReg	upReg	ile-2	Q22170	ile-2	L-type lectin-like domain-containing protein	0.001	0.0231	Q22170		15.7032	17.3965	16.8734	20.3157	19.4488	19.4662
2665	3.0762	22.4415	2.5662	1.4666	upReg	upReg	fkb-2	Q9U2Q8	fkb-2	peptidylprolyl isomerase	0.0027	0.0341	Q9U2Q8		20.3126	21.1869	21.2106	25.283	23.5844	23.0713
1435	3.035	20.8215	4.2262	1.9752	upReg	upReg	adss-1	P91134	adss-1	Adenylosuccinate synthetase	0.0001	0.0106	P91134		19.425	18.9061	19.581	22.2738	22.6253	22.118
1630	3.025	19.6459	3.2374	1.7487	upReg	upReg	CELE_Y54F10AR.1	Q965T2	CELE_Y54F10AR.1	Phosphatidylinositol transfer protein	0.0006	0.0178	Q965T2		18.2669	18.3315	17.8018	22.0669	20.8851	20.5232
795	3.0237	21.1555	3.4154	1.8302	upReg	upReg	atx-2	G5ED29	atx-2	Ataxin-2 homolog	0.0004	0.0148	G5ED29		18.7722	19.8942	20.2644	22.6425	22.6819	22.6776
866	3.0161	21.0299	4.1555	1.9752	upReg	upReg	semo-1	Q9XXF9	semo-1	SELENBP1 ortholog with Methanethiol Oxidase activity	0.0001	0.0106	Q9XXF9		19.3696	19.2979	19.8981	22.9095	22.4001	22.3045
1732	3.0129	20.5974	3.4246	1.8302	upReg	upReg	cpr-1	P25807	cpr-1	Gut-specific cysteine proteinase	0.0004	0.0148	P25807		18.7439	19.8378	18.691	21.6345	22.4264	22.2507
1437	3.0037	19.8604	3.1414	1.7076	upReg	upReg	app-1	O44750	app-1	Xaa-Pro aminopeptidase app-1	0.0007	0.0196	O44750		17.6042	18.3587	19.1127	21.9192	21.1364	21.0313
2340	3.0037	18.9066	1.7429	1.0631	upReg	nonDE	CELE_F20D1.3	Q93535	CELE_F20D1.3	Uncharacterized protein	0.0181	0.0865	Q93535		16.5299	17.7837	17.9005	18.3338	21.5189	21.3726
2186	2.9985	17.4407	3.5466	1.853	upReg	upReg	cah-6	O02637	cah-6	Carbonic anhydrase	0.0003	0.014	O02637		15.6471	16.2988	15.8785	18.253	19.4797	19.087
2818	2.9615	20.8753	2.2951	1.3375	upReg	upReg	CELE_Y42H9AR.1	Q9N3Y1	CELE_Y42H9AR.1	GRASP55_65 domain-containing protein	0.0051	0.046	Q9N3Y1		18.8911	20.2903	19.0025	23.6888	21.8682	21.5112
1293	2.955	19.5065	4.1066	1.9554	upReg	upReg	CELE_Y57A10A.26	Q9NA74	CELE_Y57A10A.26	Uncharacterized protein	0.0001	0.0111	Q9NA74		18.0267	17.9785	18.0817	21.4976	20.8338	20.6206
449	2.9437	23.3969	2.9229	1.603	upReg	upReg	let-721	Q11190	let-721	Electron transfer flavoprotein-ubiquinone oxidoreductase, mitochondrial	0.0012	0.0249	Q11190		21.5723	21.5453	22.6576	25.7428	24.4362	24.4273
1787	2.9335	20.0871	3.9079	1.9083	upReg	upReg	CELE_K02C4.5	Q8I4H7	CELE_K02C4.5	Uncharacterized protein	0.0001	0.0124	Q8I4H7		18.7755	18.429	18.6565	21.5165	21.0667	22.0782
1033	2.9326	18.7821	1.6375	1.0064	upReg	nonDE	rab-6.2	Q22782	rab-6.2	Ras-related protein rab-6.2	0.023	0.0985	Q22782		15.1936	18.1882	18.5658	21.2073	19.643	19.895
2416	2.9108	18.8824	3.0012	1.6326	upReg	upReg	CELE_K09E2.3	Q21392	CELE_K09E2.3	Uncharacterized protein	0.001	0.0233	Q21392		16.487	17.743	18.051	20.7468	19.8969	20.3699
994	2.9045	21.1305	1.7428	1.0631	upReg	nonDE	eef-1B.2	Q9U2H9	eef-1B.2	Probable elongation factor 1-beta/1-delta 2	0.0181	0.0865	Q9U2H9		18.577	20.5953	19.8623	20.7882	23.7745	23.1854
1460	2.8942	20.8241	3.5463	1.853	upReg	upReg	asp-6	O01530	asp-6	Aspartic protease 6	0.0003	0.014	O01530		18.6769	19.8651	19.5888	22.5493	22.2029	22.0614
715	2.8835	21.0567	3.3108	1.7606	upReg	upReg	ain-1	Q17740	ain-1	ALG-1 INteracting protein	0.0005	0.0174	Q17740		18.749	20.1295	19.9664	22.6872	22.4469	22.3612
1117	2.8789	20.556	2.4244	1.3967	upReg	upReg	tct-1	Q93573	tct-1	Translationally-controlled tumor protein homolog	0.0038	0.0401	Q93573		18.2763	19.9958	19.0777	23.0455	21.652	21.289
1993	2.875	19.6328	1.5783	0.973	upReg	nonDE	CELE_F42A10.5	Q20310	CELE_F42A10.5	Protein CDV3 homolog	0.0264	0.1064	Q20310		18.9401	17.8922	17.7535	18.8124	22.3002	22.0983
1529	2.8713	21.6071	1.5604	0.962	upReg	nonDE	acsd-1	Q8T8B9	acsd-1	2-amino-3-carboxymuconate-6-semialdehyde decarboxylase	0.0275	0.1091	Q8T8B9		19.0951	22.5521	18.8671	22.7399	23.1028	23.2855
3115	2.8561	15.9415	1.8392	1.1077	upReg	nonDE	cth-1	O45391	cth-1	cystathionine gamma-lyase	0.0145	0.078	O45391		13.8165	16.4886	13.2352	17.5308	17.1602	17.4176
3337	2.8463	16.1649	1.5729	0.9695	upReg	nonDE	gad-1	O16519	gad-1	Gastrulation defective protein 1	0.0267	0.1073	O16519		15.005	15.0082	14.2121	19.8729	16.1854	16.7059
922	2.841	21.2564	3.8396	1.9005	upReg	upReg	unc-73	O61528	unc-73	Guanine nucleotide exchange factor UNC-73A	0.0001	0.0126	O61528		19.3672	19.7934	20.347	22.9023	22.6167	22.5116
1794	2.82	22.0563	3.1018	1.6903	upReg	upReg	cap-2	P34686	cap-2	F-actin-capping protein subunit beta	0.0008	0.0204	P34686		20.2165	21.1254	20.5969	24.2798	23.1349	22.9842
248	2.8168	22.7984	2.8068	1.5463	upReg	upReg	alx-1	P34552	alx-1	Apoptosis-linked gene 2-interacting protein X 1	0.0016	0.0284	P34552		21.0226	21.3719	21.7755	25.2611	23.8119	23.5474
309	2.8051	22.9432	3.2771	1.7606	upReg	upReg	usp-5	A0A8D9I6U5	usp-5	Ubiquitin carboxyl-terminal hydrolase	0.0005	0.0174	A0A8D9I6U5		20.7354	22.0675	21.8192	24.0975	24.6321	24.3076
2657	2.7965	18.0681	2.8756	1.5893	upReg	upReg	CELE_F55G11.4	G5EC22	CELE_F55G11.4	CUB_2 domain-containing protein	0.0013	0.0257	G5EC22		16.7699	16.0555	17.1841	18.6027	20.0255	19.7707
3466	2.7763	15.4244	2.3824	1.3794	upReg	upReg	cyh-1	A0A7R9SUL6	cyh-1	CYclin H	0.0041	0.0417	A0A7R9SUL6		14.3776	-9	13.1397	17.2028	16.1195	16.2825
2328	2.7606	17.0157	2.6948	1.5186	upReg	upReg	snrp-40.1	Q19211	snrp-40.1	WD_REPEATS_REGION domain-containing protein	0.002	0.0303	Q19211		15.4856	16.5906	14.8299	18.8855	18.4662	17.8362
3202	2.7463	16.2782	1.718	1.0518	upReg	nonDE	CELE_T04A11.2	G5ECB5	CELE_T04A11.2	Uncharacterized protein	0.0191	0.0888	G5ECB5		15.9353	12.9321	15.8478	17.1095	17.6117	18.2329
2711	2.7458	18.6609	2.6971	1.5186	upReg	upReg	cey-1	O62213	cey-1	CSD domain-containing protein	0.002	0.0303	O62213		17.4357	17.0197	18.2323	-9	20.0606	20.5562
2779	2.7406	16.6144	2.1869	1.2889	upReg	upReg	fut-3	G5EFP5	fut-3	Alpha-(1,3)-fucosyltransferase fut-3	0.0065	0.0514	G5EFP5		14.5834	16.8097	14.3392	18.0736	17.9764	17.904
1724	2.7402	20.5449	2.2496	1.3144	upReg	upReg	hprt-1	Q9NF11	hprt-1	Hypoxanthine phosphoribosyltransferase	0.0056	0.0485	Q9NF11		18.0476	19.8897	19.5872	22.9182	21.3657	21.4611
113	2.7399	27.7113	2.7321	1.5199	upReg	upReg	vha-13	Q9XW92	vha-13	V-type proton ATPase catalytic subunit A	0.0019	0.0302	Q9XW92		25.2247	26.7033	27.096	29.2686	28.9031	29.0719
1772	2.7396	20.0342	2.4478	1.4124	upReg	upReg	nrfl-1	G5EDM4	nrfl-1	Na(+)/H(+) exchange regulatory cofactor-like protein nrfl-1	0.0036	0.0387	G5EDM4		18.1963	19.592	18.205	20.4115	21.9483	21.8522
2456	2.7303	18.3739	2.6832	1.5137	upReg	upReg	pcn-1	O02115	pcn-1	Proliferating cell nuclear antigen	0.0021	0.0306	O02115		16.3235	17.0498	17.6529	20.6377	19.2101	19.3693
192	2.7299	26.0487	3.5448	1.853	upReg	upReg	F37C4.5	O44400	F37C4.5	Protein F37C4.5	0.0003	0.014	O44400		25.1647	24.8634	24.0232	27.4697	27.5328	27.2385
2263	2.7225	19.1266	2.1322	1.2564	upReg	nonDE	fust-1	Q18265	fust-1	FUS/TLS RNA binding protein homolog	0.0074	0.0554	Q18265		18.8032	18.3027	17.007	-9	21.1116	20.4087
2572	2.7037	15.4231	1.9241	1.151	upReg	nonDE	dnc-4	Q18194	dnc-4	DyNactin Complex component	0.0119	0.0706	Q18194		15.6521	12.7539	13.8076	16.206	16.8403	17.2784
3396	2.7036	17.0229	2.2575	1.3171	upReg	upReg	fkb-5	Q95Q60	fkb-5	peptidylprolyl isomerase	0.0055	0.0482	Q95Q60		15.1947	16.1942	15.6245	19.7076	17.9925	17.424
843	2.7016	22.8754	4.3344	1.9752	upReg	upReg	CELE_K12C11.1	O44995	CELE_K12C11.1	AMP_N domain-containing protein	0	0.0106	O44995		21.4187	21.7607	21.3943	24.378	24.2062	24.0944
1263	2.7005	21.4782	1.9995	1.1916	upReg	nonDE	lin-53	P90916	lin-53	Probable histone-binding protein lin-53	0.01	0.0643	P90916		19.3889	20.8798	20.1151	24.3225	22.0536	22.1092
1903	2.6999	17.6739	1.1585	0.7356	nonDE	nonDE	cam-1	G5EGK5	cam-1	Tyrosine-protein kinase receptor cam-1	0.0694	0.1838	G5EGK5		13.4572	17.9434	17.5712	19.8389	18.4897	18.7428
207	2.6907	27.9206	3.2195	1.7378	upReg	upReg	vha-12	Q19626	vha-12	V-type proton ATPase subunit B 1	0.0006	0.0183	Q19626		25.9501	27.0134	26.7624	29.8081	28.8698	29.12
2378	2.6905	24.5269	1.8104	1.0937	upReg	nonDE	fem-2	P49594	fem-2	Protein phosphatase fem-2	0.0155	0.0806	P49594		21.3672	23.6698	24.5078	26.2367	25.5391	25.8405
1439	2.6885	17.9641	1.1121	0.7072	nonDE	nonDE	rab-3	Q94986	rab-3	Ras-related protein Rab-3	0.0773	0.1962	Q94986		13.8246	16.8798	19.1553	19.2279	19.281	19.4163
2640	2.687	18.989	1.3542	0.8417	upReg	nonDE	ccr-4	B3GWC3	ccr-4	Endo/exonuclease/phosphatase domain-containing protein	0.0442	0.144	B3GWC3		15.1752	19.0732	18.688	21.0105	20.1164	19.8704
1462	2.6699	21.685	3.5978	1.8607	upReg	upReg	C23G10.2	Q10121	C23G10.2	RutC family protein C23G10.2	0.0003	0.0138	Q10121		20.4811	19.7582	20.8109	22.8314	23.1941	23.0346
393	2.6695	25.8033	3.494	1.8417	upReg	upReg	lec-1	P36573	lec-1	32 kDa beta-galactoside-binding lectin	0.0003	0.0144	P36573		23.836	25.0471	24.5226	27.1473	27.0794	27.1875
2801	2.6512	18.3789	3.3166	1.7606	upReg	upReg	CELE_K05B2.4	Q9GYN3	CELE_K05B2.4	Uncharacterized protein	0.0005	0.0174	Q9GYN3		16.3223	17.5659	17.2715	19.8858	19.7268	19.5009
788	2.65	22.4394	3.1475	1.7076	upReg	upReg	tdo-2	Q09474	tdo-2	Tryptophan 2,3-dioxygenase	0.0007	0.0196	Q09474		20.7519	21.5319	21.0594	23.0224	24.0815	24.1895
3263	2.6462	17.3332	2.0793	1.2306	upReg	nonDE	memo-1	Q22915	memo-1	Protein memo-1 homolog	0.0083	0.0588	Q22915		14.9545	16.5365	-9	18.9876	17.7884	18.3992
3223	2.6423	16.504	2.3884	1.3805	upReg	upReg	C53B7.2	Q18805	C53B7.2	TIL domain-containing protein	0.0041	0.0416	Q18805		16.0829	15.6947	14.5638	-9	18.1315	18.0473
483	2.6345	23.1488	3.4728	1.8417	upReg	upReg	C01B10.3	Q17543	C01B10.3	Uncharacterized protein	0.0003	0.0144	Q17543		22.0221	22.313	21.1594	24.4083	24.5613	24.4284
2953	2.6298	18.0656	0.6329	0.3979	nonDE	nonDE	got-2.1	O01804	got-2.1	Aspartate aminotransferase	0.2329	0.4	O01804		11.9287	18.4616	19.8618	19.4767	19.5322	19.1327
559	2.6143	21.4999	4.0296	1.9554	upReg	upReg	ruvb-2	Q9GZH2	ruvb-2	RuvB-like 2	0.0001	0.0111	Q9GZH2		20.3521	19.8485	20.3778	22.901	22.9396	22.5805
2451	2.6041	15.845	2.4837	1.4289	upReg	upReg	faah-3	O45089	faah-3	Amidase domain-containing protein	0.0033	0.0372	O45089		14.5708	15.6069	13.4509	17.0255	17.2653	17.1502
932	2.5945	22.5644	4.3277	1.9752	upReg	upReg	cap-1	P34685	cap-1	F-actin-capping protein subunit alpha	0	0.0106	P34685		21.1475	21.4305	21.2235	23.7406	23.9894	23.8551
460	2.59	23.7199	3.2638	1.7606	upReg	upReg	hpd-1	Q22633	hpd-1	4-hydroxyphenylpyruvate dioxygenase	0.0005	0.0174	Q22633		21.8008	23.0884	22.3855	24.8262	25.2334	24.9852
2462	2.587	18.9851	3.073	1.6684	upReg	upReg	CELE_Y48C3A.3	Q9NAG5	CELE_Y48C3A.3	Uncharacterized protein	0.0008	0.0215	Q9NAG5		17.5897	17.0018	18.4832	20.2799	20.4415	20.1141
195	2.5867	24.7961	4.1739	1.9752	upReg	upReg	sdha-1	Q09508	sdha-1	Succinate dehydrogenase [ubiquinone] flavoprotein subunit, mitochondrial	0.0001	0.0106	Q09508		23.3543	23.7651	23.3888	26.0609	26.2564	25.951
412	2.5808	24.7012	4.0245	1.9554	upReg	upReg	CELE_F45D11.15	G5EFS5	CELE_F45D11.15	Uncharacterized protein	0.0001	0.0111	G5EFS5		23.6508	23.1328	23.449	25.7393	26.0619	26.1736
413	2.5808	24.7012	4.0245	1.9554	upReg	upReg	CELE_F45D11.14	Q9N5T2	CELE_F45D11.14	Uncharacterized protein	0.0001	0.0111	Q9N5T2		23.6508	23.1328	23.449	25.7393	26.0619	26.1736
249	2.5769	23.6588	3.5443	1.853	upReg	upReg	pat-12	Q95QA6	pat-12	Protein pat-12	0.0003	0.014	Q95QA6		22.3601	22.1573	22.5936	24.3732	25.1258	25.3427
1956	2.5762	22.3658	2.3287	1.3474	upReg	upReg	F38B2.4	Q20140	F38B2.4	Adenylate kinase isoenzyme 1	0.0047	0.0449	Q20140		20.4583	22.1035	20.6711	24.515	23.3361	23.1104
320	2.5747	23.0439	2.8981	1.5949	upReg	upReg	itsn-1	A0A0K3AS36	itsn-1	ITSN (Intersectin) family	0.0013	0.0254	A0A0K3AS36		21.513	21.4056	22.351	23.5885	24.549	24.8563
2471	2.5654	17.0833	2.8166	1.5527	upReg	upReg	aph-2	Q23316	aph-2	Nicastrin	0.0015	0.028	Q23316		15.2778	15.6463	16.4777	17.6453	18.7546	18.6983
2047	2.5644	18.3566	2.1654	1.2761	upReg	upReg	exc-4	Q8WQA4	exc-4	Chloride intracellular channel exc-4	0.0068	0.053	Q8WQA4		17.0398	18.2498	15.9336	20.2637	19.3437	19.309
1269	2.5344	24.9856	3.2928	1.7606	upReg	upReg	sip-1	Q20363	sip-1	Stress-induced protein 1	0.0005	0.0174	Q20363		23.0812	24.2586	23.8153	26.0746	26.5255	26.1583
365	2.5293	22.2974	3.6108	1.8607	upReg	upReg	acs-11	Q20264	acs-11	Fatty Acid CoA Synthetase family	0.0002	0.0138	Q20264		20.5916	20.9999	21.5069	23.4155	23.8043	23.4663
2139	2.5224	19.5579	1.7758	1.0768	upReg	nonDE	fbxa-64	P91522	fbxa-64	F-box domain-containing protein	0.0168	0.0838	P91522		17.6556	19.4137	17.8209	22.2599	20.0376	20.1599
979	2.5191	23.6553	2.9373	1.603	upReg	upReg	kat-1	Q22100	kat-1	Acetyl-CoA acetyltransferase homolog, mitochondrial	0.0012	0.0249	Q22100		21.7059	22.5619	22.9194	25.4919	24.6414	24.6111
1522	2.5177	21.0904	2.4251	1.3967	upReg	upReg	sti-1	O16259	sti-1	Stress-induced-phosphoprotein 1	0.0038	0.0401	O16259		19.2895	20.713	19.4921	23.1956	22.0951	21.7571
3172	2.5075	15.5305	0.9027	0.5782	nonDE	nonDE	R08D7.4	P30643	R08D7.4	Uncharacterized protein R08D7.4	0.1251	0.2641	P30643		15.3993	16.1434	13.1683	-9	-9	17.4112
2721	2.4949	17.2621	3.1724	1.7157	upReg	upReg	agr-1	G5EG68	agr-1	AGRin (Synaptic protein) homolog	0.0007	0.0192	G5EG68		15.9001	16.4897	15.6541	18.5199	17.9801	19.0285
2071	2.4928	18.905	2.385	1.3794	upReg	upReg	CELE_F40G9.17	C0Z1Y9	CELE_F40G9.17	Ankyrin_rpt-contain_dom domain-containing protein	0.0041	0.0417	C0Z1Y9		16.4313	18.1372	18.4073	20.3706	20.0672	20.0163
44	2.4916	24.5755	3.7354	1.8861	upReg	upReg	vab-10	A0A1N7SYP3	vab-10	GAR domain-containing protein	0.0002	0.013	A0A1N7SYP3		23.3437	23.0792	23.5664	25.4217	25.9233	26.119
8	2.4802	26.6841	3.8731	1.9083	upReg	upReg	anc-1	Q9N4M4	anc-1	Nuclear anchorage protein 1	0.0001	0.0124	Q9N4M4		25.3987	25.2264	25.7069	27.6176	28.0012	28.1539
2274	2.4776	20.8835	2.2128	1.3007	upReg	upReg	cfim-1	Q93716	cfim-1	Cleavage and polyadenylation specificity factor subunit 5	0.0061	0.05	Q93716		18.2857	20.4868	20.1616	21.9817	22.1726	22.2125
1483	2.4732	20.4702	2.4815	1.4289	upReg	upReg	F13E6.1	P55326	F13E6.1	Uncharacterized protein F13E6.1	0.0033	0.0372	P55326		18.9163	19.0972	19.6872	20.6389	22.0994	22.3819
1855	2.469	17.6535	3.2681	1.7606	upReg	upReg	vha-7	B2MZD0	vha-7	V-type proton ATPase 116 kDa subunit a 4	0.0005	0.0174	B2MZD0		-9	16.3435	16.0008	18.4835	18.8233	18.6166
1816	2.4651	17.4687	2.7198	1.5187	upReg	upReg	myrf-2	D9PTN5	myrf-2	Myelin regulatory factor homolog 2	0.0019	0.0303	D9PTN5		16.0597	15.7244	16.9242	19.3311	18.0796	18.6929
2175	2.4623	16.086	0.6517	0.4107	nonDE	nonDE	lbp-1	Q20223	lbp-1	Fatty acid-binding protein homolog 1	0.223	0.3884	Q20223		16.2685	14.4377	13.8585	13.1123	19.7821	19.0571
3186	2.4609	19.2427	1.9712	1.1762	upReg	nonDE	CELE_Y47G6A.33	A5A8P5	CELE_Y47G6A.33	C-type LECtin	0.0107	0.0667	A5A8P5		16.6449	19.3679	18.024	20.5525	20.5328	20.3343
1166	2.4551	21.991	3	1.6326	upReg	upReg	mag-1	P49029	mag-1	Protein mago nashi homolog	0.001	0.0233	P49029		20.3005	21.4011	20.5888	23.7234	22.7907	23.1416
80	2.4302	24.0661	3.4159	1.8302	upReg	upReg	tpp-2	Q09541	tpp-2	Tripeptidyl-peptidase 2	0.0004	0.0148	Q09541		23.1492	22.4073	22.9966	25.6724	25.2612	24.91
2332	2.4247	20.4555	3.5464	1.853	upReg	upReg	pqn-59	O61708	pqn-59	Prion-like-(Q/N-rich)-domain-bearing protein	0.0003	0.014	O61708		19.3674	18.876	19.486	21.8841	21.2466	21.8727
1707	2.4245	18.8754	1.5247	0.9456	upReg	nonDE	dhp-1	Q21773	dhp-1	Dihydropyrimidinase 1	0.0299	0.1134	Q21773		17.1624	16.6646	19.1626	18.715	20.7324	20.8157
1748	2.4157	19.4098	3.4972	1.8417	upReg	upReg	F54C8.7	P34445	F54C8.7	Uncharacterized protein F54C8.7	0.0003	0.0144	P34445		18.5481	18.3991	17.6586	20.8111	20.5183	20.5236
3349	2.4136	21.7865	1.8203	1.0988	upReg	nonDE	CELE_Y111B2A.2	Q9BHL9	CELE_Y111B2A.2	COX6C domain-containing protein	0.0151	0.0796	Q9BHL9		20.2538	20.7876	20.6978	24.6341	22.3889	21.9571
1432	2.413	20.9609	3.6407	1.8662	upReg	upReg	ctsa-3.1	P52716	ctsa-3.1	Serine carboxypeptidase ctsa-3.1	0.0002	0.0136	P52716		19.5606	19.5932	20.1095	22.5303	22.0164	21.9554
3201	2.4103	16.7305	0.9898	0.6314	nonDE	nonDE	cdc-37	O02108	cdc-37	Probable Hsp90 co-chaperone cdc37	0.1024	0.2337	O02108		15.4585	15.7202	15.3974	14.8849	19.5805	19.3416
417	2.3949	23.3227	2.5664	1.4666	upReg	upReg	gpi-1	Q7K707	gpi-1	Glucose-6-phosphate isomerase	0.0027	0.0341	Q7K707		22.1642	21.2454	22.9661	24.3287	24.9231	24.3085
629	2.3854	22.265	2.9343	1.603	upReg	upReg	sodh-1	Q17334	sodh-1	Alcohol dehydrogenase 1	0.0012	0.0249	Q17334		20.696	20.6201	21.9007	23.6039	23.5057	23.2633
3373	2.381	16.7703	2.3736	1.373	upReg	upReg	wdr-12	P91343	wdr-12	Ribosome biogenesis protein WDR12 homolog	0.0042	0.0424	P91343		14.854	15.7298	16.1557	18.8749	17.5679	17.4396
200	2.3771	22.6926	3.2698	1.7606	upReg	upReg	lmn-1	Q21443	lmn-1	Lamin-1	0.0005	0.0174	Q21443		21.237	21.9335	21.3416	24.2705	23.9851	23.3878
2773	2.3722	19.5211	3.1205	1.6968	upReg	upReg	cpr-6	P43510	cpr-6	Cathepsin B-like cysteine proteinase 6	0.0008	0.0201	P43510		17.6307	18.7484	18.626	20.7739	20.8735	20.4743
780	2.3695	23.4862	2.5303	1.4527	upReg	upReg	ftt-2	Q20655	ftt-2	14-3-3-like protein 2	0.0029	0.0353	Q20655		21.9475	22.3605	22.5962	25.6598	24.3654	23.9876
3306	2.3666	19.6633	1.6768	1.0322	upReg	nonDE	CELE_F55B11.3	O17893	CELE_F55B11.3	Uncharacterized protein	0.021	0.0928	O17893		17.9302	19.5559	17.9539	22.2938	20.2679	19.9782
34	2.3635	24.3788	2.6569	1.5063	upReg	upReg	lfi-1	A0A5E4LWV7	lfi-1	Lin-5 (Five) Interacting protein	0.0022	0.0312	A0A5E4LWV7		23.3881	22.805	23.398	24.6495	25.9208	26.1112
1777	2.353	22.2662	1.9234	1.151	upReg	nonDE	hsp-16.2	P06582	hsp-16.2	Heat shock protein hsp-16.2	0.0119	0.0706	P06582		20.5853	21.2282	21.4556	24.8947	22.692	22.7412
2152	2.3435	18.932	1.8922	1.1347	upReg	nonDE	dhs-14	Q9N5G3	dhs-14	DeHydrogenases, Short chain	0.0128	0.0733	Q9N5G3		18.7495	16.4786	18.0528	20.8985	19.8112	19.6018
2385	2.3432	17.6161	2.2993	1.3375	upReg	upReg	rpac-19	P34476	rpac-19	Probable DNA-directed RNA polymerases I and III subunit RPAC2	0.005	0.046	P34476		15.2702	17.1913	16.8721	19.0758	18.5916	18.6957
538	2.3423	27.3577	2.0892	1.2328	upReg	nonDE	mdh-2	O02640	mdh-2	Malate dehydrogenase, mitochondrial	0.0081	0.0585	O02640		25.5493	26.8031	26.2073	29.6866	28.1662	27.7336
3150	2.3412	17.4797	1.5067	0.9352	upReg	nonDE	sod-1	P34697	sod-1	Superoxide dismutase [Cu-Zn]	0.0311	0.1161	P34697		14.4794	17.4714	16.9766	18.0122	18.616	19.3227
650	2.3364	21.0352	1.4093	0.8755	upReg	nonDE	R09E10.5	Q21874	R09E10.5	Uncharacterized protein R09E10.5	0.039	0.1332	Q21874		20.085	19.3121	20.204	20.3745	22.2972	23.9385
698	2.3362	21.0795	1.9421	1.1576	upReg	nonDE	ifa-3	Q21065	ifa-3	Intermediate filament protein ifa-3	0.0114	0.0696	Q21065		19.4321	20.5098	19.7922	20.874	22.9615	22.9073
1573	2.3355	21.3318	3.2887	1.7606	upReg	upReg	ppm-2	P49596	ppm-2	Probable protein phosphatase 2C T23F11.1	0.0005	0.0174	P49596		19.8561	20.6586	19.9776	22.1565	22.8678	22.4744
2333	2.3341	19.8517	2.0553	1.2223	upReg	nonDE	CELE_T16G1.7	Q9U368	CELE_T16G1.7	CHK domain-containing protein	0.0088	0.0599	Q9U368		17.8243	19.527	18.7025	22.0308	20.5047	20.5207
2481	2.3214	19.7412	3.0396	1.6552	upReg	upReg	arrd-14	O17983	arrd-14	Arrestin_C domain-containing protein	0.0009	0.0221	O17983		18.7327	18.3126	18.6964	21.6158	20.5497	20.5403
3288	2.3201	16.1626	0.9279	0.5947	nonDE	nonDE	ehs-1	Q9BIF4	ehs-1	EHS-1	0.1181	0.2543	Q9BIF4		-9	14.4225	-9	18.3125	16.1832	15.7322
2778	2.3187	21.0822	2.2626	1.3202	upReg	upReg	CELE_H03A11.2	G5EFE3	CELE_H03A11.2	Uncharacterized protein	0.0055	0.0478	G5EFE3		20.7783	19.376	20.31	-9	22.5653	22.3816
1747	2.3085	19.158	3.573	1.853	upReg	upReg	tes-1	Q17525	tes-1	TEStin (Human testis-derived transcript) homolog	0.0003	0.014	Q17525		18.3206	18.0633	17.6275	20.5719	20.1101	20.2549
1689	2.3069	18.371	2.0581	1.2225	upReg	nonDE	C31C9.2	O17626	C31C9.2	D-3-phosphoglycerate dehydrogenase	0.0087	0.0599	O17626		16.6115	16.4651	18.5761	19.7633	19.2822	19.5279
2783	2.3055	17.5223	1.1996	0.7567	nonDE	nonDE	did-2	Q9TXI3	did-2	Doa4-Independent Degradation, homologous to yeast Did2	0.0632	0.1751	Q9TXI3		16.5381	15.4162	17.1543	16.4409	19.7938	19.7903
2294	2.3053	20.7255	3.2738	1.7606	upReg	upReg	pud-1.2	G5EET8	pud-1.2	PUD1_2 domain-containing protein	0.0005	0.0174	G5EET8		19.8432	19.1535	19.722	21.5415	22.3387	21.7544
2641	2.2943	20.4081	2.537	1.4536	upReg	upReg	CELE_W08F4.3	O02109	CELE_W08F4.3	Sigma non-opioid intracellular receptor 1	0.0029	0.0352	O02109		19.1024	20.143	18.5373	21.9516	21.4885	21.2255
583	2.2892	21.9265	3.1022	1.6903	upReg	upReg	C05D11.1	P48053	C05D11.1	Uncharacterized protein C05D11.1	0.0008	0.0204	P48053		20.204	20.8672	21.2745	22.9869	22.82	23.4062
2771	2.2857	20.3111	3.4528	1.8333	upReg	upReg	phat-7	O16226	phat-7	ShKT domain-containing protein	0.0004	0.0147	O16226		19.1684	19.1225	19.2139	21.8826	21.5159	20.9634
976	2.2855	19.5147	2.6332	1.4948	upReg	upReg	C44E4.5	A6PVA1	C44E4.5	NudC domain-containing protein 1	0.0023	0.032	A6PVA1		18.2115	18.1486	18.7558	21.5387	20.3112	20.1227
506	2.2839	21.9209	2.7694	1.5331	upReg	upReg	acs-17	A0A4V0ING4	acs-17	Fatty Acid CoA Synthetase family	0.0017	0.0293	A0A4V0ING4		20.4746	21.292	20.5702	23.7894	22.6957	22.7035
1849	2.2824	17.6566	2.8417	1.5648	upReg	upReg	CELE_T02G5.7	Q22101	CELE_T02G5.7	Acetyl-CoA C-acetyltransferase	0.0014	0.0272	Q22101		15.8039	16.7163	17.0263	19.1208	18.8782	18.3944
1145	2.2765	20.9149	1.93	1.1527	upReg	nonDE	mpz-1	G5ECZ8	mpz-1	Multiple PDZ domain protein	0.0117	0.0704	G5ECZ8		19.5911	20.6793	19.0596	23.1797	21.5744	21.4054
1391	2.2754	20.7842	1.6734	1.0304	upReg	nonDE	faah-1	Q17449	faah-1	Fatty acid amide hydrolase 1	0.0212	0.0932	Q17449		18.1992	20.1881	20.5524	22.8512	21.5627	21.3518
2745	2.2737	18.946	1.6501	1.014	upReg	nonDE	mrps-23	P34748	mrps-23	Probable 28S ribosomal protein S23, mitochondrial	0.0224	0.0968	P34748		17.183	17.7363	18.508	21.6014	19.7191	18.928
2427	2.2707	19.1424	3.8035	1.9005	upReg	upReg	prx-14	Q93930	prx-14	Peroxisomal membrane protein PEX14	0.0002	0.0126	Q93930		18.0808	17.8377	18.1026	20.5603	20.0592	20.2137
3270	2.269	15.0845	0.8804	0.5619	nonDE	nonDE	magu-2	A0A3B1DQX2	magu-2	MAGUK family	0.1317	0.2742	A0A3B1DQX2		10.882	14.761	16.207	16.3115	16.0491	16.2965
1714	2.2674	21.028	1.7702	1.073	upReg	nonDE	lis-1	Q9NDC9	lis-1	Lissencephaly-1 homolog	0.017	0.0845	Q9NDC9		19.9026	19.8592	19.9212	23.7776	21.5113	21.1962
1280	2.2647	20.3007	3.9443	1.9153	upReg	upReg	srp-7	A9Z1L1	srp-7	SERPIN domain-containing protein	0.0001	0.0122	A9Z1L1		19.022	19.2368	19.2464	21.2476	21.5913	21.4604
2302	2.2644	21.6478	3.141	1.7076	upReg	upReg	CELE_Y53G8AR.6	Q9N3G0	CELE_Y53G8AR.6	SAP domain-containing protein	0.0007	0.0196	Q9N3G0		20.4114	20.0641	21.0714	23.1223	22.5889	22.6287
3340	2.2623	19.7179	1.9715	1.1762	upReg	nonDE	ndx-7	P91148	ndx-7	Putative nudix hydrolase 7	0.0107	0.0667	P91148		19.4073	17.8203	19.2115	-9	21.2054	20.9452
2386	2.262	18.0571	1.8041	1.0924	upReg	nonDE	nspg-10	Q19591	nspg-10	Nematode Specific Peptide family	0.0157	0.0808	Q19591		18.4807	15.9682	16.3296	18.9759	19.1846	19.4039
509	2.257	21.7924	2.9428	1.6039	upReg	upReg	larp-1	D5MCN2	larp-1	La-related protein 1	0.0011	0.0249	D5MCN2		20.7496	20.5042	20.7378	23.6808	22.6014	22.4804
221	2.2489	22.3992	3.0322	1.6507	upReg	upReg	pat-2	P34446	pat-2	Integrin alpha pat-2	0.0009	0.0224	P34446		20.9215	21.6567	21.246	24.1034	23.1297	23.3378
370	2.2457	26.5083	2.1882	1.2889	upReg	upReg	dim-1	Q18066	dim-1	Disorganized muscle protein 1	0.0065	0.0514	Q18066		24.3901	26.1126	25.6535	28.3205	27.3629	27.21
3297	2.2407	16.6049	2.2524	1.3152	upReg	upReg	CELE_F25B4.8	Q8MNR9	CELE_F25B4.8	CENP-V/GFA domain-containing protein	0.0056	0.0484	Q8MNR9		14.5246	16.3008	15.6283	18.3082	17.3587	17.5088
2794	2.2385	19.4409	2.1261	1.253	upReg	nonDE	hsp-16.41	P06581	hsp-16.41	Heat shock protein Hsp-16.41	0.0075	0.0559	P06581		17.1439	18.6017	19.2195	20.3002	20.4605	20.9199
898	2.2374	23.0549	1.2676	0.7978	upReg	nonDE	nap-1	Q19007	nap-1	Nucleosome Assembly Protein	0.054	0.1593	Q19007		20.0469	22.0598	23.7018	24.9349	23.9841	23.6019
645	2.2358	23.6037	2.207	1.2987	upReg	upReg	dhs-6	Q09979	dhs-6	SCP2 domain-containing protein	0.0062	0.0503	Q09979		22.2862	22.3826	22.7888	25.8721	24.382	23.9108
430	2.2299	21.3501	2.2354	1.3097	upReg	upReg	CELE_F28B4.3	Q19853	CELE_F28B4.3	EGF-like domain-containing protein	0.0058	0.049	Q19853		19.6239	20.6933	20.3883	23.4689	22.0836	21.8426
1136	2.2291	20.4265	1.9852	1.1828	upReg	nonDE	rae-1	Q93454	rae-1	mRNA export factor rae-1	0.0103	0.0656	Q93454		18.2153	20.4615	19.2591	21.0365	21.7281	21.8587
610	2.2245	22.3253	1.984	1.1824	upReg	nonDE	ppm-1.A	Q19775	ppm-1.A	Protein phosphatase ppm-1.A	0.0104	0.0657	Q19775		20.5557	21.9312	21.1524	24.5289	23.1826	22.6012
987	2.2218	24.3737	0.6244	0.3927	nonDE	nonDE	CELE_T09B4.5	O02155	CELE_T09B4.5	Uncharacterized protein	0.2375	0.4048	O02155		23.5697	22.7446	23.4741	21.3605	27.2562	27.8372
1632	2.2213	20.8034	2.1289	1.2541	upReg	nonDE	bpnt-1	Q23493	bpnt-1	3'(2'), 5'-BisPhosphate NucleoTidase 1 homolog	0.0074	0.0557	Q23493		20.1001	20.0875	18.8908	20.9448	22.5572	22.2402
2825	2.2152	16.4214	1.7394	1.061	upReg	nonDE	gtf-2f2	Q8MYM8	gtf-2f2	General transcription factor IIF subunit 2	0.0182	0.0869	Q8MYM8		14.4837	15.915	15.5426	18.8518	17.173	16.5622
105	2.2058	25.08	2.9161	1.6011	upReg	upReg	nep-17	O45569	nep-17	NEPrilysin metallopeptidase family	0.0012	0.0251	O45569		23.6883	24.497	23.746	26.7402	25.9589	25.8497
2403	2.2044	18.4376	3.1562	1.7076	upReg	upReg	nsy-4	Q9N419	nsy-4	Neuronal SYmmetry	0.0007	0.0196	Q9N419		17.6393	17.5596	17.4687	-9	19.8707	19.6497
98	2.1994	25.6448	3.3267	1.7618	upReg	upReg	pck-1	O44906	pck-1	phosphoenolpyruvate carboxykinase (GTP)	0.0005	0.0173	O44906		24.0951	24.8188	24.7214	27.0585	26.5483	26.6267
1139	2.1951	22.3517	2.0579	1.2225	upReg	nonDE	C29F7.2	O17621	C29F7.2	CHK domain-containing protein	0.0088	0.0599	O17621		20.3285	22.1863	21.2476	24.1885	23.1895	22.9696
2019	2.1888	18.7018	2.0297	1.2079	upReg	nonDE	vab-19	G5EDN8	vab-19	Ankyrin_rpt-contain_dom domain-containing protein	0.0093	0.062	G5EDN8		17.8728	17.0453	18.5608	-9	19.7673	20.2628
2816	2.1856	14.6689	1.4114	0.8755	upReg	nonDE	hil-2	P15796	hil-2	Histone H1.2	0.0388	0.1332	P15796		-9	-9	13.0297	15.8152	15.4593	14.3715
9	2.1816	27.3512	2.8288	1.5605	upReg	upReg	fln-2	D0VWL6	fln-2	FiLamiN (Actin binding protein) homolog	0.0015	0.0275	D0VWL6		26.1879	25.7163	26.877	28.0597	28.4639	28.8025
1444	2.1816	17.8943	2.2273	1.3089	upReg	upReg	cle-1	G5EGA4	cle-1	Endostatin domain-containing protein	0.0059	0.0491	G5EGA4		17.3254	16.2636	16.8214	19.7989	19.0758	18.0805
3582	2.1782	15.0557	0.9023	0.5781	nonDE	nonDE	mop-25.1	Q21643	mop-25.1	MO25 (MOuse embryo scaffolding Protein) homolog	0.1252	0.2642	Q21643		11.9711	16.8649	13.0637	16.4966	15.9372	16.0006
2308	2.1654	18.9164	1.8929	1.1347	upReg	nonDE	glrx-5	Q9XTU9	glrx-5	Glutaredoxin domain-containing protein	0.0128	0.0733	Q9XTU9		16.4489	18.6047	18.4475	19.6893	20.0465	20.2616
618	2.1651	24.2086	3.8667	1.9083	upReg	upReg	ZK1073.1	O02485	ZK1073.1	Uncharacterized protein ZK1073.1	0.0001	0.0124	O02485		23.2318	23.0581	23.0884	25.4852	25.197	25.1913
457	2.1571	22.4624	3.1875	1.7213	upReg	upReg	idh-2	O17643	idh-2	Isocitrate dehydrogenase [NADP]	0.0006	0.019	O17643		20.8059	21.6331	21.7126	23.5167	23.6888	23.4175
1357	2.1559	20.4253	1.6038	0.9863	upReg	nonDE	gana-1	Q21801	gana-1	Alpha-galactosidase	0.0249	0.1032	Q21801		18.4065	18.9415	20.6941	22.4986	21.1535	20.8576
3106	2.1528	13.7762	0.8978	0.5753	nonDE	nonDE	pri-1	P34471	pri-1	DNA primase small subunit	0.1265	0.2659	P34471		14.5842	10.7088	13.4523	-9	15.3573	14.7785
789	2.1526	22.5817	2.4488	1.4124	upReg	upReg	F13H6.3	Q07085	F13H6.3	Esterase CM06B1	0.0036	0.0387	Q07085		20.6391	21.5704	22.3066	23.7468	23.83	23.397
1048	2.1443	22.2574	3.6831	1.8861	upReg	upReg	ruvb-1	O17607	ruvb-1	RuvB-like 1	0.0002	0.013	O17607		21.1912	20.9529	21.4115	23.2022	23.5195	23.2668
894	2.1396	22.5387	2.7291	1.5189	upReg	upReg	hacl-1	Q17474	hacl-1	2-HydroxyAcyl-CoA Lyase 1	0.0019	0.0303	Q17474		21.0476	21.3266	22.0325	24.0876	23.6636	23.0743
2397	2.133	21.4887	1.9884	1.1853	upReg	nonDE	htz-1	Q27511	htz-1	Histone H2A.V	0.0103	0.0653	Q27511		20.6417	20.7137	19.9114	21.3807	23.4174	22.8677
1249	2.1328	22.3883	3.2692	1.7606	upReg	upReg	clp-1	P34308	clp-1	Calpain clp-1	0.0005	0.0174	P34308		21.4381	21.3413	21.1862	23.9464	23.3671	23.0504
2723	2.1292	18.4808	0.9456	0.6052	nonDE	nonDE	C33A12.3	Q18357	C33A12.3	UPF0462 protein C4orf33 homolog	0.1133	0.2482	Q18357		14.736	18.9256	18.5871	18.768	19.8407	20.0274
2862	2.1224	15.952	1.1193	0.7127	nonDE	nonDE	perm-4	O44144	perm-4	PERMeable eggshell	0.076	0.1938	O44144		16.7356	14.1775	14.3961	-9	17.9723	16.4787
515	2.1197	25.4517	3.6456	1.8662	upReg	upReg	lec-3	Q09581	lec-3	32 kDa beta-galactoside-binding lectin lec-3	0.0002	0.0136	Q09581		24.1291	24.5955	24.4509	26.3405	26.5308	26.6633
1771	2.1129	21.3231	2.2215	1.3054	upReg	upReg	cpz-2	P92005	cpz-2	cathepsin X	0.006	0.0495	P92005		19.626	20.6064	20.5676	21.5565	23.1607	22.4214
734	2.11	24.0279	1.6283	1.001	upReg	nonDE	hip-1	G5EE04	hip-1	STI1 domain-containing protein	0.0235	0.0998	G5EE04		22.6785	22.8789	23.3611	23.4957	25.7624	25.9906
855	2.1011	21.7118	1.542	0.9548	upReg	nonDE	wdr-48	Q20059	wdr-48	WD repeat-containing protein 48 homolog	0.0287	0.111	Q20059		20.6323	20.3949	20.9567	24.4558	22.0669	21.7643
1058	2.0988	22.2355	1.5254	0.9458	upReg	nonDE	C39H7.4	Q18550	C39H7.4	MARVEL domain-containing protein	0.0298	0.1133	Q18550		21.2982	21.1844	21.0757	25.0127	22.6402	22.2017
3563	2.0978	17.8751	1.0071	0.6408	nonDE	nonDE	B0001.7	H9G2U9	B0001.7	Uncharacterized protein	0.0984	0.2286	H9G2U9		17.5824	16.1397	17.3858	-9	20.706	17.5615
2205	2.0892	17.2571	1.4557	0.9068	upReg	nonDE	tax-6	Q0G819	tax-6	Serine/threonine-protein phosphatase 2B catalytic subunit	0.035	0.1239	Q0G819		17.5316	16.5333	15.1992	-9	18.3283	18.6928
807	2.0862	22.6889	3.4392	1.8333	upReg	upReg	nep-22	Q22763	nep-22	NEPrilysin metallopeptidase family	0.0004	0.0147	Q22763		21.5451	21.9176	21.4746	24.0247	23.4588	23.7124
139	2.0859	23.6321	3.2191	1.7378	upReg	upReg	dlg-1	G5ECY0	dlg-1	Disks large homolog 1	0.0006	0.0183	G5ECY0		22.2489	22.4462	23.0723	24.5745	24.895	24.5556
1767	2.0833	25.7043	3.7798	1.9005	upReg	upReg	his-67	P62784	his-67	Histone H4	0.0002	0.0126	P62784		24.6877	24.6847	24.6156	26.8907	26.8039	26.5434
2955	2.0802	19.678	1.7965	1.0885	upReg	nonDE	nlt-1	Q23655	nlt-1	Non-specific lipid-transfer protein-like 1	0.016	0.0816	Q23655		18.997	18.6887	18.228	22.0943	20.0765	19.9836
2812	2.0798	17.7233	1.1006	0.7006	nonDE	nonDE	cest-25	Q9BL43	cest-25	COesterase domain-containing protein	0.0793	0.1993	Q9BL43		16.9462	17.5988	15.5054	20.798	17.6703	17.8214
1334	2.0775	23.5489	2.0828	1.2308	upReg	nonDE	rpn-11	O76577	rpn-11	26S proteasome non-ATPase regulatory subunit 14	0.0083	0.0588	O76577		21.7541	23.2082	22.5683	25.4472	24.1075	24.2084
125	2.0751	23.8267	1.9983	1.1916	upReg	nonDE	cdc-48.1	P54811	cdc-48.1	Transitional endoplasmic reticulum ATPase homolog 1	0.01	0.0643	P54811		21.74	23.3642	23.2633	25.5666	24.6094	24.4166
1677	2.0731	20.3338	2.0562	1.2223	upReg	nonDE	gst-5	Q09596	gst-5	Probable glutathione S-transferase 5	0.0088	0.0599	Q09596		18.4908	20.4002	19.0008	21.7221	21.4163	20.9728
3440	2.0692	16.5629	0.5986	0.3773	nonDE	nonDE	tcer-1	Q95PX7	tcer-1	WW domain-containing protein	0.252	0.4195	Q95PX7		12.1708	17.7493	16.6649	15.6855	17.7689	19.3382
3430	2.0653	16.4409	2.6935	1.5186	upReg	upReg	CELE_F52E4.5	Q20675	CELE_F52E4.5	Uncharacterized protein	0.002	0.0303	Q20675		15.1573	15.4906	15.5769	18.1005	17.5375	16.7827
3268	2.0563	19.0434	1.8076	1.0931	upReg	nonDE	C33F10.14	Q5DX36	C33F10.14	Semialdhyde_dh domain-containing protein	0.0156	0.0807	Q5DX36		17.1586	19.1691	17.718	20.8281	19.646	19.7405
3139	2.0552	18.3167	0.7815	0.4954	nonDE	nonDE	C51E3.9	Q8MQ99	C51E3.9	Methyltransf_11 domain-containing protein	0.1654	0.3196	Q8MQ99		14.1574	18.6608	19.0491	19.7585	19.4254	18.8489
199	2.0534	24.3802	3.7058	1.8861	upReg	upReg	tcc-1	Q9GRZ9	tcc-1	Transmembrane and Coiled-Coil protein	0.0002	0.013	Q9GRZ9		23.5205	23.216	23.3239	25.2467	25.4534	25.5207
616	2.046	24.8009	1.1816	0.7482	nonDE	nonDE	crt-1	P27798	crt-1	Calreticulin	0.0658	0.1785	P27798		21.9	23.7665	25.6672	25.6603	26.0931	25.7185
892	2.0458	21.6354	1.7884	1.0826	upReg	nonDE	sec-6	Q19262	sec-6	Exocyst complex component 3	0.0163	0.0827	Q19262		19.5036	21.6475	20.6863	23.0352	21.9518	22.988
2767	2.0458	18.2398	1.676	1.0319	upReg	nonDE	swan-2	Q93759	swan-2	WD_REPEATS_REGION domain-containing protein	0.0211	0.0929	Q93759		15.9181	17.586	18.1466	18.6145	19.9219	19.2516
1113	2.0357	22.269	1.8551	1.1135	upReg	nonDE	asp-4	Q21966	asp-4	Aspartic protease 4	0.014	0.077	Q21966		20.011	21.4012	22.3413	23.3085	23.3757	23.1764
1612	2.034	17.8715	1.4623	0.9102	upReg	nonDE	unc-84	Q20745	unc-84	Nuclear migration and anchoring protein unc-84	0.0345	0.123	Q20745		15.5084	16.9626	18.0924	19.768	18.7353	18.1621
1883	2.027	16.2433	1.5143	0.9405	upReg	nonDE	smp-1	Q17330	smp-1	Semaphorin-1A	0.0306	0.1147	Q17330		14.4384	14.3816	16.8695	16.8257	17.4155	17.5294
3103	2.0262	16.3815	0.7388	0.4695	nonDE	nonDE	rsf-1	Q22744	rsf-1	Ras association domain-containing protein 1 homolog	0.1825	0.3393	Q22744		17.3775	15.9808	12.7469	15.6866	18.7948	17.7024
1304	2.0155	20.9333	2.2112	1.3007	upReg	upReg	Y48B6A.1	Q9U2A9	Y48B6A.1	Ribosome biogenesis protein BOP1 homolog	0.0061	0.05	Q9U2A9		19.1469	20.4503	20.1793	22.65	21.6495	21.5236
991	2.0153	21.8716	2.2381	1.3101	upReg	upReg	ipgm-1	G5EFZ1	ipgm-1	2,3-bisphosphoglycerate-independent phosphoglycerate mutase	0.0058	0.049	G5EFZ1		20.1176	21.3743	21.0998	23.5901	22.6177	22.4299
3571	2.014	15.4851	0.9902	0.6314	nonDE	nonDE	cyn-11	P52018	cyn-11	Peptidyl-prolyl cis-trans isomerase 11	0.1023	0.2337	P52018		12.7889	15.7645	-9	17.1156	15.4402	16.3163
706	2.0073	22.0591	2.6337	1.4948	upReg	upReg	pfkb-1.1	Q9N590	pfkb-1.1	6PF2K domain-containing protein	0.0023	0.032	Q9N590		20.7436	21.6393	20.7834	23.6075	22.8642	22.7167
2856	2.0023	17.5053	2.0716	1.2273	upReg	nonDE	nmat-2	P91851	nmat-2	Nicotinamide/nicotinic acid mononucleotide adenylyltransferase 2	0.0085	0.0592	P91851		16.5379	16.6012	16.3733	17.3623	19.1782	18.9787
88	1.9994	23.8843	2.4341	1.4025	upReg	upReg	unc-15	P10567	unc-15	Paramyosin	0.0037	0.0396	P10567		22.0249	23.4053	23.2237	24.8952	25.1368	24.6201
3444	1.9989	17.7197	1.543	0.9551	upReg	nonDE	snb-1	O02495	snb-1	Synaptobrevin-1	0.0286	0.1109	O02495		17.1072	15.222	17.8315	19.2173	18.3689	18.5712
153	1.9982	23.4841	2.0409	1.2127	upReg	nonDE	ctsa-2	Q94269	ctsa-2	Carboxypeptidase	0.0091	0.0613	Q94269		21.8701	22.38	23.2048	25.3575	24.1634	23.9287
3575	1.9926	18.9945	0.9185	0.5884	nonDE	nonDE	CELE_Y22D7AL.10	Q965Q1	CELE_Y22D7AL.10	10 kDa heat shock protein, mitochondrial	0.1206	0.258	Q965Q1		18.0836	18.2061	17.7048	22.642	18.8776	18.4527
1370	1.9879	19.584	2.4569	1.4136	upReg	upReg	CELE_T05E12.3	Q9XUR6	CELE_T05E12.3	BTB domain-containing protein	0.0035	0.0386	Q9XUR6		18.3457	18.0187	19.4056	20.8452	20.5912	20.2975
3258	1.9857	18.0379	1.5433	0.9551	upReg	nonDE	csq-1	Q20203	csq-1	Calsequestrin	0.0286	0.1109	Q20203		17.0896	18.2731	15.7723	19.7709	18.5938	18.7276
3556	1.976	16.6814	1.7606	1.0664	upReg	nonDE	exc-5	X5LV34	exc-5	Uncharacterized protein	0.0174	0.0858	X5LV34		15.8954	16.6602	14.5246	18.2837	17.2848	17.4398
2250	1.963	15.5626	1.974	1.1762	upReg	nonDE	cpf-1	Q19864	cpf-1	Cleavage stimulation factor 50 kDa subunit	0.0106	0.0667	Q19864		14.3608	15.4281	13.9545	15.7942	16.6283	17.21
1600	1.9584	20.6086	1.6221	0.9978	upReg	nonDE	inx-5	Q23027	inx-5	Innexin-5	0.0239	0.1005	Q23027		19.6154	19.9578	19.3151	23.0556	20.8073	20.9003
3500	1.9584	17.432	1.5398	0.9542	upReg	nonDE	rnp-4	Q21832	rnp-4	RNA-binding protein rnp-4	0.0289	0.1111	Q21832		15.9168	16.7637	16.6778	16.92	19.3636	18.9501
222	1.9558	23.3804	2.782	1.5331	upReg	upReg	gdh-1	Q23621	gdh-1	Glutamate dehydrogenase	0.0017	0.0293	Q23621		22.1849	22.1409	22.8818	24.7415	24.4434	23.89
2761	1.9547	18.8623	0.7166	0.4556	nonDE	nonDE	hsp-12.2	P34328	hsp-12.2	Heat shock protein Hsp-12.2	0.1921	0.3503	P34328		18.5267	17.6737	17.4545	16.6508	21.3878	21.4803
785	1.9524	21.2644	1.8367	1.1064	upReg	nonDE	dbn-1	Q9XUT0	dbn-1	DreBriN 1/DreBriN-like (Where Drebrin is from Developmentally REgulated BRaIN protein) family homolog	0.0146	0.0783	Q9XUT0		19.6105	20.9296	20.3245	21.1795	22.8174	22.7249
1255	1.9451	21.6012	2.1321	1.2564	upReg	nonDE	cas-1	Q95YA9	cas-1	C-CAP/cofactor C-like domain-containing protein	0.0074	0.0554	Q95YA9		21.1228	21.1674	19.5959	22.4064	22.859	22.4559
2669	1.9411	18.1673	1.4396	0.8957	upReg	nonDE	oig-3	Q9NAF4	oig-3	Ig-like domain-containing protein	0.0363	0.1271	Q9NAF4		17.501	15.9913	18.098	20.2581	18.8151	18.3403
1953	1.9344	20.8055	1.5965	0.9829	upReg	nonDE	C39D10.8	Q95QR7	C39D10.8	DUF4440 domain-containing protein	0.0253	0.104	Q95QR7		19.2823	19.7483	20.4844	20.4234	22.4484	22.4463
2973	1.9333	18.3423	1.67	1.0275	upReg	nonDE	CELE_K10C3.4	O45665	CELE_K10C3.4	Transmembrane protein 98	0.0214	0.0939	O45665		17.2424	16.812	18.0728	20.5421	18.574	18.8108
2470	1.9322	14.452	1.1664	0.7398	nonDE	nonDE	cyn-2	P52010	cyn-2	Peptidyl-prolyl cis-trans isomerase 2	0.0682	0.1821	P52010		12.3703	13.92	14.7469	16.2863	14.9363	-9
2924	1.9315	18.5815	1.7839	1.0802	upReg	nonDE	cox-6b	Q9BL34	cox-6b	Cytochrome OXidase assembly protein	0.0164	0.0831	Q9BL34		17.7361	17.5444	17.5669	20.8697	19.0187	18.7534
1735	1.9195	20.1314	2.9233	1.603	upReg	upReg	unc-1	Q21190	unc-1	Protein unc-1	0.0012	0.0249	Q21190		19.1559	19.1802	19.1787	21.5986	20.5681	21.1067
1144	1.9187	22.4992	2.5013	1.4363	upReg	upReg	C32F10.8	O01685	C32F10.8	alanine transaminase	0.0032	0.0366	O01685		21.0486	21.645	21.926	24.0976	23.1606	23.1175
2420	1.9173	20.7203	1.0107	0.6422	nonDE	nonDE	M28.5	Q21568	M28.5	NHP2-like protein 1 homolog	0.0976	0.2279	Q21568		19.4562	20.5518	19.277	23.8699	20.9095	20.2573
1739	1.9139	19.8175	3.4816	1.8417	upReg	upReg	C07A12.7	Q95QX5	C07A12.7	GAT domain-containing protein	0.0003	0.0144	Q95QX5		18.6818	19.0795	18.8204	20.8301	20.6251	20.8681
1350	1.9125	20.2211	1.7956	1.0882	upReg	nonDE	dpf-4	Q19086	dpf-4	Peptidase_S9 domain-containing protein	0.016	0.0816	Q19086		18.9134	18.5003	20.3807	20.5782	21.6835	21.2704
2663	1.9016	20.8531	1.3795	0.8585	upReg	nonDE	tfg-1	Q9U1W1	tfg-1	Protein tfg-1	0.0417	0.1385	Q9U1W1		18.6185	21.0501	20.0382	22.8205	21.3288	21.2623
1945	1.8999	21.3207	2.665	1.5103	upReg	upReg	CELE_W01F3.2	O62390	CELE_W01F3.2	Uncharacterized protein	0.0022	0.0309	O62390		19.7986	20.503	20.8105	22.6689	22.0699	22.0731
1298	1.8963	22.532	1.6806	1.035	upReg	nonDE	T20B12.7	P41847	T20B12.7	Anamorsin homolog	0.0209	0.0923	P41847		20.9757	22.5025	21.2734	22.4412	23.9024	24.0971
1548	1.8893	21.4671	2.2512	1.315	upReg	upReg	C29F7.3	O17622	C29F7.3	UMP-CMP kinase 1	0.0056	0.0484	O17622		19.8948	21.4068	20.2658	22.6662	22.1702	22.3989
833	1.8858	22.6649	3.5951	1.8607	upReg	upReg	atgp-1	Q9XVU3	atgp-1	alpha-glucosidase	0.0003	0.0138	Q9XVU3		21.6448	21.7136	21.8076	23.7062	23.6257	23.4916
2065	1.8851	17.4113	1.2497	0.7868	nonDE	nonDE	CELE_F52B5.2	Q20643	CELE_F52B5.2	Protein kinase domain-containing protein	0.0563	0.1634	Q20643		14.8556	18.11	16.4407	18.2493	18.6343	18.1782
992	1.8851	23.1656	1.0044	0.6399	nonDE	nonDE	asp-3	P55956	asp-3	Aspartic protease 3	0.099	0.2291	P55956		20.0867	23.3166	23.2658	23.1726	24.6041	24.5477
268	1.8838	24.252	2.979	1.619	upReg	upReg	sdha-2	O44954	sdha-2	Succinate dehydrogenase [ubiquinone] flavoprotein subunit, mitochondrial	0.001	0.024	O44954		23.1587	23.7751	22.9966	25.4568	25.0694	25.0555
2132	1.8819	20.3713	1.8277	1.1023	upReg	nonDE	glrx-10	Q9N456	glrx-10	Glutaredoxin domain-containing protein	0.0149	0.079	Q9N456		18.9148	19.8123	19.5639	22.422	20.9768	20.5379
2119	1.8808	20.9773	1.9315	1.153	upReg	nonDE	pges-2	Q21925	pges-2	Prostaglandin E synthase 2	0.0117	0.0703	Q21925		19.8799	20.2238	20.0069	23.0688	21.427	21.2573
1259	1.8753	23.1872	2.5998	1.4802	upReg	upReg	eif-3.H	O01974	eif-3.H	Eukaryotic translation initiation factor 3 subunit H	0.0025	0.0331	O01974		21.7658	22.7267	22.2561	24.5997	23.9849	23.79
299	1.8689	26.8617	2.4987	1.4351	upReg	upReg	idh-1	H9G2T4	idh-1	Isocitrate dehydrogenase [NADP]	0.0032	0.0367	H9G2T4		25.1406	26.3372	26.3038	27.8794	27.7533	27.7556
3417	1.8677	18.851	1.4134	0.8757	upReg	nonDE	cox-15	Q22251	cox-15	Cytochrome OXidase assembly protein	0.0386	0.1331	Q22251		16.5602	19.0767	18.1146	20.5579	19.5081	19.2886
3089	1.8614	16.9534	1.7613	1.0665	upReg	nonDE	CELE_D1014.4	Q18922	CELE_D1014.4	Uncharacterized protein	0.0173	0.0858	Q18922		15.463	15.7985	16.8065	17.1032	17.7112	18.8378
2576	1.86	17.195	1.4111	0.8755	upReg	nonDE	eat-17	S6F527	eat-17	Rab GTPase-activating protein eat-17	0.0388	0.1332	S6F527		14.7511	17.5732	16.4707	18.2254	17.902	18.2475
214	1.8597	22.9081	3.4361	1.8333	upReg	upReg	CELE_F44E7.4	O16249	CELE_F44E7.4	Insulin-degrading enzyme	0.0004	0.0147	O16249		22.0828	21.9408	21.9111	23.8994	24.0064	23.608
3357	1.8573	16.0651	0.8763	0.5599	nonDE	nonDE	ufd-1	Q19584	ufd-1	Ubiquitin fusion degradation protein 1 homolog	0.1329	0.2755	Q19584		16.8044	15.7805	13.3818	-9	17.1662	17.1928
1550	1.8543	22.4382	2.2948	1.3375	upReg	upReg	inx-12	O01634	inx-12	Innexin-12	0.0051	0.046	O01634		21.3981	21.9465	21.1885	24.1477	22.956	22.9922
3629	1.8502	17.0244	1.683	1.0363	upReg	nonDE	CELE_T02D1.8	G5ECA7	CELE_T02D1.8	DUF4440 domain-containing protein	0.0207	0.092	G5ECA7		16.0615	15.1774	17.0589	18.5375	17.1651	18.1459
2255	1.8472	19.063	0.7945	0.504	nonDE	nonDE	lys-8	Q09975	lys-8	LYSozyme	0.1605	0.3134	Q09975		15.6374	18.3883	20.3926	20.382	19.4673	20.1106
3580	1.8469	14.729	2.1985	1.2938	upReg	upReg	CELE_F35G2.1	Q20063	CELE_F35G2.1	Sulfhydryl oxidase	0.0063	0.0508	Q20063		13.535	13.7067	-9	15.8534	14.885	15.6648
2756	1.8468	18.8326	1.2142	0.7663	nonDE	nonDE	CELE_Y71H2AM.4	Q9BL33	CELE_Y71H2AM.4	NADH dehydrogenase [ubiquinone] 1 subunit C2	0.0611	0.1713	Q9BL33		16.6029	19.5407	17.584	20.5721	19.3151	19.3806
1192	1.844	21.403	3.2633	1.7606	upReg	upReg	arx-1	Q9N4I0	arx-1	Actin-related protein 3	0.0005	0.0174	Q9N4I0		20.3935	20.3565	20.693	22.5825	22.3068	22.0858
1475	1.8395	22.613	1.6964	1.0416	upReg	nonDE	cah-4	Q21614	cah-4	Alpha-carbonic anhydrase domain-containing protein	0.0201	0.0909	Q21614		21.1703	22.2833	21.6261	24.7026	22.9025	22.9931
749	1.8365	21.8259	1.9019	1.1356	upReg	nonDE	gta-1	Q21217	gta-1	Probable 4-aminobutyrate aminotransferase, mitochondrial	0.0125	0.0732	Q21217		20.7361	20.3987	21.5881	23.5998	22.6083	22.0243
3584	1.8308	14.6483	1.0687	0.6775	nonDE	nonDE	lect-2	Q21241	lect-2	Leukocyte cell-derived chemotaxin-2 homolog	0.0854	0.2101	Q21241		12.7468	14.7191	-9	-9	15.9307	15.1968
2499	1.8285	17.7396	2.0841	1.2311	upReg	nonDE	B0303.7	P34258	B0303.7	Uncharacterized protein B0303.7	0.0082	0.0587	P34258		16.3444	17.3874	16.7443	19.3686	18.6425	17.9504
2443	1.8278	18.9556	2.3288	1.3474	upReg	upReg	clh-6	G5EC75	clh-6	Chloride channel protein	0.0047	0.0449	G5EC75		17.5018	18.877	17.7463	19.9049	19.9964	19.7072
1034	1.8249	21.2199	1.8189	1.0985	upReg	nonDE	CELE_Y54G11A.7	Q9XW01	CELE_Y54G11A.7	Tetratricopeptide repeat protein 38	0.0152	0.0797	Q9XW01		19.4854	21.133	20.3039	22.8923	21.7181	21.7867
18	1.8225	25.7115	3.4864	1.8417	upReg	upReg	unc-44	Q17490	unc-44	ANK_REP_REGION domain-containing protein	0.0003	0.0144	Q17490		24.8905	24.8425	24.6679	26.7409	26.582	26.5454
2977	1.8218	15.0202	0.8371	0.5335	nonDE	nonDE	CELE_Y45G5AM.3	Q9GUI8	CELE_Y45G5AM.3	FBA_2 domain-containing protein	0.1455	0.2927	Q9GUI8		12.3966	13.6062	16.3251	17.1005	14.9264	15.7664
554	1.8213	24.399	1.9778	1.1777	upReg	nonDE	C36A4.4	Q18493	C36A4.4	Probable UDP-N-acetylglucosamine pyrophosphorylase	0.0105	0.0664	Q18493		22.711	24.5309	23.2232	25.4073	25.3254	25.1964
3177	1.8154	18.5333	1.8895	1.1345	upReg	nonDE	ttr-41	Q86NH9	ttr-41	TransThyretin-Related family domain	0.0129	0.0734	Q86NH9		17.3931	18.4816	17.0022	20.1313	19.325	18.8668
2254	1.8138	15.2134	1.7521	1.0661	upReg	nonDE	mig-6	O76840	mig-6	Papilin	0.0177	0.0859	O76840		14.2092	14.4037	-9	-9	16.5619	15.6787
1502	1.8124	22.1831	1.18	0.7473	nonDE	nonDE	iff-2	Q20751	iff-2	Eukaryotic translation initiation factor 5A-2	0.0661	0.179	Q20751		19.8577	21.4623	22.5107	24.235	22.438	22.595
2432	1.8116	20.6749	1.498	0.9309	upReg	nonDE	rpa-2	Q95Y97	rpa-2	RPA_C domain-containing protein	0.0318	0.1172	Q95Y97		18.929	20.13	20.2483	22.833	20.9288	20.9803
3333	1.8098	16.8804	0.9576	0.6118	nonDE	nonDE	cmd-1	O16305	cmd-1	Calmodulin	0.1103	0.2445	O16305		16.3398	15.4843	16.1024	15.528	18.6657	19.1623
889	1.8072	22.7803	2.8474	1.568	upReg	upReg	haly-1	Q20502	haly-1	Histidine ammonia-lyase	0.0014	0.027	Q20502		21.9633	21.5202	22.1465	23.2634	23.9038	23.8844
2422	1.8059	18.4608	1.5043	0.934	upReg	nonDE	sup-36	Q94207	sup-36	SUPpressor	0.0313	0.1164	Q94207		16.2769	18.8218	17.5747	19.398	19.595	19.0981
439	1.803	19.8744	2.592	1.4787	upReg	upReg	tbb-4	P41937	tbb-4	Tubulin beta-4 chain	0.0026	0.0332	P41937		18.7959	19.5669	18.5558	21.1116	20.5923	20.6237
3244	1.8013	19.5396	2.1796	1.2852	upReg	upReg	CELE_F13E9.11	K8ESG8	CELE_F13E9.11	Uncharacterized protein	0.0066	0.0519	K8ESG8		18.7892	19.3289	18.339	-9	20.7212	20.5196
709	1.7967	22.4018	2.3005	1.3375	upReg	upReg	aipl-1	O17939	aipl-1	ANAPC4_WD40 domain-containing protein	0.005	0.046	O17939		21.261	21.8502	21.3992	24.0711	23.0309	22.7987
1040	1.7927	20.9846	1.7218	1.0523	upReg	nonDE	CELE_R193.2	Q9N5F6	CELE_R193.2	VWFA domain-containing protein	0.019	0.0887	Q9N5F6		20.1284	20.6849	19.4516	20.8382	22.5432	22.2615
151	1.7729	25.9877	2.9496	1.6066	upReg	upReg	ifb-1	Q19289	ifb-1	Intermediate filament protein ifb-1	0.0011	0.0247	Q19289		24.8825	24.9163	25.5049	26.6123	26.9897	27.0205
1101	1.7719	22.9974	2.342	1.3543	upReg	upReg	vha-8	Q95X44	vha-8	V-type proton ATPase subunit E	0.0046	0.0442	Q95X44		21.4646	22.6658	22.204	24.291	23.7698	23.5895
3535	1.77	15.4502	1.8261	1.1019	upReg	nonDE	mef-2	Q9U325	mef-2	MEF2 transcription factor homolog	0.0149	0.0791	Q9U325		-9	14.4188	14.7117	-9	15.99	16.6805
2476	1.7683	19.5389	3.1069	1.6903	upReg	upReg	skr-1	G5ECU1	skr-1	Skp1-related protein	0.0008	0.0204	G5ECU1		18.4614	18.6515	18.8514	20.1044	20.5978	20.5669
3538	1.7669	18.4617	1.8953	1.1348	upReg	nonDE	ctsa-1.2	P52715	ctsa-1.2	Serine carboxypeptidase ctsa-1.2	0.0127	0.0733	P52715		18.2032	16.601	17.9307	19.702	18.8622	19.4715
958	1.7665	20.4033	1.4642	0.9104	upReg	nonDE	gpb-2	Q20636	gpb-2	Guanine nucleotide-binding protein subunit beta-2	0.0343	0.1229	Q20636		18.7889	19.0729	20.6986	22.1517	20.5885	21.1195
3129	1.7643	16.413	1.3822	0.8597	upReg	nonDE	mpst-3	H9G340	mpst-3	MercaptoPyruvate SulfurTransferase homolog	0.0415	0.1381	H9G340		16.3891	15.8287	14.3747	17.6362	17.9842	16.2651
2260	1.7599	20.9389	2.0702	1.2273	upReg	nonDE	snfc-5	Q21831	snfc-5	SNF chromatin remodeling Complex component	0.0085	0.0592	Q21831		19.2942	20.7416	20.1411	22.2957	21.4474	21.7137
2426	1.7598	19.3897	1.8315	1.1035	upReg	nonDE	CELE_ZC373.2	Q23258	CELE_ZC373.2	Uncharacterized protein	0.0147	0.0788	Q23258		18.8564	17.9558	19.245	-9	20.6298	20.2613
2157	1.7579	16.163	1.9468	1.1616	upReg	nonDE	alh-5	O44555	alh-5	Aldehyde dehydrogenase	0.0113	0.0689	O44555		15.8634	15.4501	15.0661	-9	17.6853	16.7502
2845	1.7563	17.1811	1.9898	1.186	upReg	nonDE	sqst-1	Q22436	sqst-1	SeQueSTosome related	0.0102	0.0652	Q22436		16.482	15.8958	17.0581	-9	18.3207	18.1492
3461	1.752	17.4335	1.7257	1.0533	upReg	nonDE	C09D4.1	O01735	C09D4.1	Uncharacterized MFS-type transporter C09D4.1	0.0188	0.0884	O01735		16.8449	17.4019	15.4258	18.665	18.0275	18.2361
162	1.7427	25.8716	2.3363	1.351	upReg	upReg	cct-2	P47207	cct-2	T-complex protein 1 subunit beta	0.0046	0.0446	P47207		24.3776	25.5128	25.1105	27.1824	26.4711	26.5753
684	1.7419	25.9979	2.2267	1.3089	upReg	upReg	acdh-7	Q22781	acdh-7	Acyl CoA DeHydrogenase	0.0059	0.0491	Q22781		24.7866	25.324	25.2701	27.663	26.4337	26.5098
296	1.7404	25.4799	3.1434	1.7076	upReg	upReg	lec-5	G5EFI4	lec-5	Galectin	0.0007	0.0196	G5EFI4		24.4847	24.5169	24.8274	26.6179	26.1929	26.2394
2740	1.7403	18.5399	1.5989	0.9842	upReg	nonDE	pcp-1	P34610	pcp-1	Putative serine protease pcp-1	0.0252	0.1037	P34610		18.658	17.7722	17.1013	-9	19.868	19.3003
190	1.7325	26.2334	1.9029	1.1356	upReg	nonDE	hsp-6	P11141	hsp-6	Heat shock protein hsp-6	0.0125	0.0732	P11141		24.765	25.9376	25.399	27.9343	26.7093	26.6554
3588	1.7309	15.2258	1.1991	0.7565	nonDE	nonDE	T26A5.6	A0A8S4SRX5	T26A5.6	UDENN domain-containing protein	0.0632	0.1752	A0A8S4SRX5		14.5976	15.7543	12.729	16.4157	15.7816	16.0764
2383	1.7282	20.5409	1.3261	0.8247	upReg	nonDE	F53F4.10	Q20719	F53F4.10	Probable NADH dehydrogenase [ubiquinone] flavoprotein 2, mitochondrial	0.0472	0.1497	Q20719		19.0419	20.7092	19.2793	22.6466	20.6768	20.8916
1476	1.7279	22.6267	1.32	0.8236	upReg	nonDE	cpr-9	Q20950	cpr-9	Pept_C1 domain-containing protein	0.0479	0.1501	Q20950		21.2361	22.3437	21.7084	21.9951	24.3509	24.1261
1051	1.725	21.4278	2.6346	1.4948	upReg	upReg	F09B12.3	O62146	F09B12.3	Putative phospholipase B-like 2	0.0023	0.032	O62146		20.0701	20.5269	21.0988	22.4346	22.3023	22.134
2045	1.7245	21.2915	1.9975	1.1916	upReg	nonDE	sem-5	P29355	sem-5	Sex muscle abnormal protein 5	0.0101	0.0643	P29355		19.839	21.0822	20.3667	22.8467	21.8437	21.7709
2645	1.7235	19.6796	2.3198	1.3431	upReg	upReg	tag-196	O16454	tag-196	Uncharacterized protein	0.0048	0.0454	O16454		18.0384	19.1896	19.2255	20.4398	20.4907	20.6936
2460	1.7225	18.3392	2.5103	1.4417	upReg	upReg	pals-32	O16898	pals-32	Protein containing ALS2cr12 (ALS2CR12) signature	0.0031	0.0362	O16898		17.8939	17.5003	17.5564	-9	19.5164	19.229
197	1.7188	23.6714	1.7898	1.083	upReg	nonDE	CELE_T14G8.3	Q22515	CELE_T14G8.3	Hypoxia up-regulated protein 1	0.0162	0.0826	Q22515		22.1641	23.3597	22.9123	25.4313	24.2337	23.9275
3285	1.7175	17.5913	2.5985	1.4802	upReg	upReg	lin-28	P92186	lin-28	Protein lin-28	0.0025	0.0331	P92186		16.9833	16.7814	16.9482	-9	18.7712	18.4724
888	1.7133	18.3292	0.3237	0.2039	nonDE	nonDE	mlc-1	P19625	mlc-1	Myosin regulatory light chain 1	0.4746	0.6254	P19625		12.4885	18.41	21.5192	20.7554	18.8638	17.9383
2891	1.7119	13.8932	2.4021	1.385	upReg	upReg	pcp-4	Q9GRV9	pcp-4	Prolyl Carboxy Peptidase like	0.004	0.0412	Q9GRV9		13.4697	13.1612	12.9944	15.1313	14.7094	-9
504	1.7093	24.0219	1.2991	0.8153	upReg	nonDE	saps-1	B2D6K9	saps-1	Serine/threonine-protein phosphatase 6 regulatory subunit	0.0502	0.153	B2D6K9		21.9104	24.5612	23.0301	25.4444	24.6403	24.5449
3011	1.7027	21.3219	0.4955	0.3062	nonDE	nonDE	mes-6	Q9GYS1	mes-6	Polycomb protein mes-6	0.3195	0.4941	Q9GYS1		19.1982	23.2706	18.9426	19.5418	23.7358	23.2422
3320	1.6996	16.6689	1.023	0.6495	nonDE	nonDE	dhs-15	Q9N5G1	dhs-15	DeHydrogenases, Short chain	0.0948	0.2241	Q9N5G1		13.8462	16.9492	16.6621	17.4339	17.1011	18.0211
1853	1.6973	20.1046	1.6976	1.0416	upReg	nonDE	wdr-5.1	Q17963	wdr-5.1	WD repeat-containing protein wdr-5.1	0.0201	0.0909	Q17963		19.3142	18.9554	19.4981	22.1101	20.2335	20.5161
2410	1.6917	20.3321	1.1934	0.753	nonDE	nonDE	lec-12	Q5ZR27	lec-12	Galectin	0.0641	0.1766	Q5ZR27		18.8188	20.2485	19.3914	20.7887	20.0687	22.6763
101	1.6883	27.9689	2.3146	1.3422	upReg	upReg	pck-2	O02286	pck-2	phosphoenolpyruvate carboxykinase (GTP)	0.0048	0.0455	O02286		26.4755	27.6182	27.2805	29.1768	28.6911	28.5713
334	1.6833	24.6222	2.1373	1.2567	upReg	nonDE	fum-1	O17214	fum-1	Probable fumarate hydratase, mitochondrial	0.0073	0.0554	O17214		23.0954	24.0184	24.2279	25.989	25.2947	25.1079
1845	1.68	19.5059	1.678	1.0329	upReg	nonDE	C37C3.2	Q22918	C37C3.2	Eukaryotic translation initiation factor 5	0.021	0.0927	Q22918		18.1435	19.0632	18.791	21.3956	19.591	20.051
2283	1.6796	18.8918	1.6116	0.9921	upReg	nonDE	glf-1	G5ECS4	glf-1	Amino_oxidase domain-containing protein	0.0245	0.1018	G5ECS4		17.6639	18.9909	17.5012	20.5805	19.3707	19.2434
900	1.6784	21.5553	2.6035	1.4802	upReg	upReg	gsnl-1	Q21253	gsnl-1	Gelsolin-like protein 1	0.0025	0.0331	Q21253		20.314	20.5888	21.2456	22.5686	22.4536	22.1615
462	1.6782	20.9552	2.2456	1.3127	upReg	upReg	dig-1	Q09165	dig-1	Mesocentin	0.0057	0.0487	Q09165		20.2666	20.3966	19.6849	21.1789	22.3464	21.8575
2107	1.6775	19.5466	1.9032	1.1356	upReg	nonDE	ncap-1	Q9N489	ncap-1	DUF1681 domain-containing protein	0.0125	0.0732	Q9N489		17.9377	19.4302	18.7556	20.9301	19.9903	20.2359
1191	1.6774	21.1718	1.8328	1.1041	upReg	nonDE	sgk-1	Q2PJ68	sgk-1	Serine/threonine-protein kinase sgk-1	0.0147	0.0787	Q2PJ68		19.655	21	20.3442	22.7642	21.5893	21.678
2439	1.6769	18.4565	2.5412	1.456	upReg	upReg	mcd-1	B7FAS0	mcd-1	Modifier of cell death	0.0029	0.035	B7FAS0		17.9774	17.7434	17.6364	-9	19.3801	19.5451
619	1.6746	23.5349	3.0702	1.6684	upReg	upReg	uaf-1	P90978	uaf-1	Splicing factor U2AF 65 kDa subunit	0.0009	0.0215	P90978		22.7031	22.9836	22.4061	24.3656	24.3442	24.4069
2124	1.6745	19.467	1.0465	0.6631	nonDE	nonDE	lpr-4	Q23164	lpr-4	LiPocalin-Related protein	0.0898	0.2172	Q23164		17.6093	18.9723	19.3077	21.9767	19.6198	19.3163
1539	1.6706	20.379	1.691	1.0404	upReg	nonDE	hrpf-2	Q8MXR2	hrpf-2	RRM domain-containing protein	0.0204	0.0911	Q8MXR2		20.6182	19.0182	18.9949	21.6439	21.2499	20.7492
1966	1.6691	20.198	2.0846	1.2311	upReg	nonDE	ubc-18	Q21633	ubc-18	Ubiquitin-conjugating enzyme E2 ubc-18	0.0082	0.0587	Q21633		18.5866	20.0498	19.454	21.2811	21.0565	20.7601
3290	1.6686	15.3148	0.3382	0.2129	nonDE	nonDE	gei-4	H2L0F6	gei-4	GEX Interacting protein	0.459	0.6125	H2L0F6		14.29	13.9838	15.1676	10.9928	18.5618	18.8927
1331	1.6682	22.8373	1.4854	0.9231	upReg	nonDE	hrp-1	Q22037	hrp-1	Heterogeneous nuclear ribonucleoprotein A1	0.0327	0.1194	Q22037		21.758	22.0784	22.173	25.0262	23.0986	22.8893
628	1.6653	23.5521	0.9645	0.6151	nonDE	nonDE	maoc-1	Q19058	maoc-1	MAO-C-like dehydratase domain	0.1085	0.2426	Q19058		21.1218	22.3315	24.7051	24.5587	24.443	24.1527
196	1.6642	26.7755	2.6042	1.4802	upReg	upReg	tkt-1	O17759	tkt-1	Transket_pyr domain-containing protein	0.0025	0.0331	O17759		25.5398	25.9913	26.2989	27.9911	27.5011	27.3304
11	1.6634	28.2925	2.9673	1.619	upReg	upReg	myo-1	P02567	myo-1	Myosin-1	0.0011	0.024	P02567		27.4098	27.4659	27.5066	28.7402	29.3141	29.3183
2868	1.6628	18.183	0.7132	0.4531	nonDE	nonDE	arp-11	Q9GYR2	arp-11	Actin-Related Proteins	0.1936	0.3523	Q9GYR2		18.8807	15.3649	18.3081	-9	19.1952	19.1662
1959	1.6621	22.4776	1.2811	0.8048	upReg	nonDE	asp-5	O01532	asp-5	Peptidase A1 domain-containing protein	0.0524	0.1568	O01532		20.447	22.6834	21.8092	24.2568	22.8642	22.8051
2650	1.661	19.1792	1.5987	0.9842	upReg	nonDE	dpy-17	Q20778	dpy-17	Col_cuticle_N domain-containing protein	0.0252	0.1037	Q20778		19.1338	18.2226	18.1881	-9	20.7389	19.6127
3237	1.6595	19.3297	1.2264	0.7738	nonDE	nonDE	dnj-12	O45502	dnj-12	DNaJ domain (Prokaryotic heat shock protein)	0.0594	0.1684	O45502		17.9876	18.2564	19.256	21.6383	19.5895	19.2505
1500	1.6584	20.8361	1.3227	0.8236	upReg	nonDE	noa-1	O18196	noa-1	G domain-containing protein	0.0476	0.1501	O18196		19.5864	19.459	20.9751	22.8419	21.3354	20.8184
332	1.6574	24.3696	1.101	0.7007	nonDE	nonDE	ssl-1	Q9NEL2	ssl-1	Helicase ssl-1	0.0792	0.1992	Q9NEL2		21.9587	25.0969	23.567	25.6301	25.0036	24.9611
2196	1.6529	18.394	2.0799	1.2306	upReg	nonDE	unc-40	G5EF96	unc-40	Netrin receptor unc-40	0.0083	0.0588	G5EF96		17.01	17.3025	18.3901	19.474	18.9528	19.2346
3352	1.6529	14.9681	1.8138	1.0953	upReg	nonDE	CELE_Y108G3AL.2	Q95Y35	CELE_Y108G3AL.2	Pre-mRNA-splicing factor 38	0.0154	0.0803	Q95Y35		13.8754	14.1057	14.9395	-9	15.6675	16.2521
1805	1.65	21.0891	2.3696	1.3722	upReg	upReg	gst-20	G5EC71	gst-20	Glutathione S-Transferase	0.0043	0.0424	G5EC71		20.5334	20.2733	19.9856	22.5251	21.7705	21.4468
1461	1.6479	21.9703	2.5525	1.4588	upReg	upReg	Y54E10A.10	Q9N3F0	Y54E10A.10	Ribosome production factor 2 homolog	0.0028	0.0348	Q9N3F0		20.5939	21.3471	21.4981	23.029	22.7273	22.6264
521	1.6471	27.1237	2.6671	1.5103	upReg	upReg	act-1	P0DM41	act-1	Actin-1	0.0022	0.0309	P0DM41		26.4375	25.7897	26.6734	27.8384	28.0676	27.9359
522	1.6471	27.1237	2.6671	1.5103	upReg	upReg	act-3	P0DM42	act-3	Actin-3	0.0022	0.0309	P0DM42		26.4375	25.7897	26.6734	27.8384	28.0676	27.9359
523	1.6471	27.1237	2.6671	1.5103	upReg	upReg	act-2	P10984	act-2	Actin-2	0.0022	0.0309	P10984		26.4375	25.7897	26.6734	27.8384	28.0676	27.9359
524	1.6471	27.1237	2.6671	1.5103	upReg	upReg	act-4	P10986	act-4	Actin-4	0.0022	0.0309	P10986		26.4375	25.7897	26.6734	27.8384	28.0676	27.9359
1162	1.647	22.6615	0.8949	0.5732	nonDE	nonDE	lbp-2	Q20224	lbp-2	Fatty acid-binding protein homolog 2	0.1274	0.2672	Q20224		21.9576	21.6877	21.8687	21.2777	24.8922	24.2852
2886	1.6428	19.1025	1.3146	0.8216	upReg	nonDE	F46B6.12	Q9BI88	F46B6.12	UPF0587 protein F46B6.12	0.0485	0.1508	Q9BI88		17.303	19.5146	18.0257	20.7533	19.6019	19.4166
3257	1.6428	19.9125	0.8298	0.5287	nonDE	nonDE	C40H1.7	A0A1I6CM73	C40H1.7	Lipase_3 domain-containing protein	0.148	0.296	A0A1I6CM73		19.2131	18.3177	19.7425	22.9741	19.6523	19.5755
2918	1.6396	17.032	0.9089	0.5824	nonDE	nonDE	ubc-14	Q9U1Q1	ubc-14	UBC core domain-containing protein	0.1233	0.2616	Q9U1Q1		14.7433	17.1212	16.7721	19.2528	17.8621	16.4406
1486	1.6372	22.7978	1.4028	0.8717	upReg	nonDE	prdx-6	Q8MXT1	prdx-6	1-Cys peroxiredoxin	0.0396	0.1344	Q8MXT1		20.6825	22.6957	22.5595	24.2356	23.3397	23.2739
3576	1.6372	16.1839	0.8463	0.5396	nonDE	nonDE	rad-26	Q18241	rad-26	Uncharacterized protein	0.1425	0.2886	Q18241		13.0834	16.903	16.1094	17.1531	17.0931	16.7613
272	1.6329	23.0649	0.9392	0.6017	nonDE	nonDE	pqn-22	H2KZA3	pqn-22	ZM domain-containing protein	0.115	0.2502	H2KZA3		20.2991	23.1523	23.2941	24.7166	23.3713	23.5562
2001	1.6302	18.8119	2.4792	1.4289	upReg	upReg	adr-2	Q22618	adr-2	Double-stranded RNA-specific adenosine deaminase adr-2	0.0033	0.0372	Q22618		18.4152	17.745	17.83	19.1611	19.7656	19.9542
1395	1.6297	20.2596	2.2309	1.3097	upReg	upReg	ctl-1	O61235	ctl-1	Catalase-2	0.0059	0.049	O61235		20.0783	18.7407	19.5155	21.0171	21.139	21.0674
1396	1.6297	20.2596	2.2309	1.3097	upReg	upReg	ctl-3	Q8MYL7	ctl-3	Catalase	0.0059	0.049	Q8MYL7		20.0783	18.7407	19.5155	21.0171	21.139	21.0674
3360	1.6288	15.3513	1.1722	0.743	nonDE	nonDE	aha-1	O02219	aha-1	Aryl hydrocarbon receptor nuclear translocator homolog	0.0673	0.1807	O02219		15.4921	-9	13.2558	16.1401	15.9036	15.9647
2666	1.6262	20.0868	1.6849	1.0377	upReg	nonDE	got-2.2	Q17994	got-2.2	Aspartate aminotransferase	0.0207	0.0917	Q17994		19.0661	19.5984	19.1567	21.9867	20.5537	20.1595
1674	1.6248	18.5834	1.3382	0.8323	upReg	nonDE	CELE_Y105E8A.2	Q9NF22	CELE_Y105E8A.2	MRH domain-containing protein	0.0459	0.1471	Q9NF22		16.8802	18.1023	18.3304	20.584	18.9441	18.6592
2081	1.622	19.5912	1.026	0.6512	nonDE	nonDE	pas-4	Q95005	pas-4	Proteasome subunit alpha type-7	0.0942	0.2232	Q95005		17.5205	19.1025	19.7177	19.4047	20.0041	21.7978
814	1.6179	21.4377	3.0676	1.6684	upReg	upReg	atgp-2	O45298	atgp-2	Aamy domain-containing protein	0.0009	0.0215	O45298		20.7422	20.6487	20.4953	22.4832	22.183	22.0737
3010	1.6163	18.0656	1.8525	1.1134	upReg	nonDE	CELE_ZK1128.7	G5EF99	CELE_ZK1128.7	SHSP domain-containing protein	0.014	0.077	G5EF99		17.9402	17.3745	16.4578	19.2756	18.3656	18.9801
845	1.6125	19.7249	2.0921	1.2349	upReg	nonDE	prp-21	G5ECL3	prp-21	Pre-RNA processing 21	0.0081	0.0582	G5ECL3		18.0792	19.4464	19.2303	20.5979	20.5294	20.4661
2883	1.6094	21.8229	1.6966	1.0416	upReg	nonDE	ttr-18	Q17473	ttr-18	TransThyretin-Related family domain	0.0201	0.0909	Q17473		20.8404	21.1278	21.0865	21.5103	23.2342	23.1382
3152	1.6064	18.1422	0.5852	0.3683	nonDE	nonDE	CELE_W03F9.4	O16992	CELE_W03F9.4	Carn_acyltransf domain-containing protein	0.2599	0.4282	O16992		15.0364	17.3521	19.6285	20.4893	18.8128	17.5341
3518	1.6007	13.4413	0.8523	0.5435	nonDE	nonDE	acp-5	Q19390	acp-5	ACid Phosphatase family	0.1405	0.2861	Q19390		-9	-9	12.3742	-9	14.631	13.3187
646	1.6003	24.8481	2.0315	1.2088	upReg	nonDE	exc-15	Q22352	exc-15	Aldo_ket_red domain-containing protein	0.0093	0.0618	Q22352		23.4138	24.8916	23.8384	25.7262	25.6077	25.6108
2796	1.5989	18.9191	1.6521	1.0143	upReg	nonDE	rnp-1	Q10667	rnp-1	RNA-binding protein rnp-1	0.0223	0.0968	Q10667		17.4554	18.2536	18.6499	18.8089	20.3151	20.0316
31	1.5988	25.6805	3.0759	1.6684	upReg	upReg	unc-70	E0AHA7	unc-70	Spectrin beta chain	0.0008	0.0215	E0AHA7		24.957	25.0195	24.6667	26.5982	26.4843	26.3571
2565	1.598	19.9684	0.4939	0.3054	nonDE	nonDE	hlb-1	Q94071	hlb-1	Liprin-beta homolog	0.3207	0.495	Q94071		18.6247	21.4977	17.3859	18.0993	22.3279	21.875
2923	1.5979	26.5202	2.1363	1.2567	upReg	nonDE	ctc-2	P24894	ctc-2	Cytochrome c oxidase subunit 2	0.0073	0.0554	P24894		25.7682	25.698	25.6976	28.1296	26.897	26.9307
944	1.5965	19.9163	2.8792	1.5905	upReg	upReg	itx-1	O45000	itx-1	InTestinal NeureXin-like	0.0013	0.0257	O45000		19.0433	18.943	19.3678	20.8322	20.881	20.4302
2754	1.5952	20.1655	2.0704	1.2273	upReg	nonDE	aly-3	Q21559	aly-3	FoP_duplication domain-containing protein	0.0085	0.0592	Q21559		19.8244	19.2862	18.9931	20.3268	21.5329	21.0298
2430	1.5929	17.722	1.3004	0.8158	upReg	nonDE	cyn-12	Q18445	cyn-12	Peptidyl-prolyl cis-trans isomerase	0.0501	0.1528	Q18445		15.4578	17.3767	17.9422	18.5448	18.6249	18.3856
2396	1.5892	20.4839	2.3273	1.3474	upReg	upReg	cyc-2.1	P19974	cyc-2.1	Cytochrome c 2.1	0.0047	0.0449	P19974		19.7193	19.457	19.8915	20.714	21.2914	21.8301
70	1.5873	24.579	2.4789	1.4289	upReg	upReg	atn-1	Q23158	atn-1	AcTiniN	0.0033	0.0372	Q23158		23.2391	23.994	24.1229	25.4676	25.5242	25.1262
1916	1.5835	18.3188	1.2344	0.7791	nonDE	nonDE	sta-1	Q9NAD6	sta-1	Signal transducer and activator of transcription 1	0.0583	0.1663	Q9NAD6		17.9887	18.0118	16.5808	20.3602	18.3005	18.671
2040	1.5792	18.2963	2.3084	1.3404	upReg	upReg	CELE_M05D6.2	G5ECL1	CELE_M05D6.2	Uncharacterized protein	0.0049	0.0457	G5ECL1		17.5331	17.9469	17.0403	18.7186	19.0337	19.5054
3000	1.5792	13.8494	1.3876	0.8629	upReg	nonDE	zmp-3	G5EBU3	zmp-3	Matrix metalloproteinase-C	0.041	0.1371	G5EBU3		12.3537	-9	13.45	15.0109	13.6989	14.7334
1582	1.5791	20.2724	1.0332	0.6557	nonDE	nonDE	mig-22	P45895	mig-22	Chondroitin sulfate synthase mig-22	0.0926	0.2209	P45895		19.1354	19.4714	19.8418	22.799	19.6927	20.6942
1362	1.5785	19.8726	2.2547	1.3164	upReg	upReg	feh-1	Q9BKZ9	feh-1	Protein Fe65 homolog	0.0056	0.0483	Q9BKZ9		19.2546	19.2851	18.7102	20.0902	20.7349	21.1604
1303	1.5775	21.7704	1.3603	0.8439	upReg	nonDE	CELE_Y71F9AL.9	Q9N4I3	CELE_Y71F9AL.9	Uncharacterized protein	0.0436	0.1432	Q9N4I3		21.4248	20.958	20.5622	21.2258	23.2625	23.1892
2961	1.5762	17.1783	2.2839	1.3298	upReg	upReg	hda-2	Q09440	hda-2	Putative histone deacetylase 2	0.0052	0.0468	Q09440		16.8986	16.3397	15.9323	17.5369	18.1445	18.2177
2932	1.5751	16.9543	0.7952	0.5044	nonDE	nonDE	CELE_R02F11.3	Q5ZR77	CELE_R02F11.3	ZT_dimer domain-containing protein	0.1603	0.313	Q5ZR77		17.3435	17.1059	14.5233	-9	18.2694	17.5292
1942	1.5711	19.8598	0.5656	0.3536	nonDE	nonDE	CELE_T02H6.11	Q9N5E4	CELE_T02H6.11	Cytochrome b-c1 complex subunit 7	0.2719	0.443	Q9N5E4		16.7432	18.824	21.6555	21.9271	20.5001	19.5089
2265	1.5635	23.6529	2.0355	1.2106	upReg	nonDE	lec-9	G5EC10	lec-9	Galectin	0.0092	0.0616	G5EC10		22.7463	23.2014	22.6659	23.6732	24.966	24.6649
2053	1.5634	20.1206	1.1736	0.7438	nonDE	nonDE	gst-1	P10299	gst-1	Glutathione S-transferase P	0.067	0.1804	P10299		19.1224	18.1326	20.7617	20.7313	20.5058	21.4698
3182	1.5627	17.6452	1.24	0.7806	nonDE	nonDE	catp-7	Q9N323	catp-7	Cation-transporting ATPase	0.0575	0.1657	Q9N323		15.3328	17.8441	17.4147	18.4062	18.4449	18.4286
2039	1.5614	22.8442	1.456	0.9068	upReg	nonDE	C35B1.5	O45060	C35B1.5	Thioredoxin domain-containing protein	0.035	0.1239	O45060		21.6199	22.3884	22.182	24.8432	23.1047	22.9266
2486	1.5595	17.2386	1.314	0.8216	upReg	nonDE	atg-3	Q9N369	atg-3	Ubiquitin-like-conjugating enzyme ATG3	0.0485	0.1508	Q9N369		15.7085	16.3756	17.2923	16.8876	18.6296	18.5377
2619	1.5561	18.2704	1.2947	0.8123	upReg	nonDE	chdh-1	Q18429	chdh-1	Choline dehydrogenase	0.0507	0.1541	Q18429		16.9304	16.6679	18.8788	19.5279	18.8666	18.7508
426	1.554	24.2961	2.5081	1.4417	upReg	upReg	CELE_F46H5.7	H2L049	CELE_F46H5.7	AMPK1_CBM domain-containing protein	0.0031	0.0362	H2L049		23.4535	23.7117	23.3921	25.598	24.7741	24.8471
255	1.5535	21.4109	2.1179	1.2479	upReg	nonDE	lam-3	G5ECE3	lam-3	LAMinin related. See also lmb	0.0076	0.0565	G5ECE3		20.7473	20.5896	20.5657	21.4378	22.7489	22.3765
2654	1.5534	17.9403	1.1383	0.7246	nonDE	nonDE	mrpl-49	Q21939	mrpl-49	Probable 39S ribosomal protein L49, mitochondrial	0.0727	0.1885	Q21939		15.8577	17.5831	18.0502	19.6194	18.6751	17.8566
3220	1.5525	18.2305	2.5321	1.453	upReg	upReg	lmp-1	Q11117	lmp-1	LAMP family protein lmp-1	0.0029	0.0352	Q11117		17.5501	17.3098	17.5028	19.5055	18.9046	18.6101
748	1.5399	19.0277	1.6486	1.014	upReg	nonDE	ubxn-3	H2L056	ubxn-3	UBX domain-containing protein 3	0.0225	0.0968	H2L056		18.0353	18.5312	18.2066	19.0411	20.8317	19.5201
1703	1.5319	20.0116	2.1142	1.2479	upReg	nonDE	T10B10.3	A0A8S4QCL7	T10B10.3	RUN domain-containing protein	0.0077	0.0565	A0A8S4QCL7		19.0561	19.3686	19.3122	21.5251	20.3625	20.4451
1761	1.5306	19.9193	1.704	1.0435	upReg	nonDE	atg-4.1	K8ESC5	atg-4.1	Cysteine protease atg-4.1	0.0198	0.0905	K8ESC5		18.3129	19.8041	19.345	21.2609	20.4511	20.3418
2056	1.5303	21.7456	2.6889	1.5158	upReg	upReg	aly-1	Q17561	aly-1	FoP_duplication domain-containing protein	0.002	0.0305	Q17561		21.085	21.0336	20.8226	22.8618	22.1541	22.5162
2374	1.5303	26.8915	1.3019	0.8167	upReg	nonDE	his-44	P04255	his-44	Histone H2B 1	0.0499	0.1525	P04255		26.1367	25.9142	26.3283	29.0761	26.9348	26.9592
2375	1.5303	26.8915	1.3019	0.8167	upReg	nonDE	his-41	Q27484	his-41	Probable histone H2B 3	0.0499	0.1525	Q27484		26.1367	25.9142	26.3283	29.0761	26.9348	26.9592
2376	1.5303	26.8915	1.3019	0.8167	upReg	nonDE	his-66	Q27876	his-66	Probable histone H2B 4	0.0499	0.1525	Q27876		26.1367	25.9142	26.3283	29.0761	26.9348	26.9592
2377	1.5303	26.8915	1.3019	0.8167	upReg	nonDE	his-54	Q27894	his-54	Histone H2B 2	0.0499	0.1525	Q27894		26.1367	25.9142	26.3283	29.0761	26.9348	26.9592
2278	1.5293	23.514	2.2764	1.3276	upReg	upReg	pud-4	M1ZJ62	pud-4	PUD1_2 domain-containing protein	0.0053	0.047	M1ZJ62		22.2621	22.7079	23.2781	24.5635	24.2845	23.988
1904	1.5255	18.0111	1.2219	0.77	nonDE	nonDE	nep-2	O44857	nep-2	Neprilysin-2	0.06	0.1698	O44857		16.9836	16.9909	17.7704	20.2134	18.0665	18.0416
1287	1.5238	19.4357	1.9513	1.1631	upReg	nonDE	snx-1	Q9GYJ9	snx-1	PX domain-containing protein	0.0112	0.0687	Q9GYJ9		18.1002	19.5026	18.4186	20.0047	20.3414	20.2468
1964	1.5228	18.4495	0.6314	0.3971	nonDE	nonDE	ubxn-2	Q9N2W5	ubxn-2	UBX domain-containing protein 2	0.2337	0.4008	Q9N2W5		17.8723	17.5084	17.6835	16.422	20.6578	20.5529
1701	1.5216	20.7415	1.7492	1.0661	upReg	nonDE	erp-44.1	Q304D5	erp-44.1	Thioredoxin domain-containing protein	0.0178	0.0859	Q304D5		19.8811	20.6239	19.437	22.1819	20.9138	21.4112
3245	1.5202	15.264	0.823	0.5247	nonDE	nonDE	CELE_T05C3.6	H2KZ05	CELE_T05C3.6	PLD phosphodiesterase domain-containing protein	0.1503	0.2987	H2KZ05		13.2276	15.2764	15.0079	14.2256	17.0542	16.7926
3387	1.5183	18.499	1.7383	1.0609	upReg	nonDE	rom-1	Q19821	rom-1	Rhomboid-related protein 1	0.0183	0.0869	Q19821		17.0142	18.4642	17.7413	18.775	19.7743	19.2252
1433	1.5144	19.054	1.1948	0.7535	nonDE	nonDE	tsfm-1	Q20819	tsfm-1	Elongation factor Ts, mitochondrial	0.0639	0.1764	Q20819		17.3423	18.9537	18.5942	20.897	19.7269	18.8097
2419	1.5112	19.3311	1.1882	0.7512	nonDE	nonDE	atp-5	Q17763	atp-5	ATP synthase subunit d, mitochondrial	0.0648	0.1773	Q17763		17.178	19.6309	18.9174	20.6338	19.8839	19.7424
2285	1.5092	18.8157	2.5872	1.4785	upReg	upReg	CELE_T26A8.4	Q22805	CELE_T26A8.4	C3H1-type domain-containing protein	0.0026	0.0332	Q22805		17.9854	18.3242	17.8738	19.9593	19.3107	19.4409
1922	1.5059	17.099	2.0956	1.2376	upReg	nonDE	C06A6.2	H2KYH8	C06A6.2	MADF domain-containing protein	0.008	0.0579	H2KYH8		16.1667	15.8589	17.0124	18.1741	17.6392	17.7424
2834	1.4944	15.1459	1.1869	0.7506	nonDE	nonDE	sqt-1	P12114	sqt-1	Cuticle collagen sqt-1	0.065	0.1776	P12114		13.4976	15.415	14.7317	-9	16.2616	15.8234
3040	1.4931	17.779	0.7368	0.4679	nonDE	nonDE	cdh-4	Q19319	cdh-4	Cadherin-4	0.1833	0.3405	Q19319		14.8405	17.9031	18.3536	19.4475	18.2016	17.9275
2762	1.4925	17.1943	0.6301	0.3966	nonDE	nonDE	ain-2	H2KY58	ain-2	ALG-1 INteracting protein	0.2343	0.4012	H2KY58		17.7587	14.5083	17.5249	-9	17.5961	18.5835
2692	1.4864	19.0549	1.5166	0.9411	upReg	nonDE	CELE_F09E5.7	Q19257	CELE_F09E5.7	PI31_Prot_N domain-containing protein	0.0304	0.1145	Q19257		18.6041	18.9953	17.3356	20.4023	19.5671	19.4248
3321	1.4864	17.1466	0.3847	0.238	nonDE	nonDE	pho-14	O17373	pho-14	Intestinal acid PHOsphatase	0.4124	0.5782	O17373		12.9954	16.3828	19.832	19.1473	17.5135	17.0085
1987	1.4821	19.1571	2.7191	1.5187	upReg	upReg	pcp-3	O02252	pcp-3	Prolyl Carboxy Peptidase like	0.0019	0.0303	O02252		18.4334	18.4278	18.387	20.0333	20.1353	19.526
2172	1.4809	16.2713	1.5438	0.9551	upReg	nonDE	mogs-1	Q19426	mogs-1	Mannosyl-oligosaccharide glucosidase	0.0286	0.1109	Q19426		15.8947	16.0872	14.6105	17.6755	16.6115	16.7482
1517	1.474	21.1175	2.7482	1.5247	upReg	upReg	CELE_K02B12.7	P90904	CELE_K02B12.7	Arf-GAP domain-containing protein	0.0018	0.0299	P90904		20.0732	20.6428	20.4254	21.9487	21.7467	21.8679
91	1.4727	27.1222	2.6872	1.5158	upReg	upReg	aco-1	Q23500	aco-1	Cytoplasmic aconitate hydratase	0.0021	0.0305	Q23500		26.0553	26.7059	26.3964	27.9233	27.8914	27.7609
1452	1.4699	24.1518	1.0722	0.679	nonDE	nonDE	cyn-5	P52013	cyn-5	Peptidyl-prolyl cis-trans isomerase 5	0.0847	0.2094	P52013		22.9787	23.7272	23.5448	26.4828	24.2667	23.9108
2815	1.4697	19.0436	1.4944	0.9295	upReg	nonDE	rsbp-1	Q9U379	rsbp-1	R-Seven Binding Protein (R7BP) homolog	0.032	0.1176	Q9U379		18.4461	18.4089	18.0713	18.6301	20.4319	20.2736
2264	1.4677	24.0242	2.8373	1.5646	upReg	upReg	rps-10	O01869	rps-10	S10_plectin domain-containing protein	0.0015	0.0273	O01869		23.2119	23.311	23.348	24.6724	25.0268	24.5749
1447	1.4677	20.1646	1.6459	1.0118	upReg	nonDE	cdap-2	Q6A573	cdap-2	CD2AP homolog	0.0226	0.0973	Q6A573		18.7798	19.6061	19.9063	21.6891	20.4167	20.5894
1138	1.4676	20.5926	2.1618	1.2743	upReg	upReg	tat-1	Q9U280	tat-1	Phospholipid-transporting ATPase tat-1	0.0069	0.0532	Q9U280		19.7192	20.0548	19.8024	21.9739	20.8796	21.1258
2908	1.467	18.39	1.2921	0.8111	upReg	nonDE	CELE_K08D8.6	G5ECH9	CELE_K08D8.6	CUB_2 domain-containing protein	0.051	0.1545	G5ECH9		18.2179	18.3117	16.4399	18.7712	19.7723	18.827
601	1.4663	22.0605	2.6984	1.5186	upReg	upReg	asns-2	Q21463	asns-2	Asparagine synthetase [glutamine-hydrolyzing]	0.002	0.0303	Q21463		21.5048	21.2637	21.2137	22.6532	22.6052	23.1226
2232	1.4661	16.849	0.5226	0.3257	nonDE	nonDE	hgrs-1	Q17796	hgrs-1	Hepatocyte growth factor-regulated tyrosine kinase substrate	0.3002	0.4724	Q17796		18.6425	16.4675	13.2376	17.3585	17.4581	17.9295
3233	1.4651	17.6799	1.0392	0.6603	nonDE	nonDE	CELE_ZK909.3	O18307	CELE_ZK909.3	HD domain-containing protein	0.0914	0.2186	O18307		15.802	16.7171	18.3227	19.126	18.5014	17.6098
1697	1.4637	21.5652	2.7175	1.5187	upReg	upReg	CELE_R119.3	O61709	CELE_R119.3	Uncharacterized protein	0.0019	0.0303	O61709		20.4791	21.0668	20.9543	22.3245	22.2743	22.2924
107	1.4622	23.9786	2.9082	1.5957	upReg	upReg	deb-1	P19826	deb-1	Vinculin	0.0012	0.0254	P19826		23.2544	23.3661	23.1222	24.8862	24.6257	24.6173
1082	1.4621	19.5594	1.8568	1.1139	upReg	nonDE	CELE_K09F5.6	A0A5E4LWH3	CELE_K09F5.6	Uncharacterized protein	0.0139	0.0769	A0A5E4LWH3		19.447	18.3591	18.679	19.9798	19.9976	20.8939
2687	1.4604	21.4851	2.1628	1.2744	upReg	upReg	txdc-17	Q9BL27	txdc-17	Thioredoxin domain-containing protein 17	0.0069	0.0532	Q9BL27		20.2604	21.3367	20.6678	22.4886	22.0322	22.1252
985	1.4602	23.9681	2.3832	1.3794	upReg	upReg	let-92	G5EGK8	let-92	Serine/threonine-protein phosphatase 2A catalytic subunit	0.0041	0.0417	G5EGK8		23.0223	23.7283	22.9636	24.9585	24.5493	24.5869
288	1.4548	21.3118	2.1709	1.2797	upReg	upReg	npp-14	Q17602	npp-14	Nuclear pore complex protein 14	0.0067	0.0525	Q17602		20.4728	21.0776	20.2029	21.6079	22.1935	22.3162
1913	1.4537	19.4425	1.6666	1.0255	upReg	nonDE	cfim-2	C1P629	cfim-2	Cleavage Factor IM (CFIm) homolog	0.0215	0.0943	C1P629		18.4381	19.0125	18.6965	20.9215	19.2798	20.3069
3261	1.4525	15.8436	0.6829	0.4303	nonDE	nonDE	K07C11.7	Q21268	K07C11.7	UPF0046 protein K07C11.7	0.2076	0.3713	Q21268		14.062	14.1127	17.1773	17.9395	16.1126	15.6573
2584	1.4515	19.1227	2.0041	1.1918	upReg	nonDE	ztf-4	Q9TZI2	ztf-4	RRM domain-containing protein	0.0099	0.0643	Q9TZI2		17.8069	19.0802	18.3036	20.0766	19.7571	19.7115
2103	1.4495	18.4363	2.4432	1.409	upReg	upReg	cest-17	Q21266	cest-17	Carboxylic ester hydrolase	0.0036	0.039	Q21266		17.8021	18.053	17.2795	19.1935	18.944	19.3456
191	1.4479	24.5113	2.4516	1.4124	upReg	upReg	abts-1	B3WFV9	abts-1	Anion exchange protein	0.0035	0.0387	B3WFV9		24.0441	23.6882	23.6298	24.8009	25.4691	25.4358
2530	1.4445	19.6513	1.5357	0.952	upReg	nonDE	let-268	Q20679	let-268	Multifunctional procollagen lysine hydroxylase and glycosyltransferase	0.0291	0.1117	Q20679		19.1634	17.912	19.7118	20.6625	20.3589	20.0992
2335	1.4436	19.4896	1.6019	0.9855	upReg	nonDE	fah-1	Q94272	fah-1	Fumarylacetoacetase	0.025	0.1034	Q94272		18.3419	18.4104	19.5511	20.8817	19.679	20.0736
1616	1.4434	19.9881	2.7672	1.5331	upReg	upReg	dhs-21	Q21929	dhs-21	L-xylulose reductase	0.0017	0.0293	Q21929		19.512	19.1268	19.1604	20.8865	20.6702	20.5726
2506	1.4413	15.381	0.9334	0.5979	nonDE	nonDE	CELE_Y71H2AM.11	Q9BL46	CELE_Y71H2AM.11	M20_dimer domain-containing protein	0.1166	0.2524	Q9BL46		14.689	16.1441	13.148	16.5959	15.4295	16.2796
1935	1.4389	18.1623	2.3746	1.373	upReg	upReg	cest-35.2	Q95YC3	cest-35.2	Carboxylic ester hydrolase	0.0042	0.0424	Q95YC3		16.9478	17.6983	17.6826	18.9708	19.0145	18.6599
772	1.4389	21.7483	2.1839	1.2881	upReg	upReg	ufd-3	G5EES6	ufd-3	Ubiquitin fusion degradation protein 3 homolog	0.0065	0.0515	G5EES6		20.6395	21.2381	21.209	22.9734	22.3469	22.083
1469	1.4362	21.4671	0.8622	0.5496	nonDE	nonDE	sna-2	Q94050	sna-2	Small Nuclear RNA (snRNA) Associated protein	0.1373	0.2821	Q94050		22.4592	20.7186	19.0693	22.1092	22.5653	21.8811
1960	1.434	21.1378	2.6593	1.507	upReg	upReg	fce-1	Q9XVE5	fce-1	CAAX prenyl protease 1 homolog	0.0022	0.0311	Q9XVE5		20.3074	20.7788	20.1762	21.8491	21.8165	21.8987
1875	1.433	18.3611	0.9776	0.6244	nonDE	nonDE	unc-25	G5EDB7	unc-25	Glutamic acid decarboxylase	0.1053	0.2374	G5EDB7		18.7557	17.6347	16.5434	20.3018	18.5827	18.3484
2615	1.4281	18.1956	0.6383	0.4025	nonDE	nonDE	nck-1	Q95PX0	nck-1	NCK (Non-Catalytic region of tyrosine Kinase) adaptor protein family	0.23	0.3958	Q95PX0		18.9204	15.5246	17.9995	20.5201	18.1786	18.0303
2652	1.4252	20.4505	2.4691	1.4205	upReg	upReg	CELE_K06G5.1	Q9XUT9	CELE_K06G5.1	VWFA domain-containing protein	0.0034	0.038	Q9XUT9		20.0248	19.4709	19.7182	21.2714	21.3986	20.8193
663	1.4221	22.4203	2.454	1.4124	upReg	upReg	cash-1	A0A486WY88	cash-1	Striatin domain-containing protein	0.0035	0.0387	A0A486WY88		21.8018	21.573	21.753	22.9864	22.8245	23.5831
184	1.4218	23.934	2.8669	1.5828	upReg	upReg	hsr-9	Q7JKP6	hsr-9	Protein hsr-9	0.0014	0.0261	Q7JKP6		23.3345	23.1777	23.157	24.6013	24.8115	24.5219
694	1.421	22.7708	1.7981	1.0894	upReg	nonDE	CELE_T12G3.4	Q22437	CELE_T12G3.4	Adipocyte plasma membrane-associated protein	0.0159	0.0814	Q22437		21.8712	22.4466	21.8633	24.2786	23.0269	23.1385
3218	1.4185	21.6988	1.966	1.1727	upReg	nonDE	tspo-1	C7FZU5	tspo-1	TranSlocator PrOtein homolog	0.0108	0.0672	C7FZU5		20.6809	21.5839	20.7038	22.8848	22.2751	22.0642
1438	1.4155	20.3671	1.5894	0.9797	upReg	nonDE	gst-26	Q9NAB4	gst-26	Glutathione S-Transferase	0.0257	0.1048	Q9NAB4		19.1273	19.9932	19.8575	21.9206	20.8906	20.4133
2880	1.4143	19.9116	1.3052	0.8167	upReg	nonDE	repo-1	Q19335	repo-1	Matrin-type domain-containing protein	0.0495	0.1525	Q19335		20.1124	19.4022	18.5231	-9	20.9643	20.5559
2875	1.4134	18.696	1.5886	0.9795	upReg	nonDE	CELE_F29B9.8	Q9GYI7	CELE_F29B9.8	Uncharacterized protein	0.0258	0.1048	Q9GYI7		17.0798	18.8591	18.029	19.5391	19.2968	19.3721
2431	1.4098	18.3073	1.0099	0.6417	nonDE	nonDE	dct-18	O62277	dct-18	DAF-16/FOXO Controlled, germline Tumor affecting	0.0977	0.2282	O62277		16.2965	17.4148	19.096	19.3364	19.1245	18.5758
1892	1.408	17.2156	1.475	0.9158	upReg	nonDE	CELE_Y54G11A.4	Q9XW02	CELE_Y54G11A.4	Tetratricopeptide repeat protein 38	0.0335	0.1214	Q9XW02		15.9454	15.9641	17.6252	18.0862	17.9294	17.7432
1250	1.4058	19.5932	0.8046	0.5115	nonDE	nonDE	ymel-1	P54813	ymel-1	ATP-dependent zinc metalloprotease YME1 homolog	0.1568	0.308	P54813		17.1633	19.4252	20.0824	21.3081	20.1461	19.4341
692	1.405	24.4849	2.1941	1.2913	upReg	upReg	daf-22	G5EDP2	daf-22	Non-specific lipid-transfer protein-like 2	0.0064	0.0511	G5EDP2		23.6221	23.73	23.995	25.7663	24.9276	24.8683
637	1.4016	21.652	1.5607	0.962	upReg	nonDE	immt-1	Q22505	immt-1	MICOS complex subunit MIC60-1	0.0275	0.1091	Q22505		20.6668	21.3152	20.8717	23.3052	22.0668	21.6865
2131	1.4011	17.9904	1.0159	0.6454	nonDE	nonDE	sma-9	Q7JM44	sma-9	Transcription factor sma-9	0.0964	0.2263	Q7JM44		17.9232	16.7639	17.1824	17.1693	19.3794	19.5241
1291	1.3992	24.6088	1.2922	0.8111	upReg	nonDE	pfn-1	Q9XW16	pfn-1	Profilin-1	0.051	0.1545	Q9XW16		23.4328	24.4004	23.8945	26.4817	24.8131	24.6305
4	1.3982	27.2673	2.2773	1.3276	upReg	upReg	let-805	Q9UB28	let-805	Myotactin form B	0.0053	0.047	Q9UB28		26.7414	26.347	26.6163	27.4524	28.1989	28.2479
2832	1.3947	17.4721	1.464	0.9104	upReg	nonDE	zig-1	G5EGI7	zig-1	Zwei Ig domain protein zig-1	0.0344	0.1229	G5EGI7		17.2668	17.2346	16.2414	-9	17.9491	18.6688
1532	1.3938	19.8068	0.7918	0.5022	nonDE	nonDE	dhrs-4	G5EGA6	dhrs-4	Dehydrogenase/reductase SDR family member 4	0.1615	0.3147	G5EGA6		19.0663	18.8722	19.3912	18.4381	21.6015	21.4715
2817	1.3935	16.0369	0.299	0.1865	nonDE	nonDE	C30F12.5	H2KZ48	C30F12.5	Uncharacterized protein	0.5023	0.6509	H2KZ48		16.188	14.9454	14.8869	11.9931	19.1543	19.0534
1499	1.3915	22.634	1.8513	1.113	upReg	nonDE	cox-4	Q9U329	cox-4	Cytochrome c oxidase subunit 4	0.0141	0.0771	Q9U329		22.0703	22.1351	21.6095	24.0323	23.2168	22.7402
318	1.3914	22.8392	2.0313	1.2088	upReg	nonDE	gyf-1	Q09237	gyf-1	GYF domain-containing protein gyf-1	0.0093	0.0618	Q09237		22.4795	21.926	22.0252	22.9155	23.822	23.8673
452	1.3876	24.2184	1.0544	0.6681	nonDE	nonDE	nex-1	G5EEA8	nex-1	Annexin	0.0882	0.2147	G5EEA8		22.7267	23.5462	24.301	26.1779	24.5569	24.0019
1300	1.3868	21.5607	1.5171	0.9411	upReg	nonDE	cerk-1	Q9TZI1	cerk-1	Ceramide kinase 1	0.0304	0.1145	Q9TZI1		19.8975	21.2027	21.5019	22.6764	22.0606	22.0254
1712	1.3857	23.3779	1.8252	1.1017	upReg	nonDE	inx-13	O44887	inx-13	Innexin	0.015	0.0791	O44887		22.8141	22.3828	22.8582	23.3279	24.647	24.2373
1760	1.3829	20.1815	0.8939	0.5727	nonDE	nonDE	kin-36	A0A1I6CMA1	kin-36	Protein kinase domain-containing protein	0.1277	0.2675	A0A1I6CMA1		19.5434	19.2754	19.6513	22.6895	19.706	20.2233
882	1.3786	22.2797	1.7285	1.0545	upReg	nonDE	CELE_R09H10.5	Q21884	CELE_R09H10.5	EGF-like domain-containing protein	0.0187	0.0882	Q21884		21.7741	20.9912	22.0057	22.3209	23.386	23.2
3212	1.3781	17.4761	0.939	0.6017	nonDE	nonDE	C45G9.5	Q09278	C45G9.5	Uncharacterized protein C45G9.5	0.1151	0.2502	Q09278		15.2008	17.4166	17.7439	18.9072	17.8827	17.7056
2030	1.3775	19.3546	2.0847	1.2311	upReg	nonDE	zig-12	Q21465	zig-12	Ig-like domain-containing protein	0.0082	0.0587	Q21465		18.1161	18.821	19.0605	20.0497	20.3384	19.7421
3436	1.3769	17.626	0.6327	0.3979	nonDE	nonDE	ras-2	G5EGA7	ras-2	GTP binding protein	0.233	0.4	G5EGA7		16.1238	16.3353	18.3535	16.2448	19.2771	19.4213
2497	1.3765	18.2026	1.0049	0.64	nonDE	nonDE	C55A6.12	Q5FC47	C55A6.12	THAP4_heme-bd domain-containing protein	0.0989	0.2291	Q5FC47		17.4626	18.3543	16.726	20.1743	18.6319	17.8664
2049	1.3749	18.6615	0.9736	0.6215	nonDE	nonDE	nhr-49	O45666	nhr-49	Nuclear hormone receptor family member nhr-49	0.1063	0.2391	O45666		17.3446	17.9393	18.6382	20.8761	18.5702	18.6004
1595	1.3734	19.8456	1.7006	1.0423	upReg	nonDE	lem-2	Q9XTB5	lem-2	LEM protein 2	0.0199	0.0907	Q9XTB5		19.8243	18.6767	18.9758	21.021	19.9811	20.5949
546	1.3707	27.876	2.0032	1.1916	upReg	nonDE	cts-1	P34575	cts-1	Probable citrate synthase, mitochondrial	0.0099	0.0643	P34575		26.9681	27.4875	27.1165	27.9399	28.9879	28.7564
2087	1.3668	16.5229	0.3478	0.2164	nonDE	nonDE	mog-1	P34498	mog-1	Probable pre-mRNA-splicing factor ATP-dependent RNA helicase mog-1	0.4489	0.6076	P34498		11.9712	17.6866	17.8606	18.3024	17.5506	15.7659
1831	1.3649	19.7104	1.5037	0.934	upReg	nonDE	dab-1	A0A486WXX8	dab-1	PID domain-containing protein	0.0314	0.1164	A0A486WXX8		19.9965	18.2938	18.7936	20.2715	20.7139	20.1933
2857	1.3645	15.9693	0.8644	0.5511	nonDE	nonDE	pamn-1	P83388	pamn-1	Probable peptidyl-glycine alpha-amidating monooxygenase pamn-1	0.1367	0.2811	P83388		13.6799	15.675	16.5064	16.4308	17.4814	16.0425
422	1.3604	22.5271	1.0802	0.6847	nonDE	nonDE	hsp-60	P50140	hsp-60	Chaperonin homolog Hsp-60, mitochondrial	0.0831	0.2067	P50140		21.5107	22.3003	21.7297	24.645	22.6037	22.3734
2437	1.3602	20.0372	1.3059	0.8167	upReg	nonDE	gly-8	O45293	gly-8	Probable N-acetylgalactosaminyltransferase 8	0.0494	0.1525	O45293		18.7836	19.8204	19.4672	21.7838	20.3623	20.0058
2325	1.3557	18.4485	2.1042	1.2409	upReg	nonDE	ppfr-4	Q9N4E9	ppfr-4	Serine/threonine-protein phosphatase 4 regulatory subunit ppfr-4	0.0079	0.0574	Q9N4E9		18.2677	17.5739	17.4702	19.4431	18.7786	19.1572
183	1.3537	23.5364	2.6058	1.4802	upReg	upReg	tps-1	Q7YZT6	tps-1	Alpha,alpha-trehalose-phosphate synthase [UDP-forming] 1	0.0025	0.0331	Q7YZT6		22.8694	22.8344	22.8748	23.9009	24.4266	24.3123
97	1.347	26.6754	2.6386	1.4948	upReg	upReg	pam-1	Q4TT88	pam-1	Puromycin-sensitive aminopeptidase	0.0023	0.032	Q4TT88		25.745	26.1988	26.0618	27.452	27.3237	27.2708
556	1.3469	24.4475	2.2966	1.3375	upReg	upReg	tald-1	Q966C7	tald-1	Transaldolase	0.0051	0.046	Q966C7		23.334	24.0837	23.9045	25.3488	25.0274	24.9869
1989	1.3445	20.5752	1.5451	0.9551	upReg	nonDE	tdp-1	D0VWM8	tdp-1	Tar DNA-binding protein homolog 1	0.0285	0.1109	D0VWM8		20.4595	19.8659	19.3834	22.0316	20.9349	20.7757
2390	1.344	16.7964	1.0447	0.6631	nonDE	nonDE	C34C12.8	Q18421	C34C12.8	GrpE protein homolog, mitochondrial	0.0902	0.2172	Q18421		15.7959	15.8053	16.772	16.2687	18.703	17.4336
2716	1.3407	20.0879	0.45	0.2784	nonDE	nonDE	aqp-8	Q7Z138	aqp-8	AQuaPorin or aquaglyceroporin related	0.3548	0.5267	Q7Z138		19.4915	19.3147	19.4463	17.493	22.521	22.2607
27	1.3401	25.3138	1.2387	0.7806	nonDE	nonDE	CELE_T04F3.1	G5EE32	CELE_T04F3.1	Aminotran_1_2 domain-containing protein	0.0577	0.1657	G5EE32		24.5695	24.2027	25.1591	24.8305	26.3953	26.7258
3341	1.3395	16.8618	1.283	0.8057	upReg	nonDE	fbxa-136	G5EGC2	fbxa-136	F-box A protein	0.0521	0.1564	G5EGC2		15.4556	17.2938	15.8268	18.0704	17.2981	17.2263
3252	1.3387	13.6104	0.3203	0.2014	nonDE	nonDE	hil-3	Q19743	hil-3	Histone H1.3	0.4783	0.629	Q19743		14.7939	-9	11.5345	-9	-9	14.5028
1733	1.3371	18.9182	0.6964	0.4406	nonDE	nonDE	F56F10.1	P90893	F56F10.1	Putative serine protease F56F10.1	0.2012	0.3626	P90893		16.8341	19.8676	18.0471	20.961	19.0108	18.7884
3173	1.3352	18.2047	1.7584	1.0661	upReg	nonDE	nemp-1	Q19293	nemp-1	Nuclear envelope integral membrane protein	0.0174	0.0859	Q19293		18.1267	17.2446	17.6407	-9	19.041	18.9707
1296	1.3346	22.2368	1.8652	1.1183	upReg	nonDE	srr-4	H2KYR4	srr-4	Serpentine Receptor, class R	0.0136	0.0762	H2KYR4		21.4433	21.7391	21.5261	23.5986	22.3317	22.782
2092	1.3344	20.6016	1.0821	0.6859	nonDE	nonDE	dnj-7	P91189	dnj-7	J domain-containing protein	0.0828	0.2061	P91189		19.6844	20.3306	19.7882	22.6915	20.6541	20.4608
1835	1.3325	15.8988	1.6947	1.0416	upReg	nonDE	ida-1	G5EGJ5	ida-1	Receptor-type tyrosine-protein phosphatase-like ida-1	0.0202	0.0909	G5EGJ5		14.9064	15.3039	15.4873	15.8944	16.5065	17.2941
2836	1.3315	17.9749	1.7679	1.0713	upReg	nonDE	mlst-8	P91040	mlst-8	Target of rapamycin complex subunit lst8	0.0171	0.0849	P91040		16.5264	17.6551	17.746	18.7804	18.3828	18.7588
2370	1.3294	17.7703	1.3034	0.8167	upReg	nonDE	CELE_Y40B10B.1	Q9UAX2	CELE_Y40B10B.1	Uncharacterized protein	0.0497	0.1525	Q9UAX2		17.112	16.9999	17.205	17.2284	19.0203	19.0563
3374	1.3292	18.3018	0.6908	0.4361	nonDE	nonDE	R166.3	Q22004	R166.3	Uncharacterized protein R166.3	0.2038	0.3664	Q22004		17.643	17.787	17.4815	16.7565	20.3531	19.7895
436	1.3282	24.9084	1.0068	0.6408	nonDE	nonDE	paa-1	Q09543	paa-1	Probable serine/threonine-protein phosphatase PP2A regulatory subunit	0.0984	0.2287	Q09543		24.0584	24.5163	24.1584	27.1018	25.0684	24.5474
77	1.327	24.9864	2.2187	1.3046	upReg	upReg	nra-4	H2KYE0	nra-4	Nicotinic receptor-associated protein 4	0.006	0.0496	H2KYE0		24.5356	24.5891	23.844	25.5091	25.885	25.5555
440	1.326	24.0427	1.9756	1.1771	upReg	nonDE	CELE_F44E5.4	G5ECU5	CELE_F44E5.4	Uncharacterized protein	0.0106	0.0665	G5ECU5		24.0561	22.997	23.086	24.6989	24.785	24.6331
1029	1.323	23.8601	1.8483	1.113	upReg	nonDE	kin-2	P30625	kin-2	cAMP-dependent protein kinase regulatory subunit	0.0142	0.0771	P30625		23.2547	23.2379	23.1032	25.2374	24.3759	23.9515
217	1.3213	27.7903	1.5177	0.9413	upReg	nonDE	ucr-1	P98080	ucr-1	Cytochrome b-c1 complex subunit 1, mitochondrial	0.0304	0.1145	P98080		26.1919	27.8379	27.3589	28.6817	28.3308	28.3402
555	1.3202	22.6487	1.6032	0.9862	upReg	nonDE	hrpf-1	Q9BIB7	hrpf-1	HnRNP F homolog	0.0249	0.1032	Q9BIB7		21.232	22.1824	22.5514	23.8159	23.0168	23.0937
2093	1.3201	18.9983	1.4161	0.8775	upReg	nonDE	C18H7.1	Q9GZF5	C18H7.1	VWFA domain-containing protein	0.0384	0.1326	Q9GZF5		18.707	17.966	18.3418	18.7166	20.4335	19.8252
1176	1.3192	20.9437	1.649	1.014	upReg	nonDE	CELE_F17A9.5	O16215	CELE_F17A9.5	Oxidored_FMN domain-containing protein	0.0224	0.0968	O16215		19.6614	21.1535	20.0374	21.6875	21.5921	21.5301
2672	1.3189	18.7892	1.1183	0.712	nonDE	nonDE	CELE_F14B8.5	Q3HKC5	CELE_F14B8.5	Uncharacterized protein	0.0761	0.1941	Q3HKC5		18.577	18.1765	17.6356	18.1613	20.2761	19.9085
2874	1.3184	14.1204	0.6242	0.3927	nonDE	nonDE	CELE_ZK470.2	H2KZP7	CELE_ZK470.2	Uncharacterized protein	0.2376	0.4048	H2KZP7		12.4934	12.2634	15.627	14.0305	15.8373	14.4712
1311	1.3176	19.7745	1.6202	0.9972	upReg	nonDE	gsp-1	Q27497	gsp-1	Serine/threonine-protein phosphatase PP1-alpha	0.024	0.1006	Q27497		18.5983	19.4482	19.3007	21.1903	20.0295	20.0802
3618	1.3162	18.9851	1.0147	0.6448	nonDE	nonDE	cpna-5	Q09219	cpna-5	Copine family protein 5	0.0967	0.2265	Q09219		17.5327	18.8499	18.9932	-9	19.1558	20.3936
1723	1.3161	20.3796	2.4595	1.4141	upReg	upReg	cdr-2	G5ECX9	cdr-2	CaDmium Responsive	0.0035	0.0385	G5ECX9		19.4665	19.7041	19.9939	21.2558	20.9039	20.9533
860	1.3149	20.8249	1.22	0.7697	nonDE	nonDE	cyp-25a3	Q1HB05	cyp-25a3	CYtochrome P450 family	0.0603	0.1699	Q1HB05		19.0696	21.0097	20.4232	22.0578	21.2445	21.1448
1245	1.3132	20.8629	0.578	0.3632	nonDE	nonDE	unc-104	P23678	unc-104	Kinesin-like protein unc-104	0.2643	0.4333	P23678		19.8152	19.8585	20.9451	23.9763	20.0243	20.558
2097	1.3126	21.346	0.8795	0.5618	nonDE	nonDE	CELE_Y38C1AA.1	H2KZW8	CELE_Y38C1AA.1	PlsC domain-containing protein	0.132	0.2743	H2KZW8		20.3322	22.1826	19.5543	22.8302	21.4141	21.7626
1836	1.3094	19.4517	1.0688	0.6775	nonDE	nonDE	C38C10.2	Q03567	C38C10.2	Uncharacterized transporter slc-17.2	0.0853	0.2101	Q03567		18.8259	19.0183	18.5467	21.5198	19.6479	19.1514
3328	1.3074	20.3311	1.315	0.8216	upReg	nonDE	ttr-51	O62289	ttr-51	TransThyretin-Related family domain	0.0484	0.1508	O62289		19.4036	19.9289	19.6998	22.1144	20.5211	20.3187
1127	1.3065	20.914	1.7502	1.0661	upReg	nonDE	CELE_Y37E11B.5	Q9TYN2	CELE_Y37E11B.5	tRNA-dihydrouridine(47) synthase [NAD(P)(+)]	0.0178	0.0859	Q9TYN2		19.7707	20.3998	20.6116	22.2018	21.3128	21.187
3474	1.3065	17.2123	0.9341	0.5981	nonDE	nonDE	CELE_EGAP9.3	P91201	CELE_EGAP9.3	L-Fucosyltransferase	0.1164	0.2523	P91201		14.9082	17.2024	17.5664	17.9677	17.7296	17.8992
1618	1.3027	18.3802	0.5791	0.3636	nonDE	nonDE	acy-1	Q19523	acy-1	Adenylyl CYclase	0.2636	0.4329	Q19523		17.2766	20.0331	15.8768	18.3661	19.0445	19.6842
3623	1.2996	17.7845	1.3025	0.8167	upReg	nonDE	let-19	Q93442	let-19	Mediator of RNA polymerase II transcription subunit 13	0.0498	0.1525	Q93442		17.4246	16.4693	17.9	-9	18.5378	18.5907
873	1.2975	24.201	1.1266	0.7171	nonDE	nonDE	rla-0	Q93572	rla-0	60S acidic ribosomal protein P0	0.0747	0.1918	Q93572		23.8794	23.7117	23.0658	23.5738	25.3634	25.612
2058	1.297	20.4666	2.1574	1.2727	upReg	upReg	CELE_Y18H1A.4	Q9BL94	CELE_Y18H1A.4	Uncharacterized protein	0.007	0.0534	Q9BL94		19.4046	19.8124	20.2374	21.3653	20.9504	21.0297
553	1.2966	23.8504	2.5556	1.4589	upReg	upReg	F27D4.1	Q93615	F27D4.1	Probable electron transfer flavoprotein subunit alpha, mitochondrial	0.0028	0.0348	Q93615		23.0117	23.303	23.2916	24.6063	24.6078	24.282
2839	1.2963	16.3216	0.8496	0.5417	nonDE	nonDE	CELE_W09G3.7	G5EEZ1	CELE_W09G3.7	Uncharacterized protein	0.1414	0.2873	G5EEZ1		15.4287	14.6927	16.8988	15.8322	18.0114	17.0655
1165	1.2962	22.0833	1.5843	0.9766	upReg	nonDE	pat-6	O16785	pat-6	Paralyzed arrest at two-fold protein 6	0.026	0.1055	O16785		21.5042	21.8314	20.9701	23.4951	22.4853	22.2139
2272	1.2959	21.7592	2.327	1.3474	upReg	upReg	djr-1.1	P90994	djr-1.1	Glutathione-independent glyoxalase DJR-1.1	0.0047	0.0449	P90994		20.7755	21.5099	21.0484	22.5005	22.3637	22.3573
2258	1.2927	22.0204	1.0518	0.6668	nonDE	nonDE	pfn-2	Q20025	pfn-2	Profilin-2	0.0888	0.2154	Q20025		20.0313	21.6358	22.4549	22.9892	22.654	22.357
3307	1.2886	15.9807	0.4717	0.2933	nonDE	nonDE	ero-1	Q7YTU4	ero-1	Endoplasmic reticulum oxidoreductin-1	0.3375	0.509	Q7YTU4		16.1116	17.4097	12.488	17.2676	16.358	16.2495
3422	1.2871	17.3355	1.2853	0.8059	upReg	nonDE	col-122	Q22183	col-122	Col_cuticle_N domain-containing protein	0.0518	0.1563	Q22183		16.5122	17.5125	16.051	17.1811	18.4956	18.2605
2393	1.2856	18.0531	0.6068	0.3827	nonDE	nonDE	mtx-1	O45503	mtx-1	Metaxin-1 homolog	0.2473	0.4143	O45503		15.2746	18.0398	18.9165	19.7164	18.1045	18.2668
1685	1.2846	21.7719	1.2582	0.7925	nonDE	nonDE	asna-1	P30632	asna-1	ATPase asna-1	0.0552	0.1612	P30632		20.7672	21.718	20.9036	23.4659	21.9273	21.8495
6	1.283	28.2754	1.8899	1.1345	upReg	nonDE	myo-2	P12845	myo-2	Myosin-2	0.0129	0.0734	P12845		27.4723	27.5728	27.8564	28.2623	29.1735	29.3148
52	1.2827	28.1015	2.4657	1.4184	upReg	upReg	icl-1	Q10663	icl-1	Bifunctional glyoxylate cycle protein	0.0034	0.0382	Q10663		27.3099	27.6704	27.4002	28.9615	28.5185	28.7486
3355	1.28	15.7692	0.4084	0.2507	nonDE	nonDE	pde-2	P30645	pde-2	Probable 3',5'-cyclic phosphodiesterase pde-2	0.3905	0.5615	P30645		12.0522	15.6915	17.6439	17.0097	15.584	16.6339
3043	1.2785	17.9435	1.2507	0.7874	nonDE	nonDE	CELE_F59C6.5	Q93831	CELE_F59C6.5	NADH dehydrogenase [ubiquinone] 1 beta subcomplex subunit 10	0.0561	0.1631	Q93831		17.6864	16.81	17.4161	19.5432	18.5536	17.6514
717	1.2771	22.1931	0.9864	0.6298	nonDE	nonDE	vps-4	Q9BL83	vps-4	vesicle-fusing ATPase	0.1032	0.2345	Q9BL83		21.147	21.7435	21.773	24.3188	22.022	22.1542
2998	1.2762	14.3228	0.8641	0.5511	nonDE	nonDE	spat-3	H2KYH3	spat-3	E3 ubiquitin-protein ligase RING2 homolog spat-3	0.1367	0.2811	H2KYH3		-9	-9	13.3657	14.332	14.1607	15.4329
326	1.2755	24.8098	2.3595	1.3661	upReg	upReg	tba-2	P34690	tba-2	Tubulin alpha-2 chain	0.0044	0.043	P34690		23.8969	24.3895	24.2297	25.691	25.4294	25.2225
3303	1.2714	17.5095	0.6061	0.3827	nonDE	nonDE	nhr-45	Q19496	nhr-45	Nuclear Hormone Receptor family	0.2477	0.4143	Q19496		14.9151	17.1147	18.5914	19.1139	18.0844	17.2372
603	1.2693	26.5707	1.5904	0.9803	upReg	nonDE	par-5	P41932	par-5	14-3-3-like protein 1	0.0257	0.1046	P41932		25.9802	26.0968	25.7313	26.3725	27.8373	27.4062
2444	1.2689	18.9571	1.7056	1.0435	upReg	nonDE	mvb-12	Q17687	mvb-12	ESCRT-I complex subunit MVB12A	0.0197	0.0905	Q17687		18.0937	18.9555	17.9189	20.067	19.2382	19.4694
699	1.2666	22.35	1.3821	0.8597	upReg	nonDE	gss-1	Q21549	gss-1	Glutathione synthetase	0.0415	0.1381	Q21549		21.4165	22.2304	21.5033	23.9098	22.6054	22.4347
3283	1.2654	15.7185	0.5269	0.3287	nonDE	nonDE	reps-1	Q8MYM6	reps-1	REPS (RalBP1-associated Eps domain-containing protein) homolog	0.2973	0.4692	Q8MYM6		15.2934	16.1141	13.85	14.3724	16.2538	18.4275
2138	1.2653	18.5539	1.0807	0.6848	nonDE	nonDE	CELE_F55D12.2	Q20833	CELE_F55D12.2	CRAL-TRIO domain-containing protein	0.083	0.2066	Q20833		17.209	18.4695	18.0852	20.361	18.6779	18.5208
2776	1.2615	19.2285	0.508	0.3149	nonDE	nonDE	oig-2	Q9XWM1	oig-2	Ig-like domain-containing protein	0.3104	0.4843	Q9XWM1		18.1268	18.6026	19.0637	17.1613	21.4669	20.9494
1680	1.2582	20.711	0.9877	0.63	nonDE	nonDE	R05D3.9/R05D3.10	P34542	R05D3.9/R05D3.10	Uncharacterized protein R05D3.9	0.1029	0.2344	P34542		19.5725	19.8022	20.8709	22.5715	21.0489	20.3998
48	1.2564	25.5418	2.0593	1.2225	upReg	nonDE	lam-2	Q18823	lam-2	Laminin-like protein lam-2	0.0087	0.0599	Q18823		24.4575	25.1209	25.1624	25.8466	26.4006	26.2627
2306	1.2537	21.0018	1.5138	0.9405	upReg	nonDE	glrx-3	H2KZJ5	glrx-3	GLutaRedoXin	0.0306	0.1147	H2KZJ5		19.9774	20.4531	20.6943	20.8481	22.2866	21.7511
1337	1.253	19.5212	2.1138	1.2479	upReg	nonDE	npl-4.1	H2KYU6	npl-4.1	Nuclear protein localization protein 4 homolog 1	0.0077	0.0565	H2KYU6		18.3827	19.1443	19.157	20.2721	20.1136	20.0573
1338	1.253	19.5212	2.1138	1.2479	upReg	nonDE	npl-4.2	Q95QZ9	npl-4.2	Nuclear protein localization protein 4 homolog 2	0.0077	0.0565	Q95QZ9		18.3827	19.1443	19.157	20.2721	20.1136	20.0573
1220	1.2528	19.321	1.1596	0.7358	nonDE	nonDE	lin-36	P34427	lin-36	Protein lin-36	0.0692	0.1837	P34427		18.4948	18.4133	19.1757	18.7645	20.4734	20.6042
2632	1.252	19.3015	1.1813	0.7482	nonDE	nonDE	CELE_F17C11.11	Q9BI97	CELE_F17C11.11	Uncharacterized protein	0.0659	0.1785	Q9BI97		17.6312	18.7551	19.6403	19.6794	20.3968	19.7063
875	1.2495	22.9003	2.1545	1.2707	upReg	upReg	klo-1	Q18758	klo-1	KLOtho (Mammalian aging-associated protein) homolog	0.007	0.0536	Q18758		22.3213	22.5061	21.9993	23.1271	23.7715	23.6764
3405	1.2492	19.4804	1.1899	0.7518	nonDE	nonDE	sdc-3	P34706	sdc-3	Zinc finger protein sdc-3	0.0646	0.1771	P34706		18.5686	19.8538	18.5199	-9	20.0429	20.417
2993	1.2483	17.4322	1.416	0.8775	upReg	nonDE	lrk-1	Q9TZM3	lrk-1	Leucine-rich repeat serine/threonine-protein kinase 1	0.0384	0.1326	Q9TZM3		17.11	15.8473	17.467	18.2189	17.8091	18.1413
3251	1.2463	18.1936	0.8939	0.5727	nonDE	nonDE	nbet-1	G5EEU1	nbet-1	BET1	0.1277	0.2675	G5EEU1		18.7254	16.5559	17.804	-9	18.9984	18.8845
779	1.2424	24.7418	1.5227	0.944	upReg	nonDE	cpl-1	O45734	cpl-1	Cathepsin L-like	0.03	0.1138	O45734		23.2418	24.5486	24.5714	25.155	25.311	25.6231
2275	1.2422	21.0001	1.6176	0.9956	upReg	nonDE	gly-5	Q95ZJ1	gly-5	Polypeptide N-acetylgalactosaminyltransferase 5	0.0241	0.101	Q95ZJ1		20.0095	20.9307	20.1968	22.2527	21.3478	21.2633
1795	1.2416	19.5242	1.8363	1.1064	upReg	nonDE	mep-1	Q21502	mep-1	MOG interacting and ectopic P-granules protein 1	0.0146	0.0783	Q21502		19.1926	19.1095	18.4081	19.784	20.6036	20.0474
805	1.2412	23.3384	1.6351	1.0045	upReg	nonDE	ztf-7	Q20448	ztf-7	Zinc finger protein ztf-7	0.0232	0.099	Q20448		22.4144	22.6131	23.1258	24.637	23.8211	23.4188
3236	1.2409	15.0689	0.4602	0.2855	nonDE	nonDE	mcp-1	Q5ZR76	mcp-1	GDP-D-glucose phosphorylase 1	0.3466	0.5182	Q5ZR76		13.429	14.0766	15.8398	18.0731	15.3679	13.627
2866	1.2404	18.1435	1.1525	0.7325	nonDE	nonDE	R74.7	Q22031	R74.7	Putative tRNA (cytidine(32)/guanosine(34)-2'-O)-methyltransferase	0.0704	0.1851	Q22031		17.088	18.6747	16.8072	19.253	18.6665	18.3715
124	1.24	22.6236	1.0358	0.6575	nonDE	nonDE	cdc-48.2	P54812	cdc-48.2	Transitional endoplasmic reticulum ATPase homolog 2	0.0921	0.2201	P54812		20.9323	22.0297	23.0488	23.9148	23.145	22.6709
3523	1.2395	16.4352	0.8258	0.527	nonDE	nonDE	rbbp-5	Q09309	rbbp-5	Retinoblastoma-binding protein homolog 5	0.1493	0.2972	Q09309		14.1755	17.1027	16.168	17.4028	16.7545	17.0074
1446	1.2394	19.3746	1.1718	0.7429	nonDE	nonDE	vps-36	Q19519	vps-36	Vacuolar protein-sorting-associated protein 36	0.0673	0.1807	Q19519		18.3365	19.875	18.0531	20.4735	19.9477	19.5618
381	1.2364	28.9755	2.4504	1.4124	upReg	upReg	F46H5.3	Q10454	F46H5.3	Probable arginine kinase F46H5.3	0.0035	0.0387	Q10454		28.1897	28.4917	28.3907	29.7657	29.6385	29.377
3256	1.2364	18.7724	2.122	1.2508	upReg	nonDE	CELE_Y50D4B.1	A0A0K3ARN9	CELE_Y50D4B.1	Uncharacterized protein	0.0076	0.0561	A0A0K3ARN9		18.0619	18.0783	18.3223	19.8435	19.0341	19.2941
1758	1.2358	18.3841	2.0977	1.2376	upReg	nonDE	Y92H12BR.3	Q9BPN8	Y92H12BR.3	Uncharacterized protein Y92H12BR.3	0.008	0.0579	Q9BPN8		17.8302	18.1093	17.3591	18.8001	19.2732	18.9327
813	1.2345	21.732	1.8661	1.1185	upReg	nonDE	lmd-3	H2L003	lmd-3	LysM domain-containing protein	0.0136	0.0761	H2L003		20.5127	21.1887	21.6427	22.4475	22.3593	22.2409
1376	1.233	21.3758	1.8788	1.1268	upReg	nonDE	pis-1	Q9U370	pis-1	PIS (Pax-2, IA-1/6, Smad-2 interacting protein) homolog	0.0132	0.0747	Q9U370		20.1857	21.2806	20.8116	21.8201	22.0557	22.1013
2271	1.233	15.5438	0.3379	0.2129	nonDE	nonDE	CELE_F32D8.12	Q8I4K2	CELE_F32D8.12	FAD-binding PCMH-type domain-containing protein	0.4593	0.6125	Q8I4K2		-9	12.6002	17.0078	17.1455	16.6288	14.3367
2301	1.2308	20.1845	0.7176	0.4558	nonDE	nonDE	snap-29	P83351	snap-29	Soluble NSF attachment protein 29	0.1916	0.3501	P83351		17.8192	19.6207	21.2675	20.729	20.8686	20.8023
1554	1.2295	21.963	1.515	0.9405	upReg	nonDE	gsr-1	Q93379	gsr-1	Glutathione reductase, mitochondrial	0.0306	0.1147	Q93379		20.7065	21.5299	21.8085	23.2026	22.1977	22.3331
491	1.229	23.6232	1.7571	1.0661	upReg	nonDE	ssb-1	O01806	ssb-1	Sjogren Syndrome antigen B homolog	0.0175	0.0859	O01806		22.9644	23.2841	22.7777	24.785	24.3011	23.6271
999	1.2228	21.2799	1.4956	0.9301	upReg	nonDE	CELE_T25C12.3	G5ECR0	CELE_T25C12.3	EGF-like domain-containing protein	0.0319	0.1175	G5ECR0		20.7343	20.3881	20.8831	22.6686	21.8488	21.1565
1262	1.2205	21.463	1.8151	1.096	upReg	nonDE	rml-5	Q95XM5	rml-5	NAD(P)-bd_dom domain-containing protein	0.0153	0.0802	Q95XM5		21.0809	21.2229	20.2546	22.3645	22.0575	21.7979
659	1.2203	24.1141	0.7632	0.4829	nonDE	nonDE	fars-2	G5ECI8	fars-2	phenylalanine--tRNA ligase	0.1725	0.3289	G5ECI8		22.1763	25.2341	23.1015	25.1793	24.5357	24.4579
3438	1.2192	17.0853	0.6407	0.4039	nonDE	nonDE	ttr-17	Q9XWL1	ttr-17	TransThyretin-Related family domain	0.2287	0.3946	Q9XWL1		14.6487	16.4399	18.3385	17.9684	17.2251	17.8912
2898	1.2142	22.0688	2.515	1.4445	upReg	upReg	daf-41	Q23280	daf-41	Co-chaperone protein daf-41	0.0031	0.0359	Q23280		21.5022	21.5637	21.3192	22.5925	22.8159	22.6195
1719	1.2123	21.6964	1.6899	1.0404	upReg	nonDE	CELE_F39B2.3	O45496	CELE_F39B2.3	PKS_ER domain-containing protein	0.0204	0.0911	O45496		20.4666	21.3138	21.4902	22.7303	22.1061	22.0712
3409	1.2076	21.4539	2.0804	1.2306	upReg	nonDE	tmed-10	Q20546	tmed-10	GOLD domain-containing protein	0.0083	0.0588	Q20546		21.0253	21.1136	20.4111	22.2604	21.8457	22.0669
2634	1.2025	19.5322	1.56	0.962	upReg	nonDE	metl-18	Q21069	metl-18	MEthylTransferase Like	0.0275	0.1091	Q21069		18.7313	19.5018	18.5598	19.5146	20.4837	20.4022
1032	1.1954	21.1878	1.5282	0.9477	upReg	nonDE	T26C12.1	O61856	T26C12.1	2-hydroxyacyl-CoA lyase 2	0.0296	0.1128	O61856		19.8085	20.8738	21.088	22.0659	21.4604	21.8301
590	1.1931	22.6993	2.3241	1.3457	upReg	upReg	acdh-11	Q9XWZ2	acdh-11	Acyl-CoA dehydrogenase family member 11	0.0047	0.0451	Q9XWZ2		22.3576	21.9137	22.0371	23.1678	23.4823	23.2376
73	1.1927	25.7271	1.6088	0.9908	upReg	nonDE	dpyd-1	Q18164	dpyd-1	Dihydropyrimidine dehydrogenase [NADP(+)]	0.0246	0.1021	Q18164		24.7949	25.7166	24.8808	26.8679	26.0312	26.0711
2215	1.1914	16.3602	0.7236	0.4591	nonDE	nonDE	mlt-7	Q23490	mlt-7	Peroxidase mlt-7	0.189	0.3475	Q23490		16.3687	15.5363	15.3883	18.5465	16.9068	15.4143
2996	1.1855	14.3203	0.8492	0.5415	nonDE	nonDE	srp-2	O17365	srp-2	SERPIN domain-containing protein	0.1415	0.2874	O17365		13.862	14.8078	12.8685	-9	15.5132	14.5499
291	1.1803	28.6021	1.421	0.8813	upReg	nonDE	rack-1	Q21215	rack-1	Guanine nucleotide-binding protein subunit beta-2-like 1	0.0379	0.1314	Q21215		27.5044	28.0895	28.4419	29.9517	28.7757	28.8494
3281	1.1782	17.5295	0.7706	0.4882	nonDE	nonDE	ttc-4	Q09974	ttc-4	Wheel domain-containing protein	0.1696	0.3249	Q09974		15.8091	18.1389	16.8731	19.2761	17.6492	17.4307
870	1.1748	22.167	1.8927	1.1347	upReg	nonDE	unc-43	O62305	unc-43	Calcium/calmodulin-dependent protein kinase type II	0.0128	0.0733	O62305		21.8343	21.7775	21.1268	22.3797	22.9604	22.923
1345	1.1711	20.3617	1.6654	1.0255	upReg	nonDE	kmo-1	Q21795	kmo-1	Kynurenine 3-monooxygenase	0.0216	0.0943	Q21795		19.9563	20.0666	19.3056	20.3961	21.3315	21.1142
474	1.1682	22.9085	1.0209	0.6481	nonDE	nonDE	ncbp-1	O01763	ncbp-1	Nuclear cap-binding protein subunit 1	0.0953	0.2249	O01763		22.045	22.656	22.2722	24.7877	22.8375	22.8525
493	1.1637	24.526	1.3751	0.8564	upReg	nonDE	rpt-3	P46502	rpt-3	Probable 26S proteasome regulatory subunit 6B	0.0422	0.1392	P46502		23.1332	24.3199	24.3793	25.6143	24.8636	24.8457
3479	1.1625	18.4223	1.8081	1.0931	upReg	nonDE	CELE_F18H3.1	Q19577	CELE_F18H3.1	SPRY domain-containing protein 7	0.0156	0.0807	Q19577		18.1051	18.0706	17.3476	19.3367	18.6543	19.0196
1847	1.1599	20.5399	1.5818	0.9746	upReg	nonDE	sumv-1	P46582	sumv-1	Protein sumv-1	0.0262	0.106	P46582		19.6043	20.5694	19.7061	20.6476	21.4816	21.2304
1503	1.1538	18.3675	0.5848	0.3681	nonDE	nonDE	nhr-1	Q21878	nhr-1	Nuclear hormone receptor family member nhr-1	0.2601	0.4284	Q21878		15.7603	19.591	18.0205	18.8389	19.0916	18.9025
727	1.1517	22.417	2.0283	1.2073	upReg	nonDE	eftu-2	Q23463	eftu-2	Tr-type G domain-containing protein	0.0094	0.062	Q23463		22.0378	21.6249	21.8609	23.4034	22.8108	22.7645
2149	1.1517	17.4786	0.8293	0.5287	nonDE	nonDE	inx-3	Q19746	inx-3	Innexin-3	0.1481	0.296	Q19746		15.5281	16.9675	18.2125	18.3991	18.1564	17.6077
1332	1.1513	21.0262	1.4982	0.9309	upReg	nonDE	emc-2	O76630	emc-2	ER membrane protein complex subunit 2	0.0318	0.1172	O76630		19.9446	21.0544	20.3526	22.0882	21.5557	21.1617
957	1.1491	19.4353	1.723	1.0523	upReg	nonDE	CELE_Y43F8B.1	B7FAR9	CELE_Y43F8B.1	Prion-like-(Q/N-rich)-domain-bearing protein	0.0189	0.0887	B7FAR9		19.1407	18.3237	19.1176	19.6079	20.1418	20.2798
158	1.1483	29.912	2.236	1.3097	upReg	upReg	ahcy-1	P27604	ahcy-1	Adenosylhomocysteinase	0.0058	0.049	P27604		29.3596	29.1832	29.4708	30.7602	30.4217	30.2765
683	1.1483	24.9993	1.5732	0.9695	upReg	nonDE	pdi-6	Q11067	pdi-6	Protein disulfide-isomerase A6 homolog	0.0267	0.1073	Q11067		23.7506	24.8429	24.682	25.8636	25.6434	25.2134
1946	1.1471	22.1878	1.4676	0.9119	upReg	nonDE	rpb-5	Q9N5K2	rpb-5	DNA-directed RNA polymerases I, II, and III subunit RPABC1	0.0341	0.1225	Q9N5K2		21.4108	21.8635	21.5684	21.9435	23.2157	23.1249
3069	1.1467	14.9942	0.8367	0.5335	nonDE	nonDE	srgp-1	Q19370	srgp-1	Rho-GAP domain-containing protein	0.1457	0.2927	Q19370		13.5977	-9	15.0147	15.2268	16.3238	14.8082
929	1.145	21.9762	1.7008	1.0423	upReg	nonDE	pgl-1	Q9TZQ3	pgl-1	Guanyl-specific ribonuclease pgl-1	0.0199	0.0907	Q9TZQ3		21.2652	21.7698	21.1762	23.1267	22.2424	22.2771
2514	1.1448	18.5401	0.7411	0.4703	nonDE	nonDE	exos-8	Q95QG7	exos-8	Ribosomal RNA-processing protein 43	0.1815	0.3386	Q95QG7		16.7317	18.3416	18.8298	17.8696	19.5565	19.9113
2434	1.1443	20.302	1.1756	0.7448	nonDE	nonDE	snx-3	Q9XW41	snx-3	PX domain-containing protein	0.0667	0.18	Q9XW41		19.7528	20.0178	19.4189	21.8441	20.7831	19.9954
1577	1.1439	20.6764	0.745	0.4723	nonDE	nonDE	pgp-14	G5EG61	pgp-14	p-GlycoProtein related	0.1799	0.3371	G5EG61		18.7844	20.2006	21.3285	22.2437	20.7705	20.7309
492	1.1426	24.5627	1.6506	1.014	upReg	nonDE	bckd-1A	O45924	bckd-1A	2-oxoisovalerate dehydrogenase subunit alpha, mitochondrial	0.0224	0.0968	O45924		23.3667	24.6068	24.0007	25.1914	25.0933	25.1173
3126	1.1419	17.9944	1.1977	0.7555	nonDE	nonDE	dhs-11	A0A163UT65	dhs-11	DeHydrogenases, Short chain	0.0634	0.1756	A0A163UT65		16.8927	18.0476	17.3302	19.4231	18.2567	18.0162
126	1.1415	22.8884	1.4355	0.892	upReg	nonDE	agl-1	O62334	agl-1	Glycogen debranching enzyme	0.0367	0.1282	O62334		22.0579	23.1207	21.7744	23.7693	23.3863	23.2217
2893	1.1388	20.4067	1.6934	1.0416	upReg	nonDE	ubc-9	Q95017	ubc-9	SUMO-conjugating enzyme UBC9	0.0203	0.0909	Q95017		19.6787	20.1393	19.6939	21.5282	20.9342	20.466
995	1.1382	20.2401	1.434	0.8913	upReg	nonDE	swsn-1	H8ESF3	swsn-1	SANT domain-containing protein	0.0368	0.1284	H8ESF3		20.2562	19.3474	19.4094	21.3548	20.85	20.2227
3163	1.1338	21.4481	1.0712	0.6786	nonDE	nonDE	tomm-22	O17287	tomm-22	Mitochondrial import receptor subunit TOM22 homolog	0.0849	0.2096	O17287		20.7576	21.3852	20.5007	23.1022	21.2601	21.6826
754	1.1322	21.25	1.4449	0.8998	upReg	nonDE	alh-4	A0A486WWU7	alh-4	Aldehyde dehydrogenase	0.0359	0.126	A0A486WWU7		20.6161	20.4308	21.0049	21.1042	22.4764	21.8676
1457	1.1264	21.1415	1.0615	0.6739	nonDE	nonDE	cdc-73	Q9N5U5	cdc-73	Cell division cycle protein 73	0.0868	0.2119	Q9N5U5		19.6718	20.9195	21.1437	22.5294	21.2414	21.3434
122	1.1248	24.6419	1.1622	0.7369	nonDE	nonDE	tars-1	P52709	tars-1	Threonine--tRNA ligase, cytoplasmic	0.0688	0.1833	P52709		24.1497	24.236	23.8527	26.2878	24.7732	24.5519
2539	1.1234	19.3403	0.7349	0.4664	nonDE	nonDE	CELE_R07E4.5	Q21816	CELE_R07E4.5	Uncharacterized protein	0.1841	0.3417	Q21816		18.6553	18.2168	19.4638	21.3401	19.8008	18.5653
2525	1.1175	14.7205	1.2713	0.7996	upReg	nonDE	mrpl-46	C0VXV6	mrpl-46	Nudix hydrolase domain-containing protein	0.0535	0.1586	C0VXV6		-9	13.7961	14.3039	15.729	15.1135	14.6599
2743	1.1169	18.8139	0.724	0.4593	nonDE	nonDE	grd-3	Q9TYW7	grd-3	Ground-like domain-containing protein	0.1888	0.3473	Q9TYW7		16.8168	19.3764	18.5731	20.1997	19.3329	18.5846
1692	1.114	20.7909	1.2832	0.8057	upReg	nonDE	CELE_F58B3.6	Q20965	CELE_F58B3.6	IFRD domain-containing protein	0.0521	0.1564	Q20965		19.6811	20.5747	20.4459	22.1543	20.9374	20.952
7	1.1104	28.8037	2.2957	1.3375	upReg	upReg	myo-3	P12844	myo-3	Myosin-3	0.0051	0.046	P12844		28.1354	28.4471	28.1631	29.2759	29.3331	29.4677
552	1.1095	21.6574	2.1139	1.2479	upReg	nonDE	ifa-1	P90901	ifa-1	Intermediate filament protein ifa-1	0.0077	0.0565	P90901		21.2712	20.7838	21.253	22.3934	22.1536	22.0895
3632	1.1085	17.2134	0.3245	0.204	nonDE	nonDE	CELE_D2005.4	Q93410	CELE_D2005.4	Uncharacterized protein	0.4737	0.6252	Q93410		17.0901	15.9849	16.9025	19.9017	14.311	19.0901
783	1.1011	22.6961	1.6658	1.0255	upReg	nonDE	nud-1	G5EE74	nud-1	CS domain-containing protein	0.0216	0.0943	G5EE74		21.8018	22.4192	22.2157	22.6917	23.5205	23.5278
82	1.0998	24.8269	2.0015	1.1916	upReg	nonDE	npp-12	P91495	npp-12	Nuclear Pore complex Protein	0.01	0.0643	P91495		24.0985	24.6294	24.1033	25.6033	25.1655	25.3617
2598	1.0994	19.6753	1.2055	0.761	nonDE	nonDE	CELE_Y71H2AM.20	Q9BL35	CELE_Y71H2AM.20	Serine/threonine-protein phosphatase 2A activator	0.0623	0.1734	Q9BL35		18.5615	19.4075	19.4079	21.0576	20.0302	19.5871
1813	1.0994	20.7946	0.665	0.4196	nonDE	nonDE	lntl-1	H2KYP1	lntl-1	LIN-24 (Twenty-four) Like	0.2163	0.3806	H2KYP1		19.9032	19.431	21.4008	22.8097	20.6256	20.5977
3179	1.099	15.307	0.3623	0.224	nonDE	nonDE	bcmo-2	Q9TXT9	bcmo-2	Beta-Carotene 15,15'-MonoOxygenase	0.4343	0.597	Q9TXT9		11.586	16.0311	16.6553	15.7022	16.1446	15.7226
3277	1.0963	15.6794	0.3589	0.2227	nonDE	nonDE	dnj-8	Q95QQ1	dnj-8	DnaJ homolog subfamily C member 16	0.4376	0.5988	Q95QQ1		12.7606	17.3388	15.2941	14.456	16.6964	17.5302
2651	1.0901	17.3152	0.4589	0.2848	nonDE	nonDE	vha-20	Q9XTY9	vha-20	Vacuolar H ATPase	0.3476	0.519	Q9XTY9		14.6499	16.5997	19.0609	18.2009	17.9439	17.4362
1061	1.0867	20.607	1.6934	1.0416	upReg	nonDE	CELE_T20B3.1	A0A486WVT5	CELE_T20B3.1	Carn_acyltransf domain-containing protein	0.0203	0.0909	A0A486WVT5		19.6888	20.1814	20.3209	21.6472	20.9009	20.9031
561	1.0861	27.6408	0.9209	0.589	nonDE	nonDE	rps-0	P46769	rps-0	40S ribosomal protein SA	0.12	0.2576	P46769		27.0101	27.0973	27.1857	29.5333	27.6748	27.3433
3473	1.086	15.6827	0.4382	0.2708	nonDE	nonDE	CELE_Y66D12A.24	Q95PZ5	CELE_Y66D12A.24	Uncharacterized protein	0.3646	0.5361	Q95PZ5		15.9306	16.0558	13.4327	18.2677	15.5141	14.8952
2025	1.0855	23.2447	2.2297	1.3097	upReg	upReg	gyg-1	H2KYQ5	gyg-1	Glycogenin-1	0.0059	0.049	H2KYQ5		22.7978	22.7338	22.5744	23.5811	23.8738	23.9076
2709	1.0851	19.5816	0.8867	0.5667	nonDE	nonDE	wbp-2	Q18966	wbp-2	GRAM domain-containing protein	0.1298	0.2712	Q18966		17.9124	19.1828	20.022	20.8345	19.7939	19.744
2849	1.0802	17.3584	1.1841	0.7491	nonDE	nonDE	ras-1	G5EBK8	ras-1	GTP binding protein	0.0655	0.1782	G5EBK8		15.8375	17.0309	17.5866	17.9035	17.9663	17.8256
1585	1.079	22.422	0.6581	0.4157	nonDE	nonDE	CELE_T14B4.1	Q22484	CELE_T14B4.1	SpoU_methylase domain-containing protein	0.2197	0.384	Q22484		21.0705	20.998	23.5791	23.7086	22.761	22.4149
2364	1.0747	16.2843	0.4578	0.2842	nonDE	nonDE	CELE_D2045.9	Q18989	CELE_D2045.9	Uncharacterized protein	0.3485	0.5198	Q18989		14.5426	16.6959	16.0024	17.457	18.3473	14.6607
627	1.0715	24.251	1.9236	1.151	upReg	nonDE	C05C10.3	Q09450	C05C10.3	Probable succinyl-CoA:3-ketoacid coenzyme A transferase, mitochondrial	0.0119	0.0706	Q09450		23.5248	23.6893	23.9316	25.1699	24.5543	24.6359
324	1.0712	23.721	1.9268	1.151	upReg	nonDE	tba-1	H2L2E8	tba-1	Tubulin alpha chain	0.0118	0.0706	H2L2E8		23.1302	23.425	23.0012	24.6072	24.1935	23.9692
2485	1.0701	18.203	0.7507	0.4754	nonDE	nonDE	cysl-2	O45679	cysl-2	Bifunctional L-3-cyanoalanine synthase/cysteine synthase	0.1776	0.3347	O45679		16.6181	17.5466	18.8391	19.4395	19.0168	17.7577
2646	1.0673	18.3298	0.8217	0.5241	nonDE	nonDE	R12E2.11	O61790	R12E2.11	Orotate phosphoribosyltransferase	0.1508	0.2991	O61790		16.7608	17.729	18.8987	19.584	18.8864	18.12
3590	1.0662	15.467	0.434	0.2679	nonDE	nonDE	pho-1	Q19076	pho-1	Intestinal acid phosphatase	0.3681	0.5396	Q19076		12.5472	15.2234	17.0312	16.5173	15.8186	15.6644
1027	1.0659	22.624	1.3865	0.8622	upReg	nonDE	ubh-4	Q09444	ubh-4	Ubiquitin carboxyl-terminal hydrolase ubh-4	0.0411	0.1373	Q09444		21.4606	22.8782	21.9343	23.1845	23.1368	23.1494
373	1.0649	25.0036	1.1898	0.7518	nonDE	nonDE	cct-4	P47208	cct-4	T-complex protein 1 subunit delta	0.0646	0.1771	P47208		24.4903	24.7465	24.1767	26.4773	25.2028	24.928
1156	1.0636	19.4751	0.8634	0.5506	nonDE	nonDE	eea-1	G5ED80	eea-1	EEA1	0.137	0.2815	G5ED80		18.9441	19.6648	18.2211	18.856	20.5575	20.6072
1895	1.0613	21.2175	1.1387	0.7246	nonDE	nonDE	npp-1	Q9U3B9	npp-1	Nup54 domain-containing protein	0.0727	0.1885	Q9U3B9		20.951	21.1115	19.998	22.5292	21.4982	21.2169
1254	1.0601	23.8831	1.9485	1.1623	upReg	nonDE	pud-3	G5EEV5	pud-3	5C820	0.0113	0.0688	G5EEV5		22.944	23.6302	23.4849	24.3586	24.4579	24.423
905	1.0592	21.0552	1.7336	1.0582	upReg	nonDE	ula-1	Q18217	ula-1	NEDD8-activating enzyme E1 regulatory subunit	0.0185	0.0874	Q18217		20.405	20.8542	20.3176	22.0449	21.37	21.3396
1907	1.0588	22.5645	0.5881	0.37	nonDE	nonDE	tba-5	Q19490	tba-5	Tubulin alpha chain	0.2582	0.4266	Q19490		21.2305	23.1	21.7748	24.7817	22.1963	22.3038
768	1.0584	23.3438	0.8656	0.5521	nonDE	nonDE	ZK632.4	P34650	ZK632.4	Probable mannose-6-phosphate isomerase	0.1363	0.2805	P34650		21.4811	23.7045	23.2581	24.1555	23.9487	23.5148
451	1.0575	25.7888	1.8299	1.1032	upReg	nonDE	goa-1	P51875	goa-1	Guanine nucleotide-binding protein G(o) subunit alpha	0.0148	0.0789	P51875		25.2871	25.2899	25.2032	26.8113	26.0255	26.1161
2558	1.0574	18.4739	0.7294	0.4627	nonDE	nonDE	CELE_T24A6.20	Q965J1	CELE_T24A6.20	Acetyltransf_18 domain-containing protein	0.1865	0.3446	Q965J1		17.3472	17.47	19.0184	20.2645	18.4206	18.3228
433	1.0562	24.0292	1.1916	0.7523	nonDE	nonDE	alp-1	G5EFL5	alp-1	ALP/Enigma encoding	0.0643	0.1769	G5EFL5		23.7043	23.2141	23.5849	23.6136	25.1397	24.9185
1857	1.0551	19.6294	1.4794	0.9185	upReg	nonDE	mppb-1	Q23295	mppb-1	Mitochondrial-processing peptidase subunit beta	0.0332	0.1206	Q23295		18.7688	19.3421	19.1947	19.5234	20.6425	20.3048
1386	1.054	20.0448	1.0265	0.6513	nonDE	nonDE	CELE_ZK228.3	O46009	CELE_ZK228.3	Acetyltransf_18 domain-containing protein	0.0941	0.2232	O46009		18.6966	20.2906	19.5663	21.2982	20.2859	20.1312
2028	1.0528	19.7754	1.4996	0.9312	upReg	nonDE	pmr-1	G5EDU1	pmr-1	Calcium-transporting ATPase	0.0317	0.1172	G5EDU1		19.1048	19.8209	18.8211	20.7063	19.9984	20.2006
2010	1.0514	18.0489	0.4297	0.2654	nonDE	nonDE	clec-87	Q9XVS3	clec-87	C-type lectin domain-containing protein 87	0.3718	0.5428	Q9XVS3		15.6291	17.3718	19.5688	19.7953	18.4283	17.5003
1579	1.0512	20.3179	1.3768	0.8569	upReg	nonDE	cogc-8	O44502	cogc-8	Conserved oligomeric Golgi complex subunit 8	0.042	0.139	O44502		19.5513	20.4439	19.3817	21.2771	20.42	20.8333
3350	1.0488	18.5851	0.9933	0.6331	nonDE	nonDE	glo-4	Q5DX34	glo-4	X-linked retinitis pigmentosa GTPase regulator homolog	0.1015	0.2327	Q5DX34		16.8705	18.6154	18.6961	19.3148	18.9353	19.0784
1574	1.0457	17.4636	1.0089	0.6415	nonDE	nonDE	snf-3	G5EBN9	snf-3	Sodium- and chloride-dependent betaine transporter	0.098	0.2283	G5EBN9		17.6024	16.7205	16.4991	18.5869	17.0184	18.3541
1002	1.0436	21.7937	1.6572	1.0179	upReg	nonDE	clp-7	Q9N4B1	clp-7	Calpain catalytic domain-containing protein	0.022	0.096	Q9N4B1		21.3351	21.7539	20.7267	22.3648	22.3564	22.2255
3008	1.0414	18.9432	1.0433	0.6623	nonDE	nonDE	cest-31	Q23009	cest-31	Carboxylic ester hydrolase	0.0905	0.2176	Q23009		17.9885	18.6575	18.6214	20.5011	18.7891	19.1015
2217	1.0403	20.599	0.7118	0.4524	nonDE	nonDE	metl-17	A0A8D9I604	metl-17	MEthylTransferase Like	0.1942	0.3529	A0A8D9I604		20.5753	19.9104	19.7509	22.5723	20.9468	19.8385
2702	1.0401	19.7792	1.2687	0.7981	upReg	nonDE	aho-3	Q21221	aho-3	Alpha/beta hydrolase domain-containing protein aho-3	0.0539	0.1592	Q21221		19.9274	18.7597	19.0904	19.7403	20.7123	20.4452
2262	1.0397	22.7659	0.6438	0.406	nonDE	nonDE	ZK1307.1	Q09359	ZK1307.1	Uncharacterized protein ZK1307.1	0.2271	0.3927	Q09359		21.5031	23.3454	21.8896	21.8456	24.0414	23.9701
1886	1.0396	19.6446	1.9718	1.1762	upReg	nonDE	gpa-7	Q21917	gpa-7	Guanine nucleotide-binding protein alpha-7 subunit	0.0107	0.0667	Q21917		19.4793	19.0028	18.8924	20.1331	20.0824	20.2777
2368	1.0384	19.1114	1.504	0.934	upReg	nonDE	plrg-1	G5EEL2	plrg-1	WD_REPEATS_REGION domain-containing protein	0.0313	0.1164	G5EEL2		18.4156	19.1144	18.2467	20.0887	19.3141	19.489
2741	1.0346	17.5743	0.2726	0.1708	nonDE	nonDE	CELE_T21D12.12	O16784	CELE_T21D12.12	BPTI/Kunitz inhibitor domain-containing protein	0.5338	0.6748	O16784		17.7963	17.5109	15.8638	14.4444	20.1303	19.7
2895	1.0324	16.0975	0.8514	0.5429	nonDE	nonDE	hda-4	O17323	hda-4	Histone deacetylase 4	0.1408	0.2865	O17323		16.1257	14.8304	-9	17.1191	15.8578	16.5545
1473	1.0317	20.2075	1.183	0.7488	nonDE	nonDE	dnj-2	Q17433	dnj-2	DnaJ homolog dnj-2	0.0656	0.1783	Q17433		19.3526	20.0153	19.7069	21.5872	20.4959	20.0869
3329	1.0308	16.8393	0.646	0.4069	nonDE	nonDE	adpr-1	Q4W5Q8	adpr-1	WD_REPEATS_REGION domain-containing protein	0.2259	0.3918	Q4W5Q8		14.843	17.944	16.1846	17.3893	17.1999	17.4749
2492	1.0296	22.5361	1.5181	0.9413	upReg	nonDE	paxt-1	Q21738	paxt-1	Partner of xrn-2 protein 1	0.0303	0.1145	Q21738		21.7849	22.3374	22.2504	-9	23.2686	23.0391
921	1.0295	21.0855	1.4477	0.9018	upReg	nonDE	CELE_ZK546.2	Q23526	CELE_ZK546.2	Uncharacterized protein	0.0357	0.1254	Q23526		20.2709	21.0656	20.3756	22.1403	21.4127	21.2477
1882	1.0279	19.8414	0.6693	0.4221	nonDE	nonDE	faah-2	Q17447	faah-2	Amidase domain-containing protein	0.2141	0.3784	Q17447		19.2696	19.5882	19.1246	22.0648	19.3494	19.6519
2610	1.0273	14.8733	0.9336	0.5979	nonDE	nonDE	acs-21	O16481	acs-21	Fatty Acid CoA Synthetase family	0.1165	0.2524	O16481		14.2426	15.0969	13.7393	14.627	15.2318	16.302
3175	1.027	18.1762	1.2538	0.7895	nonDE	nonDE	exl-1	O45405	exl-1	Chloride intracellular channel exl-1	0.0557	0.1624	O45405		17.4784	18.3905	17.1192	19.1588	18.5818	18.3286
1490	1.0237	20.6197	1.7211	1.0523	upReg	nonDE	trm-1	Q23270	trm-1	tRNA (guanine(26)-N(2))-dimethyltransferase	0.019	0.0887	Q23270		19.7724	20.6078	19.9431	20.9781	21.1677	21.2488
3296	1.0213	17.1971	1.1097	0.7063	nonDE	nonDE	npp-11	O01576	npp-11	Nuclear Pore complex Protein	0.0777	0.1966	O01576		16.4185	16.6777	16.9634	18.6904	17.2942	17.1387
2478	1.0161	16.8849	1.5626	0.9623	upReg	nonDE	unc-34	G5EG53	unc-34	UNC-34	0.0274	0.1091	G5EG53		16.2043	16.2812	16.645	17.7139	16.8161	17.6488
310	1.016	23.9918	2.0255	1.2061	upReg	nonDE	arrd-25	Q17624	arrd-25	Arrestin_C domain-containing protein	0.0094	0.0622	Q17624		23.5358	23.3387	23.577	24.2328	24.6357	24.631
202	1.0124	21.081	1.2785	0.8029	upReg	nonDE	irg-7	A0A131MBU3	irg-7	Protein irg-7	0.0527	0.1574	A0A131MBU3		20.2203	20.4888	21.0154	22.2476	21.5133	21.0009
517	1.0109	22.89	1.8063	1.0931	upReg	nonDE	CELE_F25E2.2	G4SF79	CELE_F25E2.2	Uncharacterized protein	0.0156	0.0807	G4SF79		22.2493	22.2733	22.631	23.7377	23.3798	23.0688
3250	1.0081	21.8045	0.9597	0.6119	nonDE	nonDE	F57B9.1	Q20939	F57B9.1	Putative pyridoxamine 5'-phosphate oxidase	0.1097	0.2444	Q20939		20.7283	22.0405	21.1326	23.2108	21.9588	21.7561
1142	1.0077	23.7246	1.5283	0.9477	upReg	nonDE	unc-60	Q07750	unc-60	Actin-depolymerizing factor 1, isoforms a/b	0.0296	0.1128	Q07750		22.7724	23.4915	23.3983	24.6977	23.9409	24.0467
3533	1.0065	16.4021	0.5428	0.3389	nonDE	nonDE	CELE_D1054.3	Q18949	CELE_D1054.3	SGS domain-containing protein	0.2866	0.4583	Q18949		14.7685	17.4822	15.7478	-9	16.7624	17.2496
1150	1.0059	21.5483	1.2415	0.7813	nonDE	nonDE	ctg-2	Q22467	ctg-2	CRAL/TRIO and GOLD domain containing	0.0573	0.1654	Q22467		21.1574	21.7061	20.2726	22.3307	21.823	22.0002
2543	1.0047	17.3414	1.3452	0.8378	upReg	nonDE	fubl-1	Q17936	fubl-1	FUBp (FUBP) Like	0.0452	0.1453	Q17936		17.1743	16.4534	17.1909	-9	17.8868	18.0017
2902	1.0017	15.7914	0.7536	0.477	nonDE	nonDE	nhx-4	G5EDU2	nhx-4	Sodium/hydrogen exchanger	0.1764	0.3334	G5EDU2		13.9243	16.3351	15.6122	15.7984	16.5763	16.5021
375	1.0001	24.4583	1.9249	1.151	upReg	nonDE	C18B2.5	H2KYV3	C18B2.5	G domain-containing protein	0.0119	0.0706	H2KYV3		23.7878	23.8321	24.2548	24.7821	25.1284	24.9644
1397	0.9992	19.8415	1.3156	0.8216	nonDE	nonDE	ina-1	Q03600	ina-1	Integrin alpha ina-1	0.0483	0.1508	Q03600		19.3467	19.187	19.492	21.1335	19.9456	19.9442
1464	0.9989	18.6431	0.9352	0.5989	nonDE	nonDE	rpc-1	Q18566	rpc-1	DNA-directed RNA polymerase subunit	0.1161	0.2518	Q18566		17.1524	18.5653	18.7132	19.8367	18.8494	18.7414
1041	0.9968	24.9532	1.3705	0.8521	nonDE	nonDE	rsp-3	Q9NEW6	rsp-3	Probable splicing factor, arginine/serine-rich 3	0.0426	0.1406	Q9NEW6		23.9944	24.425	24.9451	25.9774	25.1403	25.2372
3359	0.9965	19.4354	0.5471	0.3415	nonDE	nonDE	perm-2	O44145	perm-2	PERMeable eggshell	0.2837	0.4556	O44145		19.5092	18.2882	19.0139	18.1318	21.3264	20.3427
1876	0.9936	23.9587	1.9911	1.1865	nonDE	nonDE	ZK686.3	P34669	ZK686.3	Probable dolichyl-diphosphooligosaccharide--protein glycosyltransferase subunit 3	0.0102	0.0651	P34669		23.7034	23.4758	23.2064	24.4363	24.4003	24.5299
615	0.9915	23.1414	1.4954	0.9301	nonDE	nonDE	vha-6	G5EGP4	vha-6	V-type proton ATPase 116 kDa subunit a 3	0.032	0.1175	G5EGP4		22.3062	22.677	22.9537	24.178	23.3943	23.339
2142	0.9915	21.4641	1.3046	0.8167	nonDE	nonDE	prdx-3	Q21824	prdx-3	Probable peroxiredoxin prdx-3	0.0496	0.1525	Q21824		20.3853	21.5424	20.9773	21.5056	22.1207	22.2532
1704	0.9911	19.737	0.815	0.5192	nonDE	nonDE	B0035.3	Q17432	B0035.3	Macro domain-containing protein	0.1531	0.3026	Q17432		18.4022	20.1071	19.2151	21.2037	19.7922	19.7019
941	0.9907	21.5016	1.9639	1.1713	nonDE	nonDE	pezo-1	A0A061ACU2	pezo-1	Piezo-type mechanosensitive ion channel component 1	0.0109	0.0674	A0A061ACU2		20.9705	21.0564	20.9919	22.3013	21.7913	21.8983
1284	0.9879	21.6289	1.1205	0.7129	nonDE	nonDE	clp-4	Q8IAA9	clp-4	Calpain catalytic domain-containing protein	0.0758	0.1937	Q8IAA9		20.822	21.1788	21.404	23.0405	21.6268	21.7013
1878	0.9861	20.6656	0.3141	0.1972	nonDE	nonDE	vhp-1	Q10038	vhp-1	Tyrosine-protein phosphatase vhp-1	0.4852	0.635	Q10038		22.3898	19.9053	18.5183	-9	22.3556	20.1589
2052	0.986	19.1918	1.4873	0.9245	nonDE	nonDE	unc-94	O01479	unc-94	Tropomodulin	0.0326	0.119	O01479		19.0162	18.2031	18.877	20.0232	19.7394	19.2918
3024	0.9845	14.3238	0.3296	0.2075	nonDE	nonDE	Y32H12A.7	A0A8S4QBT6	Y32H12A.7	ABC1 domain-containing protein	0.4681	0.6202	A0A8S4QBT6		14.0904	16.3362	11.0681	14.7657	14.3641	15.3183
1969	0.9831	22.2907	1.4782	0.9177	nonDE	nonDE	C25H3.9	H2KYV1	C25H3.9	NADH dehydrogenase [ubiquinone] 1 beta subcomplex subunit 5, mitochondrial	0.0332	0.1209	H2KYV1		21.6883	22.2376	21.4715	23.2614	22.5521	22.5331
1609	0.9823	20.6934	1.0735	0.68	nonDE	nonDE	pps-1	A0A061AE05	pps-1	Bifunctional 3'-phosphoadenosine 5'-phosphosulfate synthase pps-1	0.0844	0.2089	A0A061AE05		20.099	20.7493	19.7584	22.0108	20.9016	20.6412
2730	0.9821	18.2022	1.1403	0.725	nonDE	nonDE	pqn-80	A0A0K3AX73	pqn-80	HUN domain-containing protein	0.0724	0.1884	A0A0K3AX73		16.8319	18.4269	17.8748	18.7239	18.8286	18.5274
2520	0.9814	16.2643	0.478	0.2958	nonDE	nonDE	CELE_Y57G11C.9	Q9U202	CELE_Y57G11C.9	RRM domain-containing protein	0.3326	0.5061	Q9U202		17.3806	16.2533	13.6871	16.2811	17.0007	16.9833
242	0.9781	24.6674	1.47	0.9136	nonDE	nonDE	unc-112	Q18685	unc-112	Protein unc-112	0.0339	0.122	Q18685		24.0814	24.3672	24.0865	25.7905	24.847	24.8319
836	0.978	22.0379	1.3481	0.8388	nonDE	nonDE	clik-1	Q23050	clik-1	CaLponIn-liKe proteins	0.0449	0.145	Q23050		21.5092	21.6594	21.478	23.254	22.3199	22.0068
3490	0.978	14.7931	0.2888	0.1792	nonDE	nonDE	bet-2	A0A0K3AWB8	bet-2	BET (Two bromodomains) family protein	0.5142	0.6619	A0A0K3AWB8		-9	11.8514	16.5612	15.3825	15.5231	14.6472
3468	0.9758	16.6104	0.9062	0.5805	nonDE	nonDE	mtm-3	Q22712	mtm-3	Myotubularin-related protein 3	0.1241	0.2627	Q22712		15.6496	15.5925	17.1254	17.7892	16.7105	16.795
1551	0.9716	20.5949	1.0032	0.6397	nonDE	nonDE	usp-39	O44787	usp-39	Ubiquitin Specific Protease	0.0993	0.2293	O44787		20.2935	20.3482	19.6855	20.0854	21.6689	21.4877
1299	0.9714	19.9747	1.3209	0.8236	nonDE	nonDE	cey-2	P91306	cey-2	CSD domain-containing protein	0.0478	0.1501	P91306		19.6988	19.751	19.0172	19.9469	21.0026	20.4318
1045	0.9704	21.4306	1.5554	0.9615	nonDE	nonDE	tmem-24	H2KYE1	tmem-24	TMEM (Human TransMEMbrane protein) homolog	0.0278	0.1093	H2KYE1		21.2889	20.9657	20.5816	21.5062	22.2072	22.034
3611	0.9702	16.1175	0.5781	0.3632	nonDE	nonDE	pgp-10	Q18824	pgp-10	p-GlycoProtein related	0.2642	0.4333	Q18824		14.0582	15.8595	16.9794	16.2928	17.3612	16.1537
1905	0.9698	14.9357	0.4593	0.285	nonDE	nonDE	CELE_F53E10.1	P91321	CELE_F53E10.1	MOSC domain-containing protein	0.3473	0.5188	P91321		16.39	14.2026	12.7598	16.2983	15.0567	14.9069
2319	0.9686	17.3735	1.4969	0.9304	nonDE	nonDE	jph-1	Q22667	jph-1	JunctoPHilin	0.0319	0.1174	Q22667		17.0263	16.7108	17.2211	-9	17.9699	17.9394
1168	0.9659	21.2706	1.3117	0.8201	nonDE	nonDE	cest-35.1	O16497	cest-35.1	Carboxylic ester hydrolase	0.0488	0.1513	O16497		20.2325	21.4403	20.6901	22.0589	21.523	21.6788
2181	0.9651	19.0811	1.9985	1.1916	nonDE	nonDE	AC3.5	Q17405	AC3.5	Aminopeptidase-like protein AC3.5	0.01	0.0643	Q17405		18.4789	18.4787	18.8381	19.5891	19.5711	19.5308
1487	0.9643	25.0039	1.6321	1.0026	nonDE	nonDE	rpl-17	Q9BL19	rpl-17	60S ribosomal protein L17	0.0233	0.0994	Q9BL19		24.2037	24.9851	24.3763	25.7053	25.3999	25.3528
3060	0.9641	17.5776	0.5515	0.3445	nonDE	nonDE	chat-1	H2L0H3	chat-1	CDC50 family protein chat-1	0.2809	0.4523	H2L0H3		15.8049	16.8271	18.6548	18.9931	17.842	17.3439
1017	0.9613	23.3499	2.0761	1.2285	nonDE	nonDE	twf-2	Q20173	twf-2	TWinFilin actin binding protein homolog	0.0084	0.0591	Q20173		22.8135	22.8978	22.8964	23.9679	23.763	23.7607
611	0.9603	23.069	2.0065	1.1934	nonDE	nonDE	F07F6.4	Q09531	F07F6.4	Uncharacterized protein F07F6.4	0.0099	0.0641	Q09531		22.7981	22.551	22.4173	23.5509	23.5222	23.5742
1708	0.9573	19.7205	1.6741	1.0306	nonDE	nonDE	ath-1	A0A061ACY0	ath-1	palmitoyl-protein hydrolase	0.0212	0.0932	A0A061ACY0		18.8843	19.3004	19.5408	19.9461	20.4555	20.1958
172	0.954	24.8428	1.7206	1.0523	nonDE	nonDE	hsp-4	P20163	hsp-4	Endoplasmic reticulum chaperone BiP homolog	0.019	0.0887	P20163		23.9892	24.6504	24.4578	25.1478	25.5092	25.3026
3121	0.9535	17.3458	0.4029	0.2477	nonDE	nonDE	cri-3	Q21018	cri-3	Conserved regulator of innate immunity protein 3	0.3955	0.5654	Q21018		16.4604	15.6031	18.8296	-9	18.3786	17.4572
453	0.9502	23.3898	1.7798	1.0779	nonDE	nonDE	CELE_F42C5.9	Q20329	CELE_F42C5.9	PH domain-containing protein	0.0166	0.0836	Q20329		22.7663	23.1542	22.8237	24.1162	23.5771	23.9013
3176	0.9491	17.5618	0.933	0.5978	nonDE	nonDE	pept-2	Q17758	pept-2	Peptide transporter family 2	0.1167	0.2524	Q17758		17.4719	17.6801	16.1097	17.5343	18.0405	18.5343
1978	0.9489	22.2015	1.7719	1.0741	nonDE	nonDE	CELE_W09D10.1	O18181	CELE_W09D10.1	Arf-GAP domain-containing protein	0.0169	0.0843	O18181		21.8812	21.6813	21.6187	23.0431	22.5009	22.484
2415	0.9457	20.6905	0.6371	0.4015	nonDE	nonDE	cpr-5	P43509	cpr-5	Cathepsin B-like cysteine proteinase 5	0.2306	0.3967	P43509		20.2647	20.5979	19.7903	19.5774	22.0591	21.8535
3420	0.945	18.3302	0.8057	0.5123	nonDE	nonDE	egg-6	P90920	egg-6	Leucine-rich repeat-containing protein egg-6	0.1564	0.3074	P90920		18.3794	17.0077	18.1858	19.777	18.5339	18.0971
1520	0.9443	20.279	1.3878	0.8629	nonDE	nonDE	rmd-2	Q8MQB5	rmd-2	TPR_REGION domain-containing protein	0.0409	0.1371	Q8MQB5		20.0176	19.7672	19.6358	21.3539	20.2511	20.6485
1330	0.9439	23.383	1.4336	0.8913	nonDE	nonDE	gpx-2	O62327	gpx-2	Glutathione peroxidase 2	0.0368	0.1284	O62327		22.5813	23.1947	22.9573	23.3434	23.9656	24.2559
1155	0.9418	22.3871	1.1465	0.7291	nonDE	nonDE	gst-27	Q9NAB3	gst-27	Glutathione S-Transferase	0.0714	0.1866	Q9NAB3		21.0727	22.3657	22.3102	23.0934	22.8823	22.5982
1318	0.9401	20.9574	1.3653	0.8478	nonDE	nonDE	Y92H12BL.1	Q8MXQ7	Y92H12BL.1	Threonylcarbamoyladenosine tRNA methylthiotransferase	0.0431	0.142	Q8MXQ7		19.9784	20.6888	20.7948	21.8792	21.3129	21.0902
766	0.9398	20.5973	1.4713	0.9139	nonDE	nonDE	set-16	G5EGI1	set-16	Histone-lysine N-methyltransferase	0.0338	0.1219	G5EGI1		20.0126	19.7196	20.6501	20.8057	21.1464	21.2497
1990	0.9394	20.2053	0.9676	0.6174	nonDE	nonDE	psd-1	Q10949	psd-1	Phosphatidylserine decarboxylase proenzyme, mitochondrial	0.1077	0.2413	Q10949		18.936	20.7409	19.5298	20.8842	20.5638	20.5769
3478	0.9392	15.1875	0.5402	0.3376	nonDE	nonDE	C04G6.4	Q17636	C04G6.4	Uncharacterized protein	0.2883	0.4596	Q17636		13.905	15.5039	14.7448	13.9973	16.2902	16.6839
728	0.939	21.0691	1.1736	0.7438	nonDE	nonDE	gpdh-3	P90795	gpdh-3	Probable glycerol-3-phosphate dehydrogenase, mitochondrial	0.067	0.1804	P90795		20.4199	20.9799	20.3989	22.3064	21.2285	21.0808
2958	0.9382	18.1235	0.2779	0.174	nonDE	nonDE	slc-9b.1	Q20273	slc-9b.1	Na_H_Exchanger domain-containing protein	0.5273	0.67	Q20273		14.5022	18.1007	20.3604	18.3488	18.5969	18.832
2848	0.9353	19.0423	0.6979	0.4415	nonDE	nonDE	pas-7	Q09583	pas-7	Proteasome subunit alpha type-3	0.2005	0.3618	Q09583		19.1945	19.2189	17.3107	18.731	20.0984	19.7004
2904	0.9347	16.9951	1.1883	0.7512	nonDE	nonDE	trpp-6	Q9XU81	trpp-6	TRansport Protein Particle	0.0648	0.1773	Q9XU81		17.0454	16.5095	16.0284	16.8868	17.9037	17.597
3368	0.9317	13.2948	0.7821	0.4955	nonDE	nonDE	dhhc-14	H2KYE9	dhhc-14	Palmitoyltransferase	0.1652	0.3195	H2KYE9		-9	12.6737	-9	-9	13.7109	13.4999
3569	0.9289	16.5081	0.6885	0.4348	nonDE	nonDE	lact-4	Q21523	lact-4	Beta-lactamase domain-containing protein	0.2049	0.3674	Q21523		15.1086	16.5799	16.4425	18.1541	16.4364	16.3272
2424	0.9272	19.9648	0.3796	0.2346	nonDE	nonDE	spds-1	B4E3X6	spds-1	PABS domain-containing protein	0.4172	0.5826	B4E3X6		18.0414	18.43	22.0322	20.8552	20.1811	20.2489
2697	0.927	17.7919	0.3384	0.2129	nonDE	nonDE	CELE_W09D10.4	O18183	CELE_W09D10.4	Protein phosphatase	0.4588	0.6125	O18183		14.7938	17.7714	19.4199	19.117	17.997	17.6522
355	0.9268	24.9835	1.1049	0.7036	nonDE	nonDE	pgk-1	P91427	pgk-1	Probable phosphoglycerate kinase	0.0785	0.1979	P91427		24.4777	24.7068	24.3757	26.3346	25.0712	24.9349
3598	0.9265	14.2999	0.6103	0.3837	nonDE	nonDE	sas-6	O62479	sas-6	Spindle assembly abnormal protein 6	0.2453	0.4133	O62479		15.2001	13.0846	13.5034	-9	14.7192	14.9925
262	0.922	25.0214	1.7293	1.0547	nonDE	nonDE	cct-5	P47209	cct-5	T-complex protein 1 subunit epsilon	0.0187	0.0882	P47209		24.394	24.6793	24.6077	25.7868	25.4862	25.1742
315	0.9205	24.7738	1.2103	0.7641	nonDE	nonDE	mthf-1	Q17693	mthf-1	Probable methylenetetrahydrofolate reductase (NADPH)	0.0616	0.1722	Q17693		23.6617	24.7471	24.5319	25.6818	24.9744	25.046
3183	0.9204	20.3878	1.005	0.64	nonDE	nonDE	ufm-1	P34661	ufm-1	Ubiquitin-fold modifier 1	0.0989	0.2291	P34661		19.517	20.471	19.7948	21.6125	20.174	20.7575
2299	0.9199	20.4121	1.3945	0.8666	nonDE	nonDE	ttr-24	Q9XXR4	ttr-24	TransThyretin-Related family domain	0.0403	0.1359	Q9XXR4		19.6563	19.7794	20.4208	21.2927	20.767	20.5565
3195	0.9182	19.5872	0.4673	0.2901	nonDE	nonDE	rla-1	P91913	rla-1	60S acidic ribosomal protein P1	0.341	0.5127	P91913		18.3104	18.4491	20.6248	21.4936	19.681	18.9643
1833	0.9168	19.3305	1.5417	0.9548	nonDE	nonDE	slmp-1	U4PEB6	slmp-1	FHA domain-containing protein	0.0287	0.111	U4PEB6		18.9412	19.2752	18.4	19.9142	19.7626	19.6899
586	0.9156	20.7544	1.0169	0.6459	nonDE	nonDE	mrp-3	Q19048	mrp-3	Uncharacterized protein	0.0962	0.226	Q19048		19.5366	20.7135	20.6397	21.8344	20.9934	20.8089
2281	0.9109	19.6728	1.3848	0.8612	nonDE	nonDE	msi-1	G5EFS2	msi-1	MuSashI (Fly neural) family	0.0412	0.1377	G5EFS2		18.7831	19.7452	19.1236	20.3595	20.1858	19.8394
2187	0.9109	21.4927	1.0637	0.6755	nonDE	nonDE	acl-3	Q23598	acl-3	Tafazzin family protein	0.0864	0.2111	Q23598		20.7828	20.9643	21.3645	22.8064	21.6222	21.4158
704	0.9097	20.9359	1.5441	0.9551	nonDE	nonDE	patr-1	Q20374	patr-1	Protein PAT1 homolog 1	0.0286	0.1109	Q20374		20.7185	20.3671	20.3576	21.8432	21.1071	21.2219
819	0.9095	22.5625	1.3591	0.8439	nonDE	nonDE	alh-12	Q7Z1Q3	alh-12	Aldedh domain-containing protein	0.0437	0.1433	Q7Z1Q3		21.5563	22.4753	22.2919	23.0966	23.2696	22.6856
1450	0.9054	23.3657	1.3635	0.8464	nonDE	nonDE	tiar-1	Q95QV8	tiar-1	RRM domain-containing protein	0.0433	0.1424	Q95QV8		22.725	23.1118	22.9022	24.4203	23.4261	23.6088
2639	0.9054	18.3913	0.797	0.506	nonDE	nonDE	CELE_H35B03.2	V6CJB4	CELE_H35B03.2	Ribonuclease P protein subunit p30	0.1596	0.3119	V6CJB4		18.3346	18.0615	17.4197	19.9856	18.3698	18.1767
3501	0.9054	16.7876	0.4616	0.2865	nonDE	nonDE	CELE_T08A11.1	G5EBK0	CELE_T08A11.1	DEP domain-containing protein	0.3455	0.517	G5EBK0		14.6922	17.0405	17.2719	18.1282	15.9435	17.6491
2190	0.903	20.2257	1.0039	0.6398	nonDE	nonDE	lst-4	Q8I4E2	lst-4	Sorting nexin lst-4	0.0991	0.2292	Q8I4E2		19.6938	20.4507	19.1782	21.3018	20.206	20.5238
3616	0.9013	16.5776	0.2281	0.1392	nonDE	nonDE	unc-115	Q95QM5	unc-115	Uncharacterized protein	0.5914	0.7257	Q95QM5		16.0706	16.5778	16.003	-9	19.8224	14.4144
3439	0.8996	19.3382	0.6224	0.3915	nonDE	nonDE	trpp-1	B1GRL5	trpp-1	Trafficking protein particle complex subunit	0.2386	0.406	B1GRL5		17.6102	19.0742	19.9807	20.5974	19.3971	19.3694
3078	0.8967	16.6973	1.1949	0.7535	nonDE	nonDE	C56C10.7	Q95QQ2	C56C10.7	Probable trafficking protein particle complex subunit 13 homolog	0.0638	0.1764	Q95QQ2		15.6971	16.526	16.5238	16.8184	16.9209	17.6977
1807	0.8963	18.028	1.2755	0.802	nonDE	nonDE	csn-5	P91001	csn-5	COP9 signalosome complex subunit 5	0.053	0.1578	P91001		17.4482	17.1256	18.1657	18.8275	18.2434	18.3574
1050	0.8949	24.6003	1.1497	0.7307	nonDE	nonDE	ivd-1	G5EEH6	ivd-1	Isovaleryl-CoA dehydrogenase, mitochondrial	0.0708	0.1859	G5EEH6		24.1659	24.3501	23.9424	25.4109	24.2605	25.4717
3451	0.8938	14.5351	0.2312	0.1415	nonDE	nonDE	hmr-1	Q967F4	hmr-1	Cadherin-related hmr-1	0.5873	0.7219	Q967F4		17.6132	11.5133	13.1379	15.0968	15.9222	13.927
3169	0.8885	15.7855	0.404	0.2477	nonDE	nonDE	rips-1	O01593	rips-1	Methyltranfer_dom domain-containing protein	0.3944	0.5654	O01593		13.2462	16.5644	16.2133	17.1893	16.0051	15.495
986	0.888	21.2203	0.9687	0.6182	nonDE	nonDE	ctg-1	O17907	ctg-1	Protein ctg-1	0.1075	0.2409	O17907		20.0753	21.5024	20.7512	21.094	21.9828	21.916
1914	0.8866	23.4918	1.2361	0.7801	nonDE	nonDE	CELE_Y48G1C.8	V6CL71	CELE_Y48G1C.8	Uncharacterized protein	0.0581	0.1659	V6CL71		22.85	23.2148	23.0807	24.6274	23.4984	23.6794
3148	0.8859	17.1116	0.5666	0.3538	nonDE	nonDE	atat-2	Q23192	atat-2	Alpha-tubulin N-acetyltransferase 2	0.2712	0.4428	Q23192		-9	15.8126	17.3475	18.3095	17.4976	16.5908
471	0.8857	26.1784	1.1395	0.7246	nonDE	nonDE	hel-1	Q18212	hel-1	Spliceosome RNA helicase DDX39B homolog	0.0725	0.1885	Q18212		25.5682	25.9824	25.6559	27.4001	26.258	26.2055
2060	0.8844	18.8554	1.3298	0.8265	nonDE	nonDE	moc-1	G5EGH2	moc-1	MoCF_biosynth domain-containing protein	0.0468	0.1491	G5EGH2		18.8115	18.0022	18.4259	19.7319	18.9753	19.1856
927	0.8839	22.6538	1.6544	1.0161	nonDE	nonDE	C05C8.7	O16315	C05C8.7	mannose-6-phosphate isomerase	0.0222	0.0964	O16315		22.1642	22.5426	21.9286	23.2029	22.9344	23.1499
3055	0.8803	18.1567	0.6444	0.4061	nonDE	nonDE	gst-7	P91253	gst-7	Probable glutathione S-transferase 7	0.2268	0.3926	P91253		17.7312	18.15	17.2685	20.0131	17.7699	18.0077
2245	0.8796	17.8379	0.5294	0.3306	nonDE	nonDE	alg-2	O16720	alg-2	Protein argonaute	0.2955	0.4671	O16720		15.757	18.4803	17.957	18.9383	17.7311	18.1636
3144	0.8783	18.0804	0.9267	0.5938	nonDE	nonDE	CELE_F49C12.7	Q27GQ6	CELE_F49C12.7	CHK domain-containing protein	0.1184	0.2548	Q27GQ6		17.3673	18.0936	17.4629	19.2128	18.7152	17.6307
1071	0.878	18.738	0.4118	0.2527	nonDE	nonDE	utx-1	A0A131MBT2	utx-1	JmjC domain-containing protein	0.3874	0.5589	A0A131MBT2		16.5535	18.3329	20.0107	20.2281	18.8148	18.4881
416	0.8767	23.5713	1.1108	0.7065	nonDE	nonDE	kin-3	P18334	kin-3	Casein kinase II subunit alpha	0.0775	0.1966	P18334		22.6851	23.7514	22.9621	24.5451	23.71	23.7738
2105	0.8745	19.309	0.8057	0.5123	nonDE	nonDE	C56A3.5	Q18877	C56A3.5	Uncharacterized protein	0.1564	0.3074	Q18877		19.0847	19.0452	18.4854	20.8841	19.1741	19.1805
3589	0.8745	17.0504	0.7142	0.4538	nonDE	nonDE	dpf-1	Q7JKY3	dpf-1	Dipeptidyl peptidase family member 1	0.1931	0.3517	Q7JKY3		15.8727	16.596	17.6331	-9	17.533	17.6172
2792	0.8744	19.2715	1.0602	0.6729	nonDE	nonDE	pabp-2	Q93233	pabp-2	RRM domain-containing protein	0.0871	0.2124	Q93233		18.16	19.6462	18.6967	19.7795	19.7926	19.5539
2936	0.8738	21.3173	1.3846	0.8612	nonDE	nonDE	CELE_F35D11.4	Q20034	CELE_F35D11.4	CYTH domain-containing protein	0.0412	0.1377	Q20034		20.7919	21.3129	20.5363	21.5145	22.1211	21.6269
3404	0.8734	18.4907	0.6113	0.3841	nonDE	nonDE	mboa-2	Q9NCE1	mboa-2	O-acyltransferase	0.2447	0.413	Q9NCE1		19.3171	17.7035	17.4035	-9	19.2105	18.819
2115	0.8721	20.9792	0.8786	0.5616	nonDE	nonDE	ugt-12	O01614	ugt-12	glucuronosyltransferase	0.1323	0.2744	O01614		20.145	21.2598	20.2247	22.237	20.9606	21.0484
3079	0.8686	15.8134	1.3573	0.8429	nonDE	nonDE	ndx-3	Q23236	ndx-3	Nudix hydrolase 3	0.0439	0.1436	Q23236		15.6307	14.8314	15.6752	16.4428	16.0085	16.2917
3284	0.8667	18.714	0.7832	0.4964	nonDE	nonDE	W09C3.4	P91529	W09C3.4	Probable DNA-directed RNA polymerase III subunit RPC6	0.1647	0.3189	P91529		17.4129	19.1896	18.2394	19.7548	19.0801	18.607
2945	0.866	17.9909	0.6501	0.4097	nonDE	nonDE	mlt-11	B9WRT9	mlt-11	Uncharacterized protein	0.2238	0.3893	B9WRT9		16.4941	17.3976	18.7821	18.5269	17.8382	18.9067
468	0.865	25.8304	0.9975	0.6359	nonDE	nonDE	adk-1	Q93934	adk-1	Adenosine kinase	0.1006	0.2313	Q93934		24.9998	25.4427	25.7513	27.0901	25.8887	25.8101
1453	0.8643	23.8754	0.4295	0.2654	nonDE	nonDE	vha-14	P34462	vha-14	V-type proton ATPase subunit D	0.3719	0.5428	P34462		23.5406	23.4186	23.3703	22.18	25.5885	25.1541
1467	0.8639	19.0164	1.0447	0.6631	nonDE	nonDE	CELE_Y38F2AR.12	A0A9S2	CELE_Y38F2AR.12	Hydantoinase_B domain-containing protein	0.0902	0.2172	A0A9S2		18.0895	18.3022	19.3615	19.8175	19.4005	19.1269
525	0.8628	26.9563	1.7537	1.0661	nonDE	nonDE	act-5	O45815	act-5	ACTin	0.0176	0.0859	O45815		26.4335	26.4949	26.6462	27.6255	27.3128	27.2246
854	0.8608	20.5887	0.8456	0.5394	nonDE	nonDE	chd-3	Q22516	chd-3	Chromodomain-helicase-DNA-binding protein 3 homolog	0.1427	0.2888	Q22516		20.4439	20.0489	19.9822	22.0999	20.5153	20.4421
3602	0.858	16.6253	1.5596	0.962	nonDE	nonDE	CELE_F59F4.3	Q93840	CELE_F59F4.3	Uncharacterized protein	0.0276	0.1091	Q93840		15.8668	16.4788	16.2433	16.817	17.1787	17.1672
1373	0.8571	20.9818	1.3886	0.8629	nonDE	nonDE	cyn-1	P52009	cyn-1	Peptidyl-prolyl cis-trans isomerase 1	0.0409	0.1371	P52009		20.0006	20.831	20.8284	21.5116	21.3826	21.3369
1970	0.8533	20.7341	0.6449	0.4062	nonDE	nonDE	bud-31	P34313	bud-31	Protein BUD31 homolog	0.2265	0.3925	P34313		20.8823	19.8955	20.1444	22.4847	20.6081	20.3892
1008	0.8506	22.9036	1.3881	0.8629	nonDE	nonDE	ppk-2	Q9BL73	ppk-2	PIPK domain-containing protein	0.0409	0.1371	Q9BL73		22.4422	22.7449	22.2478	23.7781	22.9789	23.2298
2314	0.8504	20.7108	0.914	0.5863	nonDE	nonDE	ndx-4	Q9U2M7	ndx-4	Bis(5'-nucleosyl)-tetraphosphatase [asymmetrical]	0.1219	0.2593	Q9U2M7		19.7212	20.476	20.6596	20.3271	21.7084	21.3725
963	0.8496	20.4474	1.3204	0.8236	nonDE	nonDE	mrp-2	Q20943	mrp-2	Uncharacterized protein	0.0478	0.1501	Q20943		19.5901	20.4094	20.0683	21.2491	20.6532	20.7142
2323	0.8482	20.7024	1.4253	0.8843	nonDE	nonDE	fld-1	G5EF48	fld-1	TLC domain-containing protein fld-1	0.0376	0.1305	G5EF48		20.2428	20.202	20.3901	21.61	20.7514	21.0182
419	0.8479	25.179	1.1305	0.7195	nonDE	nonDE	acdh-3	O44549	acdh-3	Acyl CoA DeHydrogenase	0.0741	0.1908	O44549		24.6435	24.9839	24.6375	26.3401	25.2724	25.1963
376	0.8449	23.1182	1.5549	0.9615	nonDE	nonDE	mec-7	P12456	mec-7	Tubulin beta-1 chain	0.0279	0.1093	P12456		22.3447	23.029	22.7137	23.5528	23.6329	23.4363
1026	0.8435	22.1964	0.5613	0.351	nonDE	nonDE	npp-20	Q9N4A7	npp-20	Protein SEC13 homolog	0.2746	0.4456	Q9N4A7		21.4848	22.0075	21.8318	21.009	23.4328	23.4128
1512	0.8434	20.051	0.7478	0.474	nonDE	nonDE	mop-25.2	O18211	mop-25.2	MO25-like protein 2	0.1787	0.3358	O18211		19.4111	20.1091	19.3677	21.6098	20.0105	19.7977
2084	0.8432	18.9245	1.5682	0.9663	nonDE	nonDE	epg-2	Q95XR4	epg-2	Ectopic P granules protein 2	0.027	0.1081	Q95XR4		18.3318	18.2784	18.8985	19.3145	19.355	19.3688
338	0.8431	25.5184	1.5012	0.9324	nonDE	nonDE	cct-8	Q9N358	cct-8	T-complex protein 1 subunit theta	0.0315	0.1168	Q9N358		25.0843	25.2779	24.9283	26.3373	25.8053	25.6775
1410	0.8419	21.2532	0.9442	0.6043	nonDE	nonDE	C53C9.2	Q09936	C53C9.2	Uncharacterized protein C53C9.2	0.1137	0.2487	Q09936		21.2897	20.7031	20.5042	20.9243	21.7262	22.372
1207	0.8381	20.2477	1.0208	0.6481	nonDE	nonDE	prp-19	Q10051	prp-19	Pre-mRNA-processing factor 19	0.0953	0.2249	Q10051		19.3873	19.6867	20.4119	20.0985	21.1687	20.7331
2026	0.8291	20.6222	0.5062	0.3136	nonDE	nonDE	ragc-1	G5EGB3	ragc-1	RAs-related GTP binding protein C homolog	0.3118	0.4857	G5EGB3		20.3921	20.2111	20.0196	22.7834	20.0235	20.3032
2014	0.8266	22.1283	0.4858	0.3006	nonDE	nonDE	ncbp-2	Q93594	ncbp-2	Nuclear cap-binding protein subunit 2	0.3268	0.5005	Q93594		20.0229	22.8978	22.2243	23.0878	22.1154	22.4215
3017	0.8262	15.8839	0.7416	0.4703	nonDE	nonDE	dgk-1	Q17860	dgk-1	Diacylglycerol kinase	0.1813	0.3386	Q17860		15.91	15.2554	15.2471	17.3078	15.3392	16.2441
1266	0.8236	19.9118	1.2769	0.802	nonDE	nonDE	pix-1	Q21430	pix-1	PIX (PAK (p21-activated kinase) Interacting eXchange factor) homolog	0.0529	0.1578	Q21430		19.1426	19.6889	19.6687	19.9355	20.2599	20.7756
2705	0.822	15.9469	0.7872	0.4994	nonDE	nonDE	hpo-6	Q95Y17	hpo-6	Uncharacterized protein	0.1632	0.3166	Q95Y17		16.0937	15.3194	15.1944	17.339	15.752	15.9827
2218	0.8209	19.6869	1.0083	0.6414	nonDE	nonDE	ggtb-1	P41992	ggtb-1	Probable geranylgeranyl transferase type-2 subunit beta	0.0981	0.2283	P41992		19.2209	19.6377	18.9706	20.858	19.6668	19.7673
738	0.8202	21.1778	1.5582	0.962	nonDE	nonDE	mog-4	O45244	mog-4	Probable pre-mRNA-splicing factor ATP-dependent RNA helicase mog-4	0.0277	0.1091	O45244		20.6281	20.634	21.041	21.7214	21.3414	21.7009
128	0.8199	21.8856	0.942	0.6026	nonDE	nonDE	CELE_F21C10.7	Q19663	CELE_F21C10.7	Ig-like domain-containing protein	0.1143	0.2497	Q19663		21.0186	21.5972	21.8111	23.0949	21.917	21.8746
1702	0.8195	22.9384	1.4655	0.9106	nonDE	nonDE	ule-1	O01780	ule-1	Chitin-binding type-2 domain-containing protein	0.0342	0.1229	O01780		22.5449	22.3945	22.6465	22.9811	23.7064	23.3569
3528	0.8193	16.3483	0.4199	0.2588	nonDE	nonDE	gtf-2f1	Q17558	gtf-2f1	Transcription initiation factor IIF subunit alpha	0.3802	0.5511	Q17558		16.7349	16.7475	14.3337	17.874	16.7764	15.6236
3431	0.8191	14.7033	0.4681	0.2905	nonDE	nonDE	dpy-5	P91285	dpy-5	Cuticle collagen dpy-5	0.3404	0.5123	P91285		-9	13.6587	14.7649	15.7911	15.5841	13.7176
2882	0.8184	17.716	0.4247	0.2621	nonDE	nonDE	CELE_ZC434.9	G3MU29	CELE_ZC434.9	ShKT domain-containing protein	0.3761	0.5469	G3MU29		18.7806	17.4467	15.6931	17.2478	18.9536	18.174
2170	0.8147	19.2843	0.9735	0.6215	nonDE	nonDE	cpsf-1	Q9N4C2	cpsf-1	Probable cleavage and polyadenylation specificity factor subunit 1	0.1063	0.2391	Q9N4C2		18.4313	19.4537	18.7458	19.0477	19.9672	20.0601
3012	0.8118	18.4101	1.3411	0.8344	nonDE	nonDE	snf-11	G5EF43	snf-11	Transporter	0.0456	0.1464	G5EF43		18.0046	18.0902	17.9177	18.378	18.7849	19.2851
60	0.8112	23.241	1.7182	1.0518	nonDE	nonDE	lrp-1	Q04833	lrp-1	Low-density lipoprotein receptor-related protein	0.0191	0.0888	Q04833		22.7557	22.8346	22.916	23.5102	23.807	23.6227
2781	0.81	19.5954	1.4752	0.9158	nonDE	nonDE	ugt-45	Q965X5	ugt-45	glucuronosyltransferase	0.0335	0.1214	Q965X5		18.8998	19.5672	19.1041	19.9799	19.887	20.1342
1731	0.8087	21.5879	1.4621	0.9102	nonDE	nonDE	alh-10	Q18822	alh-10	Aldedh domain-containing protein	0.0345	0.123	Q18822		21.1587	21.1803	21.2115	21.5687	22.1504	22.2577
1790	0.8057	19.0019	0.7147	0.4539	nonDE	nonDE	eak-7	Q21342	eak-7	TLDc domain-containing protein	0.1929	0.3516	Q21342		17.7857	18.8118	19.1997	20.11	19.525	18.5793
1555	0.8053	22.9536	1.2451	0.7835	nonDE	nonDE	isp-1	O44512	isp-1	Cytochrome b-c1 complex subunit Rieske, mitochondrial	0.0569	0.1646	O44512		22.52	22.6124	22.5203	23.933	23.2193	22.9164
3591	0.8052	14.7062	0.5179	0.3227	nonDE	nonDE	vab-1	O61460	vab-1	Ephrin receptor 1	0.3035	0.4757	O61460		14.9012	13.1901	15.0611	-9	15.6239	14.7548
2938	0.8046	18.1452	1.1447	0.7278	nonDE	nonDE	map-1	Q965Y1	map-1	Methionine aminopeptidase	0.0717	0.1871	Q965Y1		18.2265	17.3766	17.6256	18.8953	18.6578	18.0894
2916	0.8043	15.4731	0.2674	0.1675	nonDE	nonDE	ncx-1	G5EF08	ncx-1	Na/Ca eXchangers	0.5403	0.68	G5EF08		13.1748	16.8063	-9	16.8738	15.7207	14.7901
703	0.8025	21.0577	1.5285	0.9477	nonDE	nonDE	ogt-1	O18158	ogt-1	UDP-N-acetylglucosamine--peptide N-acetylglucosaminyltransferase	0.0296	0.1128	O18158		20.5532	20.8881	20.5281	21.642	21.1853	21.5494
2118	0.8024	17.511	0.6278	0.3953	nonDE	nonDE	tbc-9	G5EBE2	tbc-9	Rab-GAP TBC domain-containing protein	0.2356	0.4024	G5EBE2		16.2214	16.7022	18.4057	18.0297	18.2022	17.5048
2664	0.8005	19.3075	0.7635	0.4829	nonDE	nonDE	lys-2	O62416	lys-2	Lysozyme-like protein 2	0.1724	0.3289	O62416		18.7546	19.0985	18.8688	20.8162	19.2854	19.0218
359	0.8003	20.3798	1.0983	0.6989	nonDE	nonDE	pld-1	G5EDU3	pld-1	Phospholipase	0.0797	0.2	G5EDU3		20.2669	19.8279	19.8441	21.4265	20.6207	20.2927
1036	0.8002	22.1164	0.7612	0.4822	nonDE	nonDE	dhs-3	A5JYX5	dhs-3	Protein dhs-3	0.1733	0.3295	A5JYX5		21.6434	21.976	21.5294	23.6242	21.9864	21.9388
2066	0.7993	18.8399	0.6444	0.4061	nonDE	nonDE	mnp-1	P46557	mnp-1	Matrix non-peptidase homolog 1	0.2268	0.3926	P46557		19.0703	17.7573	18.4933	20.3538	18.6817	18.6832
732	0.7971	20.9601	1.5409	0.9545	nonDE	nonDE	pgp-3	P34713	pgp-3	Multidrug resistance protein pgp-3	0.0288	0.1111	P34713		20.4882	20.77	20.4265	21.3632	21.5895	21.1234
1884	0.7959	19.7026	0.8547	0.5446	nonDE	nonDE	unc-32	P30628	unc-32	V-type proton ATPase 116 kDa subunit a 1	0.1397	0.2854	P30628		18.3477	19.7128	19.8534	20.3533	20.0527	19.8956
3421	0.7947	15.238	0.4716	0.2933	nonDE	nonDE	tbcc-1	Q3V5J2	tbcc-1	Tubulin-folding cofactor C	0.3376	0.509	Q3V5J2		13.0531	15.7412	15.7278	15.6582	15.4548	15.7931
377	0.7929	25.0596	0.9402	0.6019	nonDE	nonDE	rpt-5	O76371	rpt-5	26S protease regulatory subunit 6A	0.1148	0.2501	O76371		23.9143	25.1942	24.881	25.0155	25.6513	25.7012
622	0.7891	24.7833	1.2669	0.7977	nonDE	nonDE	sucl-2	O02642	sucl-2	Succinate--CoA ligase [ADP/GDP-forming] subunit alpha, mitochondrial	0.0541	0.1593	O02642		24.4491	24.4056	24.3116	25.675	25.1444	24.7141
2005	0.7887	21.3661	0.9592	0.6119	nonDE	nonDE	CELE_F17C8.9	C0P278	CELE_F17C8.9	Aspartate dehydrogenase domain-containing protein	0.1098	0.2444	C0P278		20.6577	21.6172	20.6404	22.3274	21.49	21.464
171	0.7851	24.7242	1.5691	0.9667	nonDE	nonDE	emb-8	Q09590	emb-8	NADPH--cytochrome P450 reductase	0.027	0.108	Q09590		24.4643	24.424	24.1067	24.9663	25.0957	25.2882
2947	0.7848	18.785	0.7882	0.4998	nonDE	nonDE	rap-2	O17599	rap-2	small monomeric GTPase	0.1628	0.3164	O17599		18.4291	18.6191	18.1297	20.2049	18.7492	18.5782
1508	0.7846	22.6902	0.5534	0.3458	nonDE	nonDE	swsn-6	Q9N4N4	swsn-6	SWI/SNF nucleosome remodeling complex component	0.2797	0.451	Q9N4N4		22.2015	22.5218	22.1702	21.5745	23.9272	23.7458
1268	0.7843	21.7372	1.0779	0.683	nonDE	nonDE	ZK550.6	O62515	ZK550.6	Probable phytanoyl-CoA dioxygenase	0.0836	0.2075	O62515		21.4937	21.1867	21.3547	21.4662	22.6692	22.2528
852	0.7833	21.4094	1.0686	0.6775	nonDE	nonDE	CELE_F46C5.9	G5EFD7	CELE_F46C5.9	WD_REPEATS_REGION domain-containing protein	0.0854	0.2101	G5EFD7		21.1923	21.2545	20.6066	21.2718	22.325	21.8064
2445	0.782	18.5125	0.6871	0.4336	nonDE	nonDE	endu-2	Q9GYM9	endu-2	Endoribonuclease	0.2056	0.3684	Q9GYM9		17.9207	17.2409	19.203	19.1708	19.0718	18.4678
49	0.7793	25.8542	1.4053	0.873	nonDE	nonDE	lam-1	O44565	lam-1	LAMinin related. See also lmb	0.0393	0.134	O44565		25.713	25.3941	25.2866	25.9319	26.5227	26.2768
40	0.7758	25.6687	1.4484	0.902	nonDE	nonDE	frm-1	G5EEG8	frm-1	Moesin/ezrin/radixin homolog 1	0.0356	0.1253	G5EEG8		25.0846	25.3413	25.4166	25.7466	26.1186	26.3047
2287	0.7742	20.5567	0.9472	0.6066	nonDE	nonDE	rad-8	Q4W4Z2	rad-8	Reticulon-4-interacting protein 1, mitochondrial	0.1129	0.2474	Q4W4Z2		19.8304	20.1616	20.5169	21.6312	20.3392	20.861
746	0.7738	21.8368	1.1538	0.7334	nonDE	nonDE	wah-1	Q9U229	wah-1	Worm AIF (Apoptosis inducing factor) Homolog	0.0702	0.1847	Q9U229		21.5327	21.6274	21.1895	22.8044	21.9305	21.9362
841	0.7708	22.9967	0.7642	0.4832	nonDE	nonDE	snap-1	Q18921	snap-1	SNAP (Soluble NSF Attachment Protein) homolog	0.1721	0.3287	Q18921		22.7475	22.8277	22.2588	22.3661	23.9797	23.8006
3432	0.7707	17.5892	0.6566	0.4144	nonDE	nonDE	cec-3	P45968	cec-3	Chromo domain-containing protein cec-3	0.2205	0.3852	P45968		18.2841	16.1887	17.1388	17.6063	18.1772	18.14
1429	0.7687	20.0614	0.9069	0.5807	nonDE	nonDE	nex-2	Q27512	nex-2	Annexin	0.1239	0.2626	Q27512		19.4907	19.646	19.8943	21.2103	19.7314	20.3955
378	0.7685	25.6808	1.1476	0.7292	nonDE	nonDE	CELE_K07E3.4	Q21284	CELE_K07E3.4	formate--tetrahydrofolate ligase	0.0712	0.1866	Q21284		24.7908	25.8412	25.2578	25.8776	26.1613	26.1563
1995	0.7682	18.9701	1.2061	0.7612	nonDE	nonDE	CELE_Y38E10A.22	H2KMK6	CELE_Y38E10A.22	Uncharacterized protein	0.0622	0.1733	H2KMK6		18.6582	18.9433	18.1565	19.0529	19.6702	19.3396
2526	0.7674	16.4725	0.5373	0.3363	nonDE	nonDE	CELE_Y54G11A.1	Q9XVZ7	CELE_Y54G11A.1	Uncharacterized protein	0.2902	0.461	Q9XVZ7		16.2854	16.7368	15.244	18.1046	16.1659	16.2981
1751	0.7669	19.1333	1.2714	0.7996	nonDE	nonDE	srp-6	G5EFH4	srp-6	SERPIN domain-containing protein	0.0535	0.1586	G5EFH4		18.3867	19.1882	18.6747	19.6069	19.6548	19.2885
3570	0.765	14.0927	0.8548	0.5446	nonDE	nonDE	CELE_Y76B12C.6	U4PBZ1	CELE_Y76B12C.6	Uncharacterized protein	0.1397	0.2854	U4PBZ1		-9	13.39	13.8773	14.9098	14.4049	13.8813
581	0.7621	22.3793	1.3063	0.8167	nonDE	nonDE	dlat-1	Q19749	dlat-1	Dihydrolipoyllysine-residue acetyltransferase component of pyruvate dehydrogenase complex, mitochondrial	0.0494	0.1525	Q19749		21.8449	22.1237	22.026	22.5635	23.2146	22.5029
1078	0.762	25.754	0.8004	0.5085	nonDE	nonDE	cyn-7	P52015	cyn-7	Peptidyl-prolyl cis-trans isomerase 7	0.1584	0.3101	P52015		25.1783	25.8145	25.1261	25.2626	26.7962	26.3461
997	0.7614	23.3101	1.3573	0.8429	nonDE	nonDE	cpz-1	G5EGP8	cpz-1	Cathepsin Z-1	0.0439	0.1436	G5EGP8		22.8654	23.0303	22.8925	23.546	24.1108	23.4156
2759	0.761	18.9403	1.0358	0.6575	nonDE	nonDE	cest-5.2	Q17542	cest-5.2	Carboxyl ESTerase domain containing	0.0921	0.2201	Q17542		18.6304	17.954	19.095	19.0465	19.5859	19.3299
1007	0.7606	19.0864	0.6901	0.4361	nonDE	nonDE	tsg-101	O76258	tsg-101	Tumor Susceptibility Gene homolog	0.2041	0.3664	O76258		18.436	19.7948	17.8876	19.7939	19.2173	19.3889
2533	0.7597	18.0994	0.3594	0.2227	nonDE	nonDE	pph-4.1	Q9XW79	pph-4.1	Serine/threonine-protein phosphatase 4 catalytic subunit 1	0.4372	0.5988	Q9XW79		19.3284	15.7224	18.1077	19.0283	18.2083	18.2012
2554	0.7584	17.3167	0.3413	0.2137	nonDE	nonDE	C11D2.4	O45069	C11D2.4	Queuosine salvage protein	0.4557	0.6114	O45069		14.8222	18.0854	17.905	18.5577	17.2496	17.2805
1421	0.7577	18.3648	1.1878	0.7512	nonDE	nonDE	cnnm-1	A3QM97	cnnm-1	Metal transporter cnnm-1	0.0649	0.1773	A3QM97		17.7409	18.0111	18.206	19.1862	18.2939	18.751
3159	0.7572	19.0291	0.5911	0.372	nonDE	nonDE	CELE_R04F11.2	Q21732	CELE_R04F11.2	ATP synthase subunit e, mitochondrial	0.2564	0.4246	Q21732		17.9887	18.8453	19.1177	20.6002	18.7374	18.8854
103	0.7566	25.7304	1.3993	0.8702	nonDE	nonDE	copb-2	Q20168	copb-2	Probable coatomer subunit beta'	0.0399	0.1348	Q20168		25.3773	25.4252	25.2539	26.4866	25.885	25.9546
1118	0.7532	21.3227	0.9795	0.6258	nonDE	nonDE	cul-2	Q17390	cul-2	Cullin-2	0.1048	0.2367	Q17390		20.9054	21.179	20.7537	22.4332	21.2697	21.395
3388	0.7532	18.9836	0.49	0.3028	nonDE	nonDE	CELE_F54F7.3	Q20790	CELE_F54F7.3	DUF19 domain-containing protein	0.3236	0.498	Q20790		19.0005	18.6636	18.1568	20.913	18.7063	18.4613
1593	0.7525	20.6828	0.856	0.5454	nonDE	nonDE	jhdm-1	Q95Q98	jhdm-1	JmjC domain-containing histone demethylation protein 1	0.1393	0.2848	Q95Q98		20.5128	19.5796	20.8271	21.5802	20.914	20.683
3366	0.7522	19.3064	0.501	0.3095	nonDE	nonDE	CELE_Y49A3A.3	Q9XW93	CELE_Y49A3A.3	tRNA:m(4)X modification enzyme TRM13	0.3155	0.4903	Q9XW93		18.509	19.0513	19.2304	19.43	21.1232	18.4943
3313	0.7508	17.5625	0.2513	0.1558	nonDE	nonDE	dnj-5	Q09446	dnj-5	DnaJ homolog dnj-5	0.5607	0.6986	Q09446		19.2753	15.2441	17.2673	-9	18.4372	17.5888
653	0.7476	25.5197	0.9998	0.6373	nonDE	nonDE	nduf-11	Q17512	nduf-11	NADH Ubiquinone oxidoreductase Fe-S protein	0.1001	0.2305	Q17512		24.9313	25.5798	24.9267	26.5018	25.5794	25.5993
1272	0.7441	20.148	1.3565	0.8429	nonDE	nonDE	hda-3	G5ECH0	hda-3	Histone deacetylase	0.044	0.1436	G5ECH0		19.9988	19.5553	19.7738	20.8374	20.3863	20.3363
1791	0.7436	21.2707	0.6613	0.4172	nonDE	nonDE	rps-13	P51404	rps-13	40S ribosomal protein S13	0.2181	0.3826	P51404		20.969	21.0485	20.6792	20.6372	22.683	21.6073
2011	0.7428	20.4049	1.1703	0.7424	nonDE	nonDE	T19C3.4	Q10010	T19C3.4	Uncharacterized protein T19C3.4	0.0676	0.181	Q10010		20.1935	20.0648	19.8423	20.2479	21.1125	20.9685
241	0.7406	23.7466	1.4039	0.8724	nonDE	nonDE	ogdh-1	O61199	ogdh-1	2-oxoglutarate dehydrogenase, mitochondrial	0.0395	0.1342	O61199		23.3449	23.1725	23.6116	23.8894	24.3265	24.1348
56	0.7399	29.3194	1.3243	0.8237	nonDE	nonDE	eef-2	P29691	eef-2	Elongation factor 2	0.0474	0.1501	P29691		28.9432	28.8	29.1053	29.3226	29.993	29.7526
1256	0.7394	23.4166	0.7891	0.5002	nonDE	nonDE	lys-4	Q20964	lys-4	LYSozyme	0.1625	0.3161	Q20964		22.6106	23.4217	23.1085	24.642	23.4802	23.2369
179	0.7392	25.6653	1.1153	0.7092	nonDE	nonDE	nuo-5	Q9N4Y8	nuo-5	NADH-ubiquinone oxidoreductase 75 kDa subunit, mitochondrial	0.0767	0.1953	Q9N4Y8		24.6845	25.6518	25.5506	26.055	25.9627	26.0868
2537	0.7377	14.8756	0.509	0.3157	nonDE	nonDE	sym-1	G5EFP4	sym-1	SYM-1 protein	0.3097	0.4834	G5EFP4		13.2738	14.5741	15.6723	15.8103	15.2725	14.6504
32	0.7349	27.4572	1.4547	0.9066	nonDE	nonDE	fln-1	U4PBJ9	fln-1	Calponin-homology (CH) domain-containing protein	0.0351	0.124	U4PBJ9		27.157	26.9594	27.1529	28.0712	27.7972	27.6057
607	0.7314	23.3474	0.8585	0.547	nonDE	nonDE	plin-1	A8WHP8	plin-1	Perilipin-1 homolog	0.1385	0.2838	A8WHP8		23.1377	23.0386	22.7689	22.862	24.1968	24.0806
1718	0.73	21.7374	0.9719	0.6204	nonDE	nonDE	clec-266	H2KZ07	clec-266	C-type lectin domain-containing protein	0.1067	0.2397	H2KZ07		20.9115	21.3318	21.8739	21.6185	22.2418	22.4468
2002	0.7299	18.993	0.9489	0.6071	nonDE	nonDE	CELE_H35B03.1	Q9TYZ4	CELE_H35B03.1	Uncharacterized protein	0.1125	0.2471	Q9TYZ4		18.2439	18.3405	19.2997	19.0344	19.6876	19.3517
903	0.7294	22.9297	0.8766	0.5599	nonDE	nonDE	W09H1.5	O45903	W09H1.5	Enoyl-[acyl-carrier-protein] reductase, mitochondrial	0.1329	0.2755	O45903		22.4348	22.5323	22.7278	24.1065	23.0676	22.7089
1131	0.728	24.6302	1.1605	0.7362	nonDE	nonDE	unc-108	A0A2C9C2Y0	unc-108	Ras-related protein Rab-2	0.0691	0.1836	A0A2C9C2Y0		24.0993	24.2811	24.4184	25.5192	24.7134	24.75
1918	0.7278	19.9584	0.9007	0.5775	nonDE	nonDE	gei-17	Q94361	gei-17	E3 SUMO-protein ligase gei-17	0.1257	0.2645	Q94361		19.8182	19.4585	19.5069	21.0885	20.115	19.7636
3554	0.7276	16.0351	0.8058	0.5123	nonDE	nonDE	chch-3	Q21551	chch-3	MICOS complex subunit MIC19	0.1564	0.3074	Q21551		16.4401	14.9946	15.5792	16.8056	16.0741	16.3169
3397	0.727	16.2147	0.5524	0.3451	nonDE	nonDE	sft-1	Q9N5N8	sft-1	SURF1-like protein	0.2803	0.4518	Q9N5N8		15.2304	16.6947	15.6285	17.57	16.4804	15.6841
311	0.7269	23.6287	0.7713	0.4886	nonDE	nonDE	pab-2	Q19579	pab-2	Polyadenylate-binding protein	0.1693	0.3247	Q19579		23.3018	23.239	23.2551	24.9762	23.586	23.4143
405	0.7259	21.8633	1.1587	0.7356	nonDE	nonDE	mrck-1	O01583	mrck-1	Serine/threonine-protein kinase mrck-1	0.0694	0.1838	O01583		21.6718	21.3576	21.4716	21.744	22.6446	22.2903
576	0.7256	22.1659	1.4155	0.8775	nonDE	nonDE	edc-4	A0A8S4QCB9	edc-4	FHA domain-containing protein	0.0384	0.1326	A0A8S4QCB9		21.6949	21.7449	21.9696	22.2614	22.6287	22.6959
1607	0.725	19.1831	0.717	0.4557	nonDE	nonDE	Y37D8A.2	Q9XWV2	Y37D8A.2	Putative phospholipase B-like 1	0.1919	0.3501	Q9XWV2		18.7316	19.2485	18.4816	20.5075	19.1684	18.9609
472	0.7245	25.4914	0.7426	0.4706	nonDE	nonDE	CELE_F33D11.10	O44781	CELE_F33D11.10	RNA helicase	0.1809	0.3384	O44781		25.1354	25.1282	25.1239	26.8812	25.3647	25.3151
473	0.7245	25.4914	0.7426	0.4706	nonDE	nonDE	CELE_Y65B4A.6	Q9BL61	CELE_Y65B4A.6	RNA helicase	0.1809	0.3384	Q9BL61		25.1354	25.1282	25.1239	26.8812	25.3647	25.3151
496	0.7243	25.2148	1.1492	0.7305	nonDE	nonDE	CELE_Y39G8B.1	Q9NAI5	CELE_Y39G8B.1	Aldo_ket_red domain-containing protein	0.0709	0.186	Q9NAI5		24.3718	25.3078	24.8783	25.4882	25.5175	25.7252
2073	0.7227	18.9786	1.1552	0.7334	nonDE	nonDE	C08F8.2	Q17828	C08F8.2	ATP-dependent RNA helicase SUV3 homolog, mitochondrial	0.07	0.1847	Q17828		18.5877	18.9888	18.2752	19.7075	19.1541	19.1583
2464	0.7226	19.2244	0.5417	0.3385	nonDE	nonDE	swan-1	Q93758	swan-1	WD_REPEATS_REGION domain-containing protein	0.2873	0.4586	Q93758		18.7735	19.1999	18.6159	18.2219	20.4049	20.1302
1387	0.7216	20.741	0.7114	0.4523	nonDE	nonDE	egl-8	G5EBH0	egl-8	1-phosphatidylinositol 4,5-bisphosphate phosphodiesterase beta egl-8	0.1943	0.3529	G5EBH0		19.3654	20.9552	20.8199	21.1136	21.3862	20.8055
1472	0.7206	20.6856	0.941	0.6022	nonDE	nonDE	ham-3	Q09646	ham-3	SWI/SNF chromatin-remodeling accessory subunit 1	0.1145	0.2499	Q09646		20.7102	20.3662	20.1158	-9	20.8277	21.4083
1584	0.7189	18.5782	0.7041	0.4457	nonDE	nonDE	tep-1	Q7YTU0	tep-1	TEP (ThiolEster containing Protein)	0.1977	0.3583	Q7YTU0		17.8403	18.1463	18.6695	19.7524	18.976	18.0845
1736	0.7172	21.5635	0.861	0.5487	nonDE	nonDE	ipp-5	Q17848	ipp-5	Probable type I inositol 1,4,5-trisphosphate 5-phosphatase	0.1377	0.2827	Q17848		20.9204	21.4526	21.2415	22.6984	21.3843	21.6835
893	0.7157	25.2127	0.6415	0.4043	nonDE	nonDE	asp-1	G5EEI4	asp-1	Aspartic protease 1	0.2283	0.3942	G5EEI4		24.0703	25.15	25.3442	26.4442	25.2089	25.0584
2527	0.7153	18.3598	0.4453	0.2756	nonDE	nonDE	tbc-7	H2KZ54	tbc-7	Rab-GAP TBC domain-containing protein	0.3587	0.5302	H2KZ54		18.8034	18.2274	16.9757	20.0105	18.0204	18.1215
2303	0.7139	18.8977	0.6938	0.4382	nonDE	nonDE	nubp-1	Q93459	nubp-1	Cytosolic Fe-S cluster assembly factor NUBP1 homolog	0.2024	0.3646	Q93459		17.8558	18.5227	19.2438	19.9139	19.2012	18.6489
614	0.7133	23.378	1.2329	0.7779	nonDE	nonDE	CELE_VF13D12L.3	G5EDW8	CELE_VF13D12L.3	Uncharacterized protein	0.0585	0.1667	G5EDW8		22.7137	23.2096	23.1407	24.0764	23.6098	23.5175
2562	0.7096	19.1876	1.1143	0.7085	nonDE	nonDE	cogc-2	Q21444	cogc-2	Conserved oligomeric Golgi complex subunit 2	0.0769	0.1956	Q21444		18.9481	18.5271	19.0232	19.5813	19.1106	19.9354
2291	0.7093	21.4107	0.8432	0.5379	nonDE	nonDE	lys-7	O16202	lys-7	Lysozyme-like protein 7	0.1435	0.2898	O16202		21.2882	20.9998	20.8801	21.1024	22.5246	21.669
857	0.7092	16.3248	0.1991	0.1209	nonDE	nonDE	cyp-25a2	Q27476	cyp-25a2	CYtochrome P450 family	0.6323	0.757	Q27476		12.6651	16.7967	18.4488	16.8517	16.6307	16.5559
505	0.7051	24.4825	1.0164	0.6457	nonDE	nonDE	erfa-3	O45622	erfa-3	Tr-type G domain-containing protein	0.0963	0.2261	O45622		24.254	24.2869	23.8489	24.2471	25.0517	25.2063
782	0.7035	25.8708	1.1374	0.7246	nonDE	nonDE	pdhb-1	O44451	pdhb-1	Pyruvate dehydrogenase E1 component subunit beta, mitochondrial	0.0729	0.1885	O44451		25.0864	25.753	25.7179	26.5369	26.0896	26.0412
2828	0.7034	18.6257	0.9638	0.6147	nonDE	nonDE	pqn-39	Q20576	pqn-39	Prion-like-(Q/N-rich)-domain-bearing protein	0.1087	0.2428	Q20576		18.7231	18.3167	17.9933	-9	19.0533	19.0423
3625	0.7034	16.5348	0.4378	0.2706	nonDE	nonDE	ttr-50	G5EE48	ttr-50	TransThyretin-Related family domain	0.3649	0.5363	G5EE48		17.2017	15.9737	15.374	17.765	15.6294	17.265
2658	0.7019	19.5947	1.2724	0.8	nonDE	nonDE	tpa-1	P34722	tpa-1	Protein kinase C-like 1	0.0534	0.1585	P34722		19.4409	19.3678	18.9224	19.7263	19.9579	20.1526
1988	0.7019	23.5764	1.0054	0.64	nonDE	nonDE	uev-1	O45495	uev-1	Ubiquitin-conjugating enzyme E2 variant 1	0.0988	0.2291	O45495		22.6598	23.6382	23.3783	23.6138	24.0816	24.0867
3013	0.7007	19.5888	0.9387	0.6017	nonDE	nonDE	mdt-15	Q21955	mdt-15	Mediator of RNA polymerase II transcription subunit 15	0.1152	0.2502	Q21955		18.805	19.0115	19.8988	20.2213	19.7232	19.8729
3156	0.7005	19.2847	1.0309	0.6545	nonDE	nonDE	Y45F10C.2	O45941	Y45F10C.2	UPF0375 protein Y45F10C.2	0.0931	0.2216	O45941		18.9133	18.7784	19.3219	-9	19.7645	19.6456
3157	0.7005	19.2847	1.0309	0.6545	nonDE	nonDE	C08F11.12	Q9U3R0	C08F11.12	UPF0375 protein C08F11.12	0.0931	0.2216	Q9U3R0		18.9133	18.7784	19.3219	-9	19.7645	19.6456
30	0.7002	24.169	1.4714	0.9139	nonDE	nonDE	sma-1	G5EFW3	sma-1	SMAll	0.0338	0.1219	G5EFW3		23.7983	23.7207	23.9376	24.3729	24.6034	24.581
1279	0.698	22.2707	0.8426	0.5376	nonDE	nonDE	rab-1	Q9UAQ6	rab-1	RAB family	0.1437	0.29	Q9UAQ6		22.107	21.3755	22.2826	22.0074	23.0621	22.7896
274	0.6976	26.5533	1.2821	0.8053	nonDE	nonDE	cct-7	Q9TZS5	cct-7	T-complex protein 1 subunit eta	0.0522	0.1566	Q9TZS5		26.1456	26.1746	26.2932	26.5502	27.2001	26.956
3394	0.6948	20.5139	0.2974	0.1851	nonDE	nonDE	CELE_F29B9.11	Q9GYI1	CELE_F29B9.11	Uncharacterized protein	0.5042	0.653	Q9GYI1		20.8597	20.0409	19.5989	18.6401	22.2017	21.7422
205	0.6938	25.1108	0.8725	0.5571	nonDE	nonDE	gars-1	Q10039	gars-1	Glycine--tRNA ligase	0.1341	0.2773	Q10039		24.4455	24.7475	25.0988	26.1036	24.8966	25.3729
3287	0.6876	19.4033	1.0896	0.6917	nonDE	nonDE	arf-6	Q9U2S4	arf-6	ADP-ribosylation factor 6	0.0814	0.2034	Q9U2S4		19.15	19.1767	18.8519	20.2594	19.515	19.467
3332	0.6866	15.2363	0.1923	0.1165	nonDE	nonDE	gstk-2	Q18973	gstk-2	Glutathione s-transferase kappa 2	0.6423	0.7648	Q18973		12.4409	-9	17.2078	15.7456	15.3066	15.4804
106	0.6862	26.9033	0.6671	0.4207	nonDE	nonDE	ifb-2	Q19286	ifb-2	Intermediate filament protein ifb-2	0.2152	0.3796	Q19286		26.4244	27.4762	25.7798	27.663	27.1002	26.9759
651	0.6841	22.4144	0.7618	0.4823	nonDE	nonDE	cbs-1	G5EFH8	cbs-1	Cystathionine beta-synthase cbs-1	0.1731	0.3293	G5EFH8		21.6458	22.1994	22.3718	23.5699	22.3575	22.3419
2183	0.6835	18.2621	0.7127	0.4528	nonDE	nonDE	ttr-2	P34500	ttr-2	Transthyretin-like protein 2	0.1938	0.3526	P34500		17.3536	17.5753	18.8322	18.8437	18.7348	18.2331
2267	0.6818	20.2171	0.8298	0.5287	nonDE	nonDE	rsp-7	O01159	rsp-7	Probable splicing factor, arginine/serine-rich 7	0.148	0.296	O01159		19.1002	20.4148	20.1136	20.3687	20.7659	20.5395
345	0.6791	22.961	1.1197	0.7127	nonDE	nonDE	prdh-1	O45228	prdh-1	Proline dehydrogenase 1, mitochondrial	0.0759	0.1938	O45228		22.8481	22.6827	22.3335	23.6292	23.346	22.9263
1950	0.679	21.0452	1.129	0.7183	nonDE	nonDE	lgmn-1	G5EBF4	lgmn-1	legumain	0.0743	0.1913	G5EBF4		20.7459	21.0315	20.3397	21.6656	21.3293	21.1592
238	0.6787	24.7782	0.9189	0.5884	nonDE	nonDE	cpt-2	G5ECS9	cpt-2	Calponin-homology (CH) domain-containing protein	0.1205	0.258	G5ECS9		23.963	24.9932	24.3604	25.5012	24.8634	24.9881
348	0.6786	25.7796	0.7578	0.4797	nonDE	nonDE	fkb-6	O45418	fkb-6	peptidylprolyl isomerase	0.1747	0.3314	O45418		25.3058	25.5543	25.4609	25.2124	26.5355	26.609
1509	0.6783	21.7992	0.6304	0.3966	nonDE	nonDE	CELE_D2092.4	P91194	CELE_D2092.4	Thioredoxin domain-containing protein	0.2342	0.4012	P91194		20.826	21.9706	21.5836	22.9995	21.9403	21.4752
283	0.6774	22.2538	1.0035	0.6398	nonDE	nonDE	dnc-1	E2JKZ0	dnc-1	Dynactin subunit 1	0.0992	0.2292	E2JKZ0		22.0041	21.8595	21.8817	23.186	22.4365	22.155
2803	0.6763	19.2735	0.807	0.5127	nonDE	nonDE	CELE_K01A2.5	Q9TZ58	CELE_K01A2.5	AB hydrolase-1 domain-containing protein	0.156	0.3071	Q9TZ58		18.8713	19.5737	18.361	20.0686	19.28	19.4862
1757	0.6739	19.7546	0.6067	0.3827	nonDE	nonDE	pgam-5	Q09422	pgam-5	Serine/threonine-protein phosphatase Pgam5, mitochondrial	0.2474	0.4143	Q09422		18.7355	20.5119	19.0057	19.7429	20.331	20.2006
1286	0.6731	24.5628	0.915	0.5866	nonDE	nonDE	cpn-3	O01542	cpn-3	Calponin-homology (CH) domain-containing protein	0.1216	0.259	O01542		24.4517	24.323	23.904	24.3628	25.4509	24.8844
86	0.6723	26.092	1.4112	0.8755	nonDE	nonDE	mca-3	Q95XP5	mca-3	Calcium-transporting ATPase	0.0388	0.1332	Q95XP5		25.8931	25.7164	25.6582	26.3974	26.3391	26.5479
3578	0.6717	14.6921	0.2432	0.1503	nonDE	nonDE	B0511.12	G4RT15	B0511.12	Pecanex-like protein	0.5712	0.7075	G4RT15		14.9633	15.8822	12.4248	-9	15.6812	14.5091
1264	0.6706	22.5048	0.9388	0.6017	nonDE	nonDE	CELE_W03F8.4	O44566	CELE_W03F8.4	Uncharacterized protein	0.1151	0.2502	O44566		21.7478	22.0917	22.6691	22.5727	23.2483	22.6994
1580	0.6697	22.0002	0.6275	0.3953	nonDE	nonDE	CELE_M106.3	Q0G840	CELE_M106.3	Prostaglandin reductase 2	0.2358	0.4024	Q0G840		21.4513	21.9588	21.5861	23.4044	21.7703	21.8305
2326	0.6687	22.0816	0.6973	0.4411	nonDE	nonDE	unc-27	Q9GYF1	unc-27	Troponin I 2	0.2008	0.3622	Q9GYF1		21.7987	22.3064	21.1366	23.1354	22.0976	22.0147
94	0.6643	27.5941	1.0654	0.6767	nonDE	nonDE	hsp-110	Q05036	hsp-110	Heat shock protein 110	0.086	0.2105	Q05036		27.0333	27.7734	26.9792	27.8285	27.8737	28.0767
2438	0.6632	17.7142	0.565	0.3536	nonDE	nonDE	cpi-2	G5ECM9	cpi-2	Cystatin cpi-2	0.2722	0.443	G5ECM9		17.8296	17.8815	16.4365	17.2717	18.3712	18.4945
3199	0.6626	18.7915	0.5673	0.3542	nonDE	nonDE	selt-1.1	Q9U3N5	selt-1.1	Thioredoxin reductase-like selenoprotein T homolog selt-1.1	0.2708	0.4424	Q9U3N5		18.2825	19	18.098	20.1911	18.7621	18.4151
2890	0.6624	18.8438	0.8386	0.5343	nonDE	nonDE	mrrf-1	P91478	mrrf-1	Ribosome-recycling factor, mitochondrial	0.145	0.2922	P91478		18.9518	18.7868	17.7993	19.3071	19.3441	18.8739
193	0.6613	23.6588	0.9955	0.6344	nonDE	nonDE	cht-3	Q18143	cht-3	Chitinase-like protein C25A8.4	0.101	0.232	Q18143		23.3186	23.477	23.1889	23.4378	24.4122	24.1185
3067	0.6605	18.596	1.2067	0.7615	nonDE	nonDE	rtfo-1	G5EBY0	rtfo-1	RNA polymerase-associated protein RTF1 homolog	0.0621	0.1732	G5EBY0		18.4129	18.0914	18.2928	18.6768	18.8514	19.2505
1379	0.6605	20.4357	1.0409	0.6608	nonDE	nonDE	fubl-3	Q9BLA0	fubl-3	FUBp (FUBP) Like	0.091	0.2184	Q9BLA0		20.178	19.8287	20.3098	21.0059	20.2943	20.9977
3508	0.6603	17.9179	0.2796	0.1745	nonDE	nonDE	lon-8	G5EGH7	lon-8	Protein lon-8	0.5252	0.6691	G5EGH7		15.8426	18.3338	18.5869	19.8246	17.3921	17.5273
236	0.6595	24.714	1.31	0.8191	nonDE	nonDE	kcc-1	S6FWN4	kcc-1	K+/Cl- Cotransporter	0.049	0.1517	S6FWN4		24.492	24.3172	24.3436	24.7983	25.1045	25.2285
899	0.6593	23.4016	0.9935	0.6331	nonDE	nonDE	hxk-3	Q9N4A5	hxk-3	Phosphotransferase	0.1015	0.2327	Q9N4A5		23.0913	23.0963	23.0282	24.3262	23.4793	23.3882
1660	0.6586	19.3143	1.1766	0.7454	nonDE	nonDE	guk-1	P91425	guk-1	guanylate kinase	0.0666	0.1797	P91425		18.8783	19.0226	19.054	19.2892	19.9804	19.6611
3624	0.6561	15.9144	0.1997	0.1213	nonDE	nonDE	rnp-8	O61711	rnp-8	RRM domain-containing protein	0.6313	0.7564	O61711		14.8936	16.1796	15.6861	17.7439	13.1636	17.8199
902	0.6557	23.269	0.8544	0.5446	nonDE	nonDE	zig-11	Q9BPN5	zig-11	Ig-like domain-containing protein	0.1398	0.2854	Q9BPN5		23.0962	23.0947	22.6325	24.2784	23.2429	23.2693
58	0.6554	29.9342	1.1467	0.7291	nonDE	nonDE	daf-21	Q18688	daf-21	Heat shock protein 90	0.0713	0.1866	Q18688		29.3695	29.8995	29.5505	30.5599	30.1765	30.0494
3160	0.6532	21.2282	0.8261	0.527	nonDE	nonDE	CELE_ZK899.2	Q23660	CELE_ZK899.2	Uncharacterized protein	0.1493	0.2972	Q23660		20.4575	21.46	20.7871	22.0118	21.5181	21.1344
571	0.6526	22.5395	1.3939	0.8665	nonDE	nonDE	frm-4	H2KYZ7	frm-4	FERM domain-containing protein	0.0404	0.136	H2KYZ7		22.3439	22.1776	22.1182	22.8944	22.8811	22.8219
3367	0.6483	18.2565	0.6928	0.4376	nonDE	nonDE	C31H5.6	B3WFZ3	C31H5.6	Uncharacterized protein	0.2029	0.3651	B3WFZ3		17.3711	18.6071	17.819	19.2058	18.2559	18.2804
935	0.6481	22.1524	1.1431	0.7266	nonDE	nonDE	sec-31	G5EFY6	sec-31	WD_REPEATS_REGION domain-containing protein	0.0719	0.1877	G5EFY6		21.9474	21.9942	21.5434	22.7622	22.4483	22.2187
188	0.6481	27.3459	0.9761	0.6235	nonDE	nonDE	hsp-3	P27420	hsp-3	Heat shock 70 kDa protein C	0.1057	0.2379	P27420		26.8027	27.1809	27.082	28.2208	27.4168	27.3722
2826	0.6469	17.4315	0.371	0.2288	nonDE	nonDE	CELE_K11D9.3	G5EEI9	CELE_K11D9.3	MFS domain-containing protein	0.4256	0.5905	G5EEI9		17.861	17.3598	16.1032	16.3223	18.6281	18.3144
1005	0.646	19.1974	0.4539	0.2816	nonDE	nonDE	npp-7	P91457	npp-7	Nuclear Pore complex Protein	0.3517	0.5229	P91457		18.9998	18.3594	19.2639	18.1821	19.9308	20.4483
3062	0.6456	21.3099	0.5006	0.3095	nonDE	nonDE	mrps-18a	Q95PY4	mrps-18a	Mitochondrial Ribosomal Protein, Small	0.3158	0.4904	Q95PY4		19.9884	21.426	21.5469	22.4802	21.4368	20.981
503	0.6404	24.0376	0.6077	0.3829	nonDE	nonDE	pptr-1	O18178	pptr-1	Serine/threonine-protein phosphatase 2A regulatory subunit pptr-1	0.2468	0.4141	O18178		23.7511	23.8936	23.5074	25.4196	23.8059	23.848
2210	0.6381	17.6699	0.9111	0.5844	nonDE	nonDE	znf-598	A0A5K1ICF1	znf-598	RING-type E3 ubiquitin transferase	0.1227	0.2604	A0A5K1ICF1		17.6421	17.2158	17.3862	-9	18.2742	17.8314
2070	0.6378	19.1361	0.7278	0.4614	nonDE	nonDE	dhs-4	O18030	dhs-4	DeHydrogenases, Short chain	0.1871	0.3456	O18030		19.1662	18.6423	18.6431	20.2368	18.8824	19.2459
3014	0.6361	16.135	0.5641	0.3531	nonDE	nonDE	gly-13	Q11068	gly-13	Putative alpha-1,3-mannosyl-glycoprotein 2-beta-N-acetylglucosaminyltransferase	0.2728	0.4435	Q11068		14.9563	16.7711	15.7236	16.3632	16.0731	16.923
2630	0.6353	17.6888	0.677	0.4261	nonDE	nonDE	efr-3	Q09263	efr-3	Protein EFR3 homolog	0.2104	0.3749	Q09263		17.3623	17.6663	17.0849	17.8487	18.8464	17.3244
792	0.635	24.5326	1.2302	0.7756	nonDE	nonDE	egl-30	G5EGU1	egl-30	EGL-30	0.0589	0.1677	G5EGU1		24.496	24.0746	24.0745	24.7417	24.9527	24.8557
1074	0.6333	20.3495	0.9447	0.6046	nonDE	nonDE	xpo-3	W6RQY2	xpo-3	Exportin-T	0.1136	0.2486	W6RQY2		20.0824	20.2006	19.8157	21.2228	20.3985	20.3771
1930	0.6264	20.0298	0.3605	0.2231	nonDE	nonDE	trip-4	G5EDK1	trip-4	ASC-1	0.436	0.5983	G5EDK1		20.2772	19.1776	19.6952	21.9883	19.5988	19.4419
3130	0.6256	22.374	0.5141	0.3198	nonDE	nonDE	mus-101	Q20129	mus-101	BRCT domain-containing protein	0.3061	0.4788	Q20129		21.0304	22.8838	22.2694	23.3023	22.3184	22.4397
2594	0.6246	17.434	0.5863	0.3691	nonDE	nonDE	C44B7.7	Q18596	C44B7.7	gamma-glutamylcyclotransferase	0.2592	0.4275	Q18596		17.4327	17.6471	16.4726	-9	17.5103	18.1071
3331	0.6242	22.4846	0.7766	0.4928	nonDE	nonDE	CELE_Y75B8A.13	Q9XW69	CELE_Y75B8A.13	Uncharacterized protein	0.1673	0.3215	Q9XW69		22.7269	21.9193	22.0586	-9	22.9452	22.773
3098	0.624	13.9515	0.5659	0.3536	nonDE	nonDE	kgb-2	H2KZI0	kgb-2	Stress-activated protein kinase JNK	0.2717	0.443	H2KZI0		13.9106	13.2436	-9	14.0661	13.6372	14.9
0	0.6233	28.1767	1.2388	0.7806	nonDE	nonDE	unc-22	Q23551	unc-22	Twitchin	0.0577	0.1657	Q23551		27.8625	27.8614	27.8714	28.7417	28.2909	28.4326
1252	0.6229	21.7846	0.5734	0.359	nonDE	nonDE	CELE_F22B8.7	O45394	CELE_F22B8.7	MOSC domain-containing protein	0.2671	0.4375	O45394		21.5064	21.2125	21.7007	23.1676	21.6569	21.4637
2900	0.6223	14.0608	0.3853	0.238	nonDE	nonDE	cyy-1	P34624	cyy-1	Cyclin-Y	0.4118	0.5781	P34624		-9	12.789	14.5858	15.0593	13.8828	13.987
2003	0.6202	20.1721	0.3554	0.2207	nonDE	nonDE	gfi-2	Q95ZS1	gfi-2	ANK_REP_REGION domain-containing protein	0.4412	0.6016	Q95ZS1		20.1257	20.0383	19.4219	18.7791	21.4995	21.1678
343	0.6197	26.5157	0.9555	0.611	nonDE	nonDE	vha-11	Q9XXU9	vha-11	V-type proton ATPase subunit C	0.1108	0.2449	Q9XXU9		26.3564	26.2415	26.0196	27.3527	26.5568	26.5671
130	0.6169	28.0855	0.918	0.5884	nonDE	nonDE	aco-2	P34455	aco-2	Probable aconitate hydratase, mitochondrial	0.1208	0.258	P34455		27.7111	27.9393	27.6808	28.8169	28.5213	27.8436
2334	0.6164	20.8015	0.6172	0.3878	nonDE	nonDE	apb-3	O45718	apb-3	AP-3 complex subunit beta	0.2414	0.4094	O45718		20.378	20.4315	20.6703	22.1072	20.6523	20.5696
2513	0.6164	17.2259	0.249	0.1543	nonDE	nonDE	sta-2	Q20977	sta-2	Signal transducer and activator of transcription b	0.5636	0.7009	Q20977		17.1717	16.6175	16.9639	15.1228	18.6912	18.7883
3609	0.616	15.5794	0.2376	0.1461	nonDE	nonDE	cytb-5.2	O01816	cytb-5.2	Cytochrome b5 heme-binding domain-containing protein	0.5787	0.7143	O01816		-9	16.2547	14.4935	15.9901	-9	-9
1038	0.6159	22.7477	0.3376	0.2128	nonDE	nonDE	madd-3	G5EDB2	madd-3	Probable dual specificity protein kinase madd-3	0.4596	0.6126	G5EDB2		22.0662	23.4034	21.8495	24.4668	22.9349	21.7652
2111	0.615	20.7351	0.7873	0.4994	nonDE	nonDE	odr-4	Q8I7F8	odr-4	Odorant response abnormal protein 4	0.1632	0.3166	Q8I7F8		20.7303	20.3826	20.17	21.6652	20.9646	20.4981
2765	0.6144	14.9766	0.7261	0.4605	nonDE	nonDE	F52C12.1	Q9TXV7	F52C12.1	Probable tyrosyl-DNA phosphodiesterase	0.1879	0.3464	Q9TXV7		14.9951	14.0902	14.9229	15.6182	14.6839	15.5493
868	0.6135	24.7907	0.676	0.4256	nonDE	nonDE	CELE_Y47G6A.22	Q8MXS8	CELE_Y47G6A.22	Uncharacterized protein	0.2109	0.3753	Q8MXS8		23.8002	24.8747	24.7769	25.6948	24.8144	24.7831
2915	0.6131	19.1497	0.5557	0.3476	nonDE	nonDE	CELE_T07A9.10	O44412	CELE_T07A9.10	Uncharacterized protein	0.2781	0.4492	O44412		18.8417	19.2357	18.4522	20.3891	18.6047	19.3749
2861	0.6129	15.5499	0.4623	0.2869	nonDE	nonDE	C24G6.8	O76387	C24G6.8	Probable peptidyl-tRNA hydrolase 2	0.3449	0.5166	O76387		15.0933	14.5707	16.2504	-9	16.1717	15.6636
2648	0.6124	17.3987	0.3843	0.2379	nonDE	nonDE	cnep-1	Q20432	cnep-1	CTD nuclear envelope phosphatase 1 homolog	0.4128	0.5782	Q20432		16.2801	16.4699	18.5274	18.4468	17.4197	17.2484
1505	0.6119	19.7343	0.7718	0.4887	nonDE	nonDE	capg-1	G5EFJ4	capg-1	Condensin complex subunit capg-1	0.1691	0.3246	G5EFJ4		19.8281	18.9053	19.5517	20.578	19.7686	19.7741
904	0.6116	18.7415	0.3544	0.2204	nonDE	nonDE	ced-7	P34358	ced-7	ABC transporter ced-7	0.4422	0.602	P34358		19.1317	17.2095	18.966	20.0603	19.1616	17.9202
2223	0.6115	18.2159	0.7202	0.4577	nonDE	nonDE	CELE_F54G2.1	Q400L7	CELE_F54G2.1	Uncharacterized protein	0.1904	0.3486	Q400L7		18.0663	17.8266	17.8375	19.3406	18.1877	18.0367
1214	0.6103	20.7068	0.2603	0.1623	nonDE	nonDE	gst-10	Q9N4X8	gst-10	Glutathione S-transferase P 10	0.5492	0.6881	Q9N4X8		20.3299	21.1224	19.7526	18.8398	22.1378	22.0582
3271	0.6041	18.4733	0.3502	0.217	nonDE	nonDE	snr-6	Q9XTU6	snr-6	Probable small nuclear ribonucleoprotein E	0.4465	0.6067	Q9XTU6		17.6459	19.1856	17.6823	20.0568	18.657	17.6122
2876	0.6037	19.9254	0.5411	0.3381	nonDE	nonDE	oxa-1	O02207	oxa-1	OXA mitochondrial inner membrane insertase homolog	0.2877	0.4591	O02207		18.9954	19.7234	20.1518	21.1426	19.7589	19.7801
2896	0.6036	18.2792	0.3003	0.1874	nonDE	nonDE	dcs-1	G5EFS4	dcs-1	m7GpppX diphosphatase	0.5008	0.6496	G5EFS4		17.4322	18.5639	17.936	16.7086	19.7786	19.2558
2201	0.6028	16.6278	0.2249	0.1376	nonDE	nonDE	golg-2	Q19989	golg-2	GOLGA2L5 domain-containing protein	0.5958	0.7285	Q19989		16.4786	16.6478	15.853	14.374	18.0571	18.3565
51	0.6026	24.747	1.0468	0.6631	nonDE	nonDE	tank-1	Q9TXQ1	tank-1	Poly [ADP-ribose] polymerase tankyrase	0.0898	0.2172	Q9TXQ1		24.5144	24.1387	24.6839	25.2926	24.8006	25.0518
2510	0.6014	18.6789	0.5898	0.371	nonDE	nonDE	cpin-1	Q20166	cpin-1	Amidohydro-rel domain-containing protein	0.2572	0.4256	Q20166		18.0536	18.1753	18.9059	19.8538	18.4284	18.6567
2852	0.5985	15.758	0.2774	0.1738	nonDE	nonDE	CELE_T27D12.1	D1MN75	CELE_T27D12.1	MFS domain-containing protein	0.5279	0.6703	D1MN75		17.2194	14.2544	14.9025	15.0942	17.0868	15.9907
1224	0.5978	20.052	0.6051	0.382	nonDE	nonDE	hmt-1	G5EFD4	hmt-1	Heavy metal tolerance factor 1	0.2483	0.4149	G5EFD4		19.0804	20.3671	19.8118	20.9699	19.8442	20.2387
794	0.5953	22.6095	0.9768	0.6239	nonDE	nonDE	CELE_F20G2.2	Q93545	CELE_F20G2.2	Uncharacterized protein	0.1055	0.2377	Q93545		22.3006	22.6804	21.9547	22.6668	23.0949	22.9599
1755	0.5951	19.2973	0.9511	0.6078	nonDE	nonDE	aka-1	H2KZI9	aka-1	FYVE-type domain-containing protein	0.1119	0.2467	H2KZI9		18.7694	19.4539	18.7759	19.5566	19.402	19.826
2757	0.5937	20.1765	0.4845	0.3	nonDE	nonDE	mcu-1	Q21121	mcu-1	Calcium uniporter protein, mitochondrial	0.3278	0.5012	Q21121		20.1521	19.558	19.929	21.6724	19.8738	19.8739
2466	0.5933	17.9217	0.3794	0.2346	nonDE	nonDE	CELE_T12G3.2	D3YT30	CELE_T12G3.2	Uncharacterized protein	0.4174	0.5827	D3YT30		18.75	16.6499	17.6533	-9	18.4416	18.1137
731	0.5932	21.6016	0.3284	0.2069	nonDE	nonDE	ptrn-1	U4PAZ9	ptrn-1	Patronin (microtubule-binding protein) homolog	0.4695	0.621	U4PAZ9		21.7334	21.264	20.9175	20.1486	22.8037	22.7421
3379	0.5928	18.5318	0.5977	0.3769	nonDE	nonDE	CELE_Y34B4A.4	H2KZX7	CELE_Y34B4A.4	Uncharacterized protein	0.2525	0.4199	H2KZX7		18.7498	17.8188	18.1377	18.0093	19.3763	19.0992
1448	0.5923	21.2065	0.7648	0.4836	nonDE	nonDE	stdh-1	Q17703	stdh-1	Putative steroid dehydrogenase 1	0.1719	0.3284	Q17703		20.706	20.8932	21.1317	22.1771	21.0254	21.3054
289	0.5916	22.1555	0.9997	0.6373	nonDE	nonDE	dnbp-1	G5ECK4	dnbp-1	SH3 domain-containing protein	0.1001	0.2305	G5ECK4		21.742	21.8521	21.985	22.3441	22.1405	22.8691
3392	0.5916	16.4178	0.4258	0.2629	nonDE	nonDE	F11A10.5	Q19337	F11A10.5	Protein ST7 homolog	0.3752	0.5459	Q19337		16.2613	17.199	14.9058	16.2588	16.8308	17.0512
1054	0.591	21.7245	0.6635	0.4187	nonDE	nonDE	lars-2	Q23511	lars-2	leucine--tRNA ligase	0.217	0.3813	Q23511		21.1887	21.9439	21.1545	22.7092	21.5116	21.8391
1075	0.5898	21.3079	0.7818	0.4954	nonDE	nonDE	hat-1	Q21484	hat-1	Histone acetyltransferase type B catalytic subunit	0.1653	0.3196	Q21484		20.8894	20.9485	21.2012	22.2756	21.1692	21.3637
3318	0.5868	16.7026	0.2302	0.141	nonDE	nonDE	CELE_ZK180.6	Q23447	CELE_ZK180.6	Prion-like-(Q/N-rich)-domain-bearing protein	0.5886	0.7228	Q23447		16.4399	15.9658	16.8218	19.3992	16.1117	15.4771
2798	0.5862	21.1518	0.3416	0.2137	nonDE	nonDE	ugt-47	Q21706	ugt-47	Putative UDP-glucuronosyltransferase ugt-47	0.4554	0.6114	Q21706		19.3806	21.3342	21.8612	22.2273	21.3038	20.8037
1182	0.5861	21.569	0.6563	0.4143	nonDE	nonDE	C27H6.8	O17606	C27H6.8	MYG1 protein C27H6.8	0.2206	0.3852	O17606		20.6642	21.5739	21.5897	21.228	22.1463	22.2119
1109	0.5861	23.321	0.5246	0.3275	nonDE	nonDE	bckd-1b	Q93619	bckd-1b	Transket_pyr domain-containing protein	0.2988	0.4704	Q93619		22.1675	23.5132	23.4032	24.3438	23.2009	23.2976
2069	0.5842	21.5555	1.0253	0.6512	nonDE	nonDE	uba-5	P91430	uba-5	Ubiquitin-like modifier-activating enzyme 5	0.0943	0.2232	P91430		21.1367	21.5628	21.0908	21.5902	21.8781	22.0747
724	0.5838	20.6951	0.8032	0.5104	nonDE	nonDE	pbrm-1	G5EEY5	pbrm-1	HMG box domain-containing protein	0.1573	0.3088	G5EEY5		20.9239	20.4111	19.8745	21.2216	20.7349	21.0044
3358	0.5815	19.0262	0.2837	0.1765	nonDE	nonDE	CELE_F59B1.8	O61882	CELE_F59B1.8	CHK domain-containing protein	0.5203	0.6661	O61882		19.1591	18.8946	18.1526	21.2053	17.9946	18.751
2322	0.5811	22.4738	0.4785	0.2959	nonDE	nonDE	acl-9	Q23087	acl-9	PlsC domain-containing protein	0.3323	0.5059	Q23087		21.1237	22.7526	22.6732	23.3666	22.3178	22.6086
919	0.5807	23.1552	0.7302	0.4633	nonDE	nonDE	spl-1	Q9Y194	spl-1	Sphingosine-1-phosphate lyase	0.1861	0.3441	Q9Y194		23.1097	22.7364	22.7483	22.7293	23.7585	23.8486
498	0.5787	24.0531	1.1022	0.7016	nonDE	nonDE	aak-2	Q95ZQ4	aak-2	5'-AMP-activated protein kinase catalytic subunit alpha-2	0.079	0.1988	Q95ZQ4		23.9783	23.4973	23.8157	24.2161	24.3876	24.4236
2350	0.5783	21.3562	0.7518	0.476	nonDE	nonDE	gst-42	Q18938	gst-42	Probable maleylacetoacetate isomerase	0.1771	0.3342	Q18938		20.8518	21.0564	21.2929	22.2559	21.0858	21.5943
459	0.5771	21.4038	0.9416	0.6025	nonDE	nonDE	mel-28	Q18508	mel-28	Protein mel-28	0.1144	0.2498	Q18508		21.1729	21.1315	21.0415	22.175	21.4347	21.4675
1179	0.5755	17.7265	0.3662	0.226	nonDE	nonDE	alg-1	G5EES3	alg-1	Protein argonaute	0.4303	0.5943	G5EES3		16.4783	17.1734	18.6645	18.8105	18.0069	17.2254
798	0.5749	25.8213	0.7463	0.4727	nonDE	nonDE	acdh-10	Q22347	acdh-10	Probable medium-chain specific acyl-CoA dehydrogenase 10, mitochondrial	0.1793	0.3367	Q22347		25.4787	25.4752	25.6476	25.4261	26.2658	26.6343
667	0.5747	21.5132	1.008	0.6414	nonDE	nonDE	K02C4.3	Q09931	K02C4.3	Probable ubiquitin carboxyl-terminal hydrolase K02C4.3	0.0982	0.2283	Q09931		21.4202	21.3822	20.8752	21.6153	21.9778	21.8086
1852	0.5743	18.8795	0.1973	0.12	nonDE	nonDE	CELE_T21B6.3	Q22631	CELE_T21B6.3	Apple domain-containing protein	0.6349	0.7586	Q22631		18.2244	18.2296	19.3229	16.5266	20.9429	20.0303
981	0.573	24.6436	0.7024	0.4444	nonDE	nonDE	mek-5	Q8MXD9	mek-5	KH domain-containing protein	0.1984	0.3594	Q8MXD9		24.6184	24.2506	24.2025	25.6608	24.4841	24.6455
53	0.5724	29.0809	1.2022	0.7583	nonDE	nonDE	eat-6	P90735	eat-6	Sodium/potassium-transporting ATPase subunit alpha	0.0628	0.1745	P90735		28.8444	28.8394	28.7002	29.4694	29.3454	29.2864
707	0.5724	24.4705	0.6719	0.423	nonDE	nonDE	sup-46	Q9XVS2	sup-46	SUPpressor	0.2129	0.3776	Q9XVS2		24.3321	24.0547	24.1663	25.5649	24.2976	24.4077
3423	0.5701	21.0235	0.3229	0.2035	nonDE	nonDE	hsp-25	Q17849	hsp-25	SHSP domain-containing protein	0.4754	0.6259	Q17849		19.4242	21.4777	21.3134	22.4665	20.5902	20.869
2086	0.5698	21.55	0.3287	0.207	nonDE	nonDE	cyp-14a5	Q27531	cyp-14a5	CYtochrome P450 family	0.4692	0.6209	Q27531		21.028	21.3535	21.4136	23.5279	21.226	20.7507
733	0.5689	25.4106	1.0746	0.6806	nonDE	nonDE	cyn-3	P52011	cyn-3	Peptidyl-prolyl cis-trans isomerase 3	0.0842	0.2087	P52011		25.111	25.2571	25.0105	25.9747	25.5934	25.517
1778	0.5677	19.9648	0.3325	0.2098	nonDE	nonDE	erp-44.2	Q17688	erp-44.2	Endoplasmic reticulum resident protein 44.2	0.465	0.6169	Q17688		21.0731	19.7506	18.219	20.2576	20.6206	19.8675
3437	0.563	17.5531	0.3811	0.2359	nonDE	nonDE	CELE_F49C12.9	P90879	CELE_F49C12.9	UBA domain-containing protein	0.4158	0.5809	P90879		16.5328	18.3982	16.8839	18.7783	17.3337	17.3918
1741	0.5626	21.9953	0.7396	0.4698	nonDE	nonDE	bub-3	Q9XWH0	bub-3	Mitotic checkpoint protein bub-3	0.1821	0.339	Q9XWH0		21.1602	21.9401	22.0417	21.8653	22.3602	22.6044
2957	0.5624	17.4578	0.2899	0.18	nonDE	nonDE	elb-1	G5ECR7	elb-1	ELongin B	0.5129	0.6608	G5ECR7		16.2276	17.9928	17.3094	19.2166	17.5748	16.4257
566	0.5611	22.9707	1.0774	0.683	nonDE	nonDE	mvk-1	A0A8S4QB65	mvk-1	MeValonate Kinase	0.0837	0.2075	A0A8S4QB65		22.9779	22.5905	22.5021	23.2549	23.2572	23.2417
2057	0.5609	17.9772	0.2975	0.1851	nonDE	nonDE	aex-6	G5EBS5	aex-6	small monomeric GTPase	0.504	0.6529	G5EBS5		17.6691	17.9041	17.5169	16.4055	19.2453	19.1221
1829	0.5601	21.7536	0.7641	0.4832	nonDE	nonDE	pept-1	Q21219	pept-1	Peptide transporter family 1	0.1722	0.3287	Q21219		21.4051	21.7531	21.2626	22.6314	21.6809	21.7887
364	0.5575	25.7352	0.6712	0.4229	nonDE	nonDE	unc-87	P37806	unc-87	Protein unc-87	0.2132	0.3776	P37806		25.2529	25.6432	25.4734	26.771	25.7072	25.5638
1975	0.5571	20.0155	0.8082	0.5137	nonDE	nonDE	exo-3	G5EBR7	exo-3	DNA-(apurinic or apyrimidinic site) endonuclease	0.1555	0.3064	G5EBR7		19.9111	20.0912	19.2087	20.1306	20.1862	20.5653
2616	0.5562	20.1376	0.918	0.5884	nonDE	nonDE	rep-1	Q9BKQ5	rep-1	Rab proteins geranylgeranyltransferase component A 1	0.1208	0.258	Q9BKQ5		19.9857	19.5138	20.079	20.6849	20.1431	20.4193
2055	0.5556	21.2956	0.4885	0.3022	nonDE	nonDE	dpy-11	G5EC91	dpy-11	Thioredoxin domain-containing protein	0.3247	0.4986	G5EC91		20.2096	21.725	21.1189	20.9203	22.1653	21.6347
2911	0.5546	18.4568	0.6623	0.418	nonDE	nonDE	dct-6	Q09313	dct-6	Protein dct-6	0.2176	0.3819	Q09313		18.0273	18.6295	17.8818	19.3759	18.2882	18.5381
2579	0.5546	19.2519	0.4895	0.3027	nonDE	nonDE	plx-1	U4PRY7	plx-1	Sema domain-containing protein	0.324	0.498	U4PRY7		20.0076	18.1809	18.7354	19.8554	19.2819	19.4505
3567	0.5536	22.069	0.8272	0.5275	nonDE	nonDE	CELE_F41E6.5	B1GRK5	CELE_F41E6.5	FMN hydroxy acid dehydrogenase domain-containing protein	0.1489	0.2968	B1GRK5		21.6482	22.0407	21.8538	-9	22.5205	22.2819
1887	0.5516	17.2881	0.3068	0.1915	nonDE	nonDE	mrp-1	Q3S1M2	mrp-1	Uncharacterized protein	0.4934	0.6434	Q3S1M2		15.5661	18.0718	17.399	18.387	16.717	17.5876
3155	0.5516	17.6268	0.288	0.1788	nonDE	nonDE	cyp-33c9	O16482	cyp-33c9	CYtochrome P450 family	0.5152	0.6625	O16482		15.6234	17.764	18.6658	18.4084	17.8562	17.4431
2626	0.5461	17.7373	0.3355	0.2115	nonDE	nonDE	mua-3	P34576	mua-3	Transmembrane cell adhesion receptor mua-3	0.4618	0.6144	P34576		16.2884	18.1323	17.9721	17.3654	19.1134	17.5523
2222	0.5435	20.2659	1.1135	0.7083	nonDE	nonDE	nova-1	A0A4V0ILI5	nova-1	KH domain-containing protein	0.077	0.1958	A0A4V0ILI5		20.0853	19.8743	20.0228	20.4687	20.6677	20.4765
1445	0.5423	22.9374	0.8119	0.5167	nonDE	nonDE	cdr-4	G5EDZ7	cdr-4	CaDmium Responsive	0.1542	0.3043	G5EDZ7		22.5021	22.8256	22.6711	22.6765	23.4341	23.5153
1822	0.5407	20.7163	0.8247	0.5262	nonDE	nonDE	rfl-1	Q19360	rfl-1	NEDD8-activating enzyme E1 catalytic subunit	0.1497	0.2977	Q19360		20.3116	20.3497	20.6765	20.5136	21.0983	21.3482
1317	0.5402	19.2841	0.7983	0.5071	nonDE	nonDE	mbk-1	Q8WQL7	mbk-1	Dual specificity tyrosine-phosphorylation-regulated kinase mbk-1	0.1591	0.3111	Q8WQL7		18.7979	18.9716	19.2723	20.0568	19.3646	19.2411
160	0.5393	27.7693	0.706	0.4472	nonDE	nonDE	CELE_T23E7.2	H2KZS2	CELE_T23E7.2	Uncharacterized protein	0.1968	0.3571	H2KZS2		27.6949	27.2488	27.5551	27.4005	28.4642	28.252
93	0.5389	29.1841	0.9474	0.6066	nonDE	nonDE	hsp-1	P09446	hsp-1	Heat shock protein hsp-1	0.1129	0.2474	P09446		28.622	28.9006	29.2214	29.5936	29.279	29.4879
3619	0.5389	14.7219	0.4784	0.2959	nonDE	nonDE	arid-1	A0A0K3AXH1	arid-1	AT-rich interactive domain-containing protein arid-1	0.3323	0.5059	A0A0K3AXH1		14.6619	15.1054	13.7518	-9	15.2382	14.8524
811	0.5378	22.8315	0.7793	0.4943	nonDE	nonDE	dld-1	O17953	dld-1	Dihydrolipoyl dehydrogenase, mitochondrial	0.1662	0.3204	O17953		22.6511	22.464	22.5727	23.6876	22.8219	22.7916
3559	0.535	14.7315	0.1675	0.1008	nonDE	nonDE	dcp-66	G5ED89	dcp-66	Transcription factor dcp-66	0.68	0.7928	G5ED89		15.1347	14.487	13.7704	12.1126	16.1717	16.7129
1799	0.5349	21.1391	0.4167	0.2567	nonDE	nonDE	C44B7.11	Q18600	C44B7.11	Putative endoplasmic reticulum metallopeptidase 1-B	0.3831	0.5537	Q18600		20.9108	21.0014	20.7028	22.6307	20.5144	21.0744
800	0.5339	20.9352	0.7506	0.4754	nonDE	nonDE	imb-1	Q9BIB8	imb-1	Importin N-terminal domain-containing protein	0.1776	0.3347	Q9BIB8		20.4229	20.4551	21.1268	21.5121	21.3014	20.793
3401	0.5333	17.6814	0.6631	0.4185	nonDE	nonDE	CELE_W06E11.1	Q23206	CELE_W06E11.1	Uncharacterized protein	0.2172	0.3815	Q23206		17.007	18.1522	17.0849	17.9691	17.8206	18.0544
2458	0.5323	17.2555	0.397	0.2442	nonDE	nonDE	C56A3.6	Q18874	C56A3.6	EF-hand domain-containing protein	0.4009	0.5699	Q18874		17.8181	16.7675	16.3823	18.3586	16.5958	17.6105
1715	0.5316	21.6111	0.7914	0.502	nonDE	nonDE	C50D2.7	Q86S40	C50D2.7	Probable ADP-dependent glucokinase	0.1617	0.3148	Q86S40		21.0565	21.4557	21.5237	22.3153	21.4742	21.8412
1151	0.5314	22.7902	0.674	0.4246	nonDE	nonDE	CELE_Y47G6A.21	Q9BL81	CELE_Y47G6A.21	Uncharacterized protein	0.2118	0.3762	Q9BL81		21.8945	22.9361	22.7429	23.3806	22.7755	23.0116
678	0.531	21.131	0.7564	0.479	nonDE	nonDE	ark-1	G5EBZ8	ark-1	Ack-related non-receptor tyrosine kinase	0.1752	0.3319	G5EBZ8		20.395	20.8558	21.3458	21.1315	21.482	21.5761
189	0.531	24.4487	0.6763	0.4257	nonDE	nonDE	lin-40	O61907	lin-40	Uncharacterized protein	0.2107	0.3753	O61907		24.5208	23.9936	24.0353	24.0762	25.0962	24.9702
2484	0.531	19.9606	0.6601	0.4167	nonDE	nonDE	rps-12	P49196	rps-12	40S ribosomal protein S12	0.2187	0.3831	P49196		19.2572	20.339	19.4892	20.5738	19.9672	20.1372
1661	0.5309	20.14	0.5036	0.3118	nonDE	nonDE	cyp-25a4	Q27479	cyp-25a4	CYtochrome P450 family	0.3136	0.4878	Q27479		19.3537	20.5599	19.7102	21.1092	19.8226	20.2847
2450	0.5306	19.8672	0.655	0.4132	nonDE	nonDE	pkg-2	H2KYN2	pkg-2	cGMP-dependent protein kinase	0.2213	0.3862	H2KYN2		19.3677	20.3193	19.1188	20.0131	20.058	20.3265
639	0.5296	22.9059	0.6672	0.4207	nonDE	nonDE	letm-1	Q9XVM0	letm-1	LETM1 (Leucine zipper, EF-hand, TransMembrane mitochondrial protein) homolog	0.2152	0.3796	Q9XVM0		22.3885	23.1016	22.4332	23.735	22.9792	22.7979
2387	0.5278	19.3325	0.5208	0.3247	nonDE	nonDE	stam-1	O01498	stam-1	Signal transducing adapter molecule 1	0.3014	0.4735	O01498		18.957	19.4871	18.7617	18.7196	20.1813	19.8883
176	0.5266	24.3193	0.6885	0.4348	nonDE	nonDE	npp-10	G5EEH9	npp-10	Nuclear pore complex protein Nup98-Nup96	0.2049	0.3674	G5EEH9		23.8757	24.2185	24.0737	25.24	24.1492	24.3585
1468	0.5262	23.1111	0.7365	0.4678	nonDE	nonDE	asp-2	Q86NE0	asp-2	Peptidase A1 domain-containing protein	0.1834	0.3406	Q86NE0		22.6796	22.9825	22.8819	23.9753	23.043	23.1043
544	0.5261	24.3433	0.5044	0.3123	nonDE	nonDE	eif-3.I	Q965S8	eif-3.I	Eukaryotic translation initiation factor 3 subunit I	0.3131	0.4871	Q965S8		23.5098	24.4801	24.2508	23.7663	25.0165	25.0361
1738	0.5258	23.4051	0.5474	0.3416	nonDE	nonDE	iars-2	E2JL04	iars-2	isoleucine--tRNA ligase	0.2835	0.4554	E2JL04		23.2952	22.864	23.2674	24.5514	23.3304	23.1222
1506	0.5255	18.7798	0.6905	0.4361	nonDE	nonDE	gck-4	A0A4V0IKG6	gck-4	Protein kinase domain-containing protein	0.2039	0.3664	A0A4V0IKG6		18.4841	18.4332	18.6337	18.3612	19.3942	19.3722
2200	0.5226	19.3422	0.3868	0.2383	nonDE	nonDE	tag-131	Q9XXA7	tag-131	Neuferricin homolog	0.4104	0.5777	Q9XXA7		19.6207	19.6867	17.9354	20.1606	19.6815	18.9684
3558	0.5208	14.9537	0.3502	0.217	nonDE	nonDE	CELE_Y17G7B.12	Q9XXI3	CELE_Y17G7B.12	RNA exonuclease 4	0.4464	0.6067	Q9XXI3		15.7606	14.2075	14.2681	-9	15.7024	14.83
516	0.5205	26.6152	0.969	0.6182	nonDE	nonDE	alh-8	P52713	alh-8	Probable methylmalonate-semialdehyde dehydrogenase [acylating], mitochondrial	0.1074	0.2409	P52713		26.375	26.4035	26.2865	27.0555	27.0015	26.5694
1328	0.5196	21.0405	0.753	0.4767	nonDE	nonDE	tyr-4	O01497	tyr-4	TYRosinase	0.1766	0.3337	O01497		21.019	20.509	20.814	20.7902	21.5511	21.5595
2101	0.5195	18.958	0.8927	0.5718	nonDE	nonDE	exos-4.1	Q17533	exos-4.1	Putative exosome complex component RRP41	0.128	0.2681	Q17533		18.4184	18.8218	18.8546	19.5174	19.0638	19.0721
1983	0.5193	19.7303	0.6845	0.4315	nonDE	nonDE	gop-2	P46577	gop-2	GPN-loop GTPase 1	0.2068	0.3703	P46577		19.2814	20.117	19.0135	20.1363	19.8408	19.9929
537	0.5182	26.4591	0.9877	0.63	nonDE	nonDE	idha-1	Q93714	idha-1	Probable isocitrate dehydrogenase [NAD] subunit alpha, mitochondrial	0.1029	0.2344	Q93714		25.9412	26.2955	26.3634	26.8207	26.6363	26.6977
1832	0.5175	19.9259	0.3397	0.2132	nonDE	nonDE	C50F4.16	Q95ZW9	C50F4.16	Nudix hydrolase domain-containing protein	0.4575	0.612	Q95ZW9		18.4362	19.8856	20.6798	19.5372	20.2126	20.8043
1341	0.5173	20.3856	0.8146	0.5192	nonDE	nonDE	lin-38	O45950	lin-38	C2H2-type domain-containing protein	0.1532	0.3026	O45950		20.4109	19.7788	20.1913	20.9762	20.4113	20.5453
815	0.5167	22.6424	0.5679	0.3545	nonDE	nonDE	rpn-8	O61792	rpn-8	MPN domain-containing protein	0.2705	0.4421	O61792		22.381	22.4215	22.3498	23.7319	22.7109	22.2594
64	0.5145	26.375	0.7869	0.4994	nonDE	nonDE	top-2	Q23670	top-2	DNA topoisomerase 2 top-2	0.1633	0.3166	Q23670		26.2069	26.0544	26.092	27.1566	26.3578	26.3824
224	0.5124	21.9482	0.722	0.4586	nonDE	nonDE	rbc-1	A0A4V0IKJ4	rbc-1	WD_REPEATS_REGION domain-containing protein	0.1897	0.3479	A0A4V0IKJ4		22.1215	21.2975	21.6571	21.8195	22.3503	22.4435
3075	0.5118	19.1749	0.1382	0.0828	nonDE	nonDE	mre-11	Q23255	mre-11	Double-strand break repair protein mre-11	0.7274	0.8265	Q23255		18.3388	20.1131	18.3049	21.1517	20.92	16.2206
2108	0.5105	20.9144	0.5591	0.35	nonDE	nonDE	3E324	G5EEZ4	3E324	WD repeat-containing protein 55	0.276	0.4467	G5EEZ4		20.0587	21.0848	20.834	20.5528	21.4839	21.4722
76	0.508	27.4659	0.9161	0.5871	nonDE	nonDE	enpl-1	Q22235	enpl-1	Endoplasmin homolog	0.1213	0.2588	Q22235		27.2095	27.3755	27.0506	27.4347	27.9279	27.7972
3007	0.5079	14.2172	0.2214	0.1348	nonDE	nonDE	B0334.5	Q17477	B0334.5	Uncharacterized protein	0.6006	0.7332	Q17477		12.5481	13.4629	15.8789	14.4357	13.6644	15.3133
3230	0.5067	22.2256	0.7653	0.4836	nonDE	nonDE	acp-1	Q23534	acp-1	Putative acid phosphatase 1	0.1717	0.3284	Q23534		22.1517	21.8205	22.0967	-9	22.6107	22.4487
2516	0.5066	18.0234	0.5501	0.3435	nonDE	nonDE	rsd-3	Q18453	rsd-3	ENTH domain-containing protein	0.2818	0.4534	Q18453		17.6524	18.0011	17.6567	17.4273	18.6969	18.7059
858	0.5058	19.1718	0.3477	0.2164	nonDE	nonDE	mac-1	Q9NAG4	mac-1	Protein mac-1	0.449	0.6076	Q9NAG4		17.6067	19.4458	19.7042	19.9628	19.2583	19.053
741	0.5056	20.3545	0.36	0.2231	nonDE	nonDE	sax-7	Q53U87	sax-7	Fibronectin type-III domain-containing protein	0.4366	0.5983	Q53U87		20.0793	20.2744	19.9515	19.2522	21.4578	21.1121
68	0.504	27.0146	0.9851	0.6298	nonDE	nonDE	pygl-1	Q9N5U1	pygl-1	Alpha-1,4 glucan phosphorylase	0.1035	0.2345	Q9N5U1		26.748	26.5826	26.9571	27.1679	27.296	27.3358
2970	0.5038	18.2248	0.3647	0.2253	nonDE	nonDE	set-29	Q9BPP1	set-29	SET domain-containing protein	0.4318	0.5952	Q9BPP1		16.864	18.7707	18.284	19.205	18.0362	18.1891
2553	0.4991	20.3772	0.2396	0.1477	nonDE	nonDE	ZK643.5	P30651	ZK643.5	Uncharacterized protein ZK643.5	0.5759	0.7116	P30651		20.3364	19.2991	20.7474	22.4287	19.9142	19.5374
1195	0.4983	20.0957	0.5423	0.3389	nonDE	nonDE	fecl-1	G5EBW5	fecl-1	FErroChelatase-Like	0.2869	0.4583	G5EBW5		19.7075	19.929	19.9032	21.1961	20.0411	19.7974
293	0.498	26.678	0.6206	0.39	nonDE	nonDE	inf-1	P27639	inf-1	Eukaryotic initiation factor 4A	0.2396	0.4074	P27639		25.9792	26.7906	26.5173	27.4186	26.4534	26.9091
2667	0.4968	17.1665	0.302	0.1887	nonDE	nonDE	C37H5.5	P91136	C37H5.5	Nucleolar complex protein 3 homolog	0.4988	0.6476	P91136		15.7703	18.3161	16.668	17.9697	16.9445	17.3304
1288	0.495	25.3931	0.9404	0.6019	nonDE	nonDE	icd-2	Q86S66	icd-2	Nascent polypeptide-associated complex subunit alpha	0.1147	0.2501	Q86S66		24.9719	25.3008	25.1643	25.5293	25.8394	25.5532
1896	0.4933	19.8949	0.3436	0.2143	nonDE	nonDE	rsd-6	Q19491	rsd-6	Tudor domain-containing protein	0.4533	0.6106	Q19491		19.0564	20.2899	19.5984	21.3522	19.5644	19.5081
564	0.4923	22.3833	0.6084	0.3831	nonDE	nonDE	ltah-1.1	G5EFT4	ltah-1.1	Aminopeptidase ltah-1.1	0.2464	0.4139	G5EFT4		21.7458	21.9266	22.739	23.0338	22.5144	22.34
1081	0.4921	19.7042	0.6901	0.4361	nonDE	nonDE	sec-16a.2	H2KZQ8	sec-16a.2	Protein transport protein sec16	0.2041	0.3664	H2KZQ8		19.6395	19.859	18.876	19.8529	19.9162	20.0816
1963	0.4905	21.9056	0.3561	0.2207	nonDE	nonDE	coq-3	O18235	coq-3	Ubiquinone biosynthesis O-methyltransferase, mitochondrial	0.4405	0.6016	O18235		21.271	22.0091	21.701	23.406	21.3148	21.7319
1549	0.4903	20.5264	0.6434	0.4057	nonDE	nonDE	C43E11.9	P91154	C43E11.9	60S ribosome subunit biogenesis protein NIP7 homolog	0.2273	0.3929	P91154		19.9654	20.367	20.5113	21.3641	20.4421	20.5085
2820	0.4903	14.5564	0.1633	0.0976	nonDE	nonDE	CELE_F36A2.3	G5EDM5	CELE_F36A2.3	Uncharacterized protein	0.6866	0.7987	G5EDM5		11.603	16.0078	15.323	14.4469	15.4434	14.5143
2280	0.4894	21.7938	0.3724	0.2297	nonDE	nonDE	cisd-3.2	Q9BKQ9	cisd-3.2	CDGSH Iron Sulfur Domain protein homolog	0.4242	0.5892	Q9BKQ9		21.3796	21.6513	21.6162	23.2572	21.7485	21.1096
3447	0.488	21.039	0.2784	0.1741	nonDE	nonDE	gldr-2	G5EFR3	gldr-2	PAP-associated domain-containing protein	0.5268	0.6698	G5EFR3		21.1535	19.6944	21.537	20.0347	22.1501	21.6643
2391	0.4879	19.1391	0.4135	0.2539	nonDE	nonDE	ddo-2	Q19564	ddo-2	D-aspartate oxidase 2	0.3859	0.5573	Q19564		19.5584	18.0428	19.0841	18.663	19.7245	19.7616
2987	0.4844	16.717	0.4919	0.3041	nonDE	nonDE	CELE_F48E8.3	Q09567	CELE_F48E8.3	FAD_binding_2 domain-containing protein	0.3222	0.4964	Q09567		17.342	15.9261	16.1562	16.6599	16.9675	17.25
2677	0.4823	16.9539	0.2687	0.1681	nonDE	nonDE	C08B6.8	Q17819	C08B6.8	Probable oligoribonuclease	0.5386	0.679	Q17819		16.5662	16.0115	17.5606	15.8576	17.3119	18.4156
2624	0.4812	16.7985	0.3498	0.2169	nonDE	nonDE	ctnb-1	P91401	ctnb-1	DUF1716 domain-containing protein	0.4469	0.6068	P91401		15.9658	17.4567	16.251	16.0732	17.3736	17.6703
458	0.4801	23.0066	0.6117	0.3842	nonDE	nonDE	skpo-1	Q20616	skpo-1	Peroxidase skpo-1	0.2445	0.4129	Q20616		22.6348	22.5485	23.1163	23.8204	23.1323	22.787
13	0.4778	32.456	0.9488	0.6071	nonDE	nonDE	vit-6	P18948	vit-6	Vitellogenin-6	0.1125	0.2471	P18948		32.1857	32.2536	32.212	32.5471	32.8758	32.6619
2409	0.4764	18.7258	0.2706	0.1696	nonDE	nonDE	brap-2	Q95QN6	brap-2	BRCA1-associated protein homolog 2	0.5363	0.6767	Q95QN6		17.7863	19.0271	18.6495	17.4647	19.9997	19.4276
1823	0.4755	21.1213	0.4952	0.3062	nonDE	nonDE	ran-5	Q21961	ran-5	RanBD1 domain-containing protein	0.3197	0.4941	Q21961		20.3825	21.2977	20.9706	22.0928	20.9467	21.0378
1513	0.4745	23.1704	0.2512	0.1558	nonDE	nonDE	CELE_R53.5	Q22020	CELE_R53.5	Peroxiredoxin-like 2 activated in M-CSF stimulated monocytes	0.5608	0.6986	Q22020		23.1798	22.8032	22.8164	22.1685	25.1594	22.895
143	0.4731	24.5894	0.9144	0.5864	nonDE	nonDE	unc-116	P34540	unc-116	Kinesin heavy chain	0.1218	0.2592	P34540		24.5472	24.2915	24.2199	24.8491	24.9262	24.7026
1567	0.473	20.0342	0.4749	0.2943	nonDE	nonDE	cel-1	Q17607	cel-1	mRNA-capping enzyme	0.335	0.5079	Q17607		19.546	20.3011	19.546	21.0075	19.6259	20.1787
368	0.4728	22.5267	0.5147	0.3202	nonDE	nonDE	mca-1	G5EFR6	mca-1	Calcium-transporting ATPase	0.3057	0.4784	G5EFR6		22.3595	22.2591	22.2523	21.9142	23.076	23.2992
1043	0.4724	22.3645	0.196	0.1193	nonDE	nonDE	B0464.6	Q03564	B0464.6	Uncharacterized protein B0464.6	0.6368	0.7597	Q03564		22.5742	21.7685	22.0422	24.8341	21.5043	21.4637
2017	0.471	24.8049	0.2828	0.1765	nonDE	nonDE	asg-2	Q18803	asg-2	Probable ATP synthase subunit g 2, mitochondrial	0.5215	0.6661	Q18803		24.7155	24.6136	24.379	26.638	24.2831	24.2001
937	0.4709	25.1043	0.5959	0.3756	nonDE	nonDE	gpdh-2	P34517	gpdh-2	Probable glycerol-3-phosphate dehydrogenase 2	0.2536	0.4211	P34517		24.677	25.0975	24.8321	25.9986	24.9605	25.0601
39	0.4681	24.0439	0.6087	0.3831	nonDE	nonDE	him-4	G5EG33	him-4	EGF-like domain-containing protein	0.2462	0.4139	G5EG33		23.5727	23.8468	24.0102	24.9041	23.9459	23.984
1236	0.4675	21.5743	0.8159	0.5195	nonDE	nonDE	tag-96	O01969	tag-96	GHMP_kinases_C domain-containing protein	0.1528	0.3023	O01969		21.5989	21.3457	21.0771	21.6535	22.0107	21.7599
267	0.467	27.6951	0.5846	0.3681	nonDE	nonDE	atp-2	P46561	atp-2	ATP synthase subunit beta, mitochondrial	0.2602	0.4284	P46561		26.8821	27.8799	27.6227	28.3075	27.6561	27.8223
1908	0.4666	21.495	0.2847	0.177	nonDE	nonDE	inx-16	O61787	inx-16	Innexin-16	0.5192	0.6652	O61787		21.6519	21.1232	21.0098	23.2598	21.019	20.906
2656	0.4657	20.8109	0.2273	0.1392	nonDE	nonDE	ttc-36	Q20683	ttc-36	Tetratricopeptide repeat protein 36	0.5926	0.7257	Q20683		19.065	20.2616	22.4077	21.0003	21.0003	21.1308
2016	0.4655	22.0087	0.7521	0.4761	nonDE	nonDE	C15H9.9	Q18032	C15H9.9	Protein quiver	0.177	0.3342	Q18032		21.9582	21.9803	21.3894	22.0079	22.3858	22.3307
1516	0.4647	21.6506	0.9399	0.6018	nonDE	nonDE	npp-23	Q17872	npp-23	Nuclear Pore complex Protein	0.1149	0.2501	Q17872		21.2908	21.4681	21.4957	21.8333	21.8575	21.958
1800	0.464	19.2581	0.1897	0.1149	nonDE	nonDE	mrps-30	O61818	mrps-30	Mitochondrial Ribosomal Protein, Small	0.6461	0.7675	O61818		17.11	18.9426	21.0257	19.6152	19.8108	19.0443
2161	0.4635	18.4239	0.6202	0.39	nonDE	nonDE	cnt-1	Q9XXH8	cnt-1	Arf-GAP with ANK repeat and PH domain-containing protein cnt-1	0.2398	0.4074	Q9XXH8		17.7573	18.4602	18.3589	18.9481	18.1875	18.8313
1171	0.4626	21.669	0.7199	0.4576	nonDE	nonDE	gck-1	H2L099	gck-1	Germinal center kinase 1	0.1906	0.3486	H2L099		21.7648	21.2859	21.2624	21.7337	21.7015	22.2658
1177	0.4626	21.7015	0.3632	0.2246	nonDE	nonDE	B0361.6	Q10950	B0361.6	Putative methyltransferase B0361.6	0.4333	0.5962	Q10950		21.5365	21.7575	21.1166	23.0983	21.25	21.4503
150	0.4622	25.2593	0.815	0.5192	nonDE	nonDE	dyn-1	P39055	dyn-1	Dynamin	0.1531	0.3026	P39055		25.3018	24.8732	24.9096	25.7128	25.3683	25.39
3161	0.4607	21.7034	0.4833	0.2992	nonDE	nonDE	CELE_Y43F8C.7	Q9XWP1	CELE_Y43F8C.7	ER membrane protein complex subunit 10	0.3286	0.5021	Q9XWP1		21.562	21.3096	21.5475	21.0802	22.5445	22.1765
3608	0.4573	14.4228	0.2743	0.1713	nonDE	nonDE	CELE_W02B12.11	G5EGS9	CELE_W02B12.11	Beta-1,4-N-acetylgalactosaminyltransferase	0.5318	0.674	G5EGS9		14.2281	15.5049	12.8493	15.0621	14.2497	14.6424
3601	0.457	17.5823	0.0901	0.0536	nonDE	nonDE	rgs-3	Q18312	rgs-3	Regulator of G-protein signaling rgs-3	0.8126	0.8839	Q18312		14.4646	15.7867	21.81	17.3602	17.9806	18.0915
146	0.4559	25.4771	0.8326	0.5307	nonDE	nonDE	ampd-1	A0A2C9C377	ampd-1	AMP deaminase	0.147	0.2947	A0A2C9C377		25.296	25.1446	25.307	25.4173	25.8335	25.8645
1104	0.4534	23.7259	0.6924	0.4375	nonDE	nonDE	arx-2	P53489	arx-2	Actin-related protein 2	0.2031	0.3652	P53489		23.3694	23.6493	23.479	23.4755	24.154	24.2285
201	0.4514	24.8133	0.498	0.3073	nonDE	nonDE	ech-1.2	Q9GYT0	ech-1.2	Enoyl-CoA Hydratase	0.3177	0.4928	Q9GYT0		24.7905	24.1387	24.8337	24.3414	25.4766	25.2992
1909	0.4499	21.3571	0.6303	0.3966	nonDE	nonDE	ekl-4	A8XQE0	ekl-4	SANT_DAMP1_like domain-containing protein	0.2343	0.4012	A8XQE0		20.664	21.3349	21.3975	21.8852	21.6002	21.2609
1763	0.4491	26.0479	0.26	0.1622	nonDE	nonDE	ril-1	O17694	ril-1	RNAi-Induced Longevity	0.5495	0.6883	O17694		25.9592	25.8912	25.6196	27.9118	25.5217	25.3839
1115	0.4478	22.7723	0.4206	0.2591	nonDE	nonDE	inx-15	O61786	inx-15	Innexin	0.3796	0.5506	O61786		22.6833	22.4692	22.4928	23.9889	22.4076	22.5922
1120	0.4475	20.5661	0.616	0.387	nonDE	nonDE	lin-35	G5EDT1	lin-35	Retinoblastoma-like protein homolog lin-35	0.2421	0.4102	G5EDT1		19.8573	20.5749	20.5949	20.4241	21.0042	20.9415
3596	0.4458	22.0708	0.285	0.177	nonDE	nonDE	tag-52	Q11100	tag-52	Putative protein tag-52	0.5188	0.6652	Q11100		20.7928	22.4163	22.3344	23.3588	21.7307	21.7915
726	0.4456	22.7066	0.2826	0.1765	nonDE	nonDE	sel-1	G5EFG0	sel-1	SEL-1	0.5217	0.6661	G5EFG0		22.5091	22.4551	22.487	22.715	21.7403	24.3328
1984	0.444	22.0801	0.4824	0.2986	nonDE	nonDE	bcat-1	P54688	bcat-1	Branched-chain-amino-acid aminotransferase, cytosolic	0.3293	0.5028	P54688		21.2724	21.7375	22.5643	22.6872	22.08	22.139
1706	0.4424	21.3502	0.76	0.4813	nonDE	nonDE	fntb-1	Q19752	fntb-1	Protein farnesyltransferase subunit beta	0.1738	0.3301	Q19752		21.2819	21.3111	20.7937	21.4079	21.654	21.6522
1276	0.4424	22.2034	0.6008	0.3788	nonDE	nonDE	sly-1	Q20364	sly-1	SLY1 homolog	0.2507	0.4181	Q20364		21.6733	22.3868	21.8866	22.787	22.0081	22.4788
133	0.4411	26.1175	0.6602	0.4167	nonDE	nonDE	eps-8	A0A4V6M3U0	eps-8	SH3 domain-containing protein	0.2187	0.3831	A0A4V6M3U0		25.8431	25.6951	26.1528	26.3627	25.941	26.7104
2806	0.4405	17.2356	0.429	0.2651	nonDE	nonDE	glna-2	Q19013	glna-2	Putative glutaminase 2	0.3724	0.5432	Q19013		16.455	17.467	17.1241	18.1847	17.2738	16.909
148	0.4398	24.8609	0.8449	0.5392	nonDE	nonDE	rpn-1	Q9GZH5	rpn-1	26S proteasome non-ATPase regulatory subunit 2	0.1429	0.289	Q9GZH5		24.7282	24.7739	24.421	25.0988	25.0989	25.0448
3016	0.4377	17.8438	0.4679	0.2905	nonDE	nonDE	lim-8	Q8MNT0	lim-8	LIM domain family	0.3405	0.5123	Q8MNT0		18.2029	17.3144	17.4886	-9	18.3154	17.8974
1365	0.4359	20.4916	0.3238	0.2039	nonDE	nonDE	ech-8	O17761	ech-8	Enoyl-CoA Hydratase	0.4745	0.6254	O17761		21.0044	19.735	20.0815	21.7195	20.4167	19.9924
277	0.4357	24.5383	0.8192	0.5221	nonDE	nonDE	rpa-1	Q19537	rpa-1	Probable replication factor A 73 kDa subunit	0.1516	0.3005	Q19537		24.3622	24.4354	24.1636	24.8375	24.8698	24.5611
1840	0.4343	19.6312	0.3831	0.2374	nonDE	nonDE	nprt-1	Q95XX1	nprt-1	Nicotinate phosphoribosyltransferase	0.4139	0.5789	Q95XX1		19.4405	19.5455	19.2562	20.7863	18.954	19.8046
3030	0.4284	18.6677	0.6052	0.382	nonDE	nonDE	rpb-3	Q93338	rpb-3	RPOLD domain-containing protein	0.2482	0.4149	Q93338		18.5187	18.7214	18.2488	-9	18.8845	18.9649
2042	0.4276	19.6684	0.462	0.2867	nonDE	nonDE	pde-4	Q22000	pde-4	Probable 3',5'-cyclic phosphodiesterase pde-4	0.3452	0.5168	Q22000		18.8762	19.7059	19.7815	19.3336	19.9139	20.3991
1915	0.4258	21.0824	0.2	0.1213	nonDE	nonDE	wdr-62	H2L0C5	wdr-62	WD Repeat protein	0.631	0.7563	H2L0C5		20.894	21.1429	20.5717	20.3253	20.2901	23.2704
1631	0.4247	18.875	0.3612	0.2234	nonDE	nonDE	csn-6	Q95PZ0	csn-6	COP9 signalosome complex subunit 6	0.4353	0.5979	Q95PZ0		17.924	19.3338	18.7303	19.8155	18.8867	18.56
1766	0.4244	22.5195	0.6101	0.3837	nonDE	nonDE	CELE_ZK858.6	B3WFW5	CELE_ZK858.6	Transmembrane 9 superfamily member	0.2454	0.4133	B3WFW5		22.6995	22.4474	21.7751	22.7596	22.7061	22.7294
2195	0.4243	18.0034	0.6585	0.4158	nonDE	nonDE	cogc-6	Q21270	cogc-6	Conserved oligomeric Golgi complex subunit 6	0.2196	0.3839	Q21270		17.7251	17.9864	17.6621	18.5872	17.8418	18.2175
2708	0.4213	22.272	0.6389	0.4028	nonDE	nonDE	cope-1	O62246	cope-1	Coatomer subunit epsilon	0.2297	0.3955	O62246		21.685	22.498	22.0011	22.3414	22.596	22.5105
575	0.4189	24.2224	0.3914	0.242	nonDE	nonDE	dhs-9	Q9N538	dhs-9	DeHydrogenases, Short chain	0.406	0.5728	Q9N538		24.1435	23.9088	23.9867	25.4198	23.9554	23.9203
392	0.4174	22.5575	0.6089	0.3831	nonDE	nonDE	set-26	Q9U263	set-26	Histone-lysine N-methyltransferase set-26	0.2461	0.4139	Q9U263		22.1921	22.1272	22.7271	22.3921	22.9293	22.977
1440	0.4169	22.8209	0.6492	0.4093	nonDE	nonDE	ykt-6	Q9TXZ9	ykt-6	YKT6 (Yeast v-SNARE) homolog	0.2243	0.3897	Q9TXZ9		22.6262	22.7149	22.4963	23.4708	22.8773	22.7399
806	0.4167	20.292	0.4882	0.3021	nonDE	nonDE	ego-2	H8ESG1	ego-2	BRO1 domain-containing protein	0.3249	0.4988	H8ESG1		20.1887	19.961	20.1013	21.2435	20.1678	20.0899
933	0.4162	26.0155	0.5423	0.3389	nonDE	nonDE	atp-3	Q7JNG1	atp-3	ATP synthase subunit O, mitochondrial	0.2869	0.4583	Q7JNG1		26.0163	26.091	25.3148	26.0155	26.6418	26.0133
394	0.4158	23.0241	0.6528	0.4116	nonDE	nonDE	uba-2	Q9NAN1	uba-2	SUMO-activating enzyme subunit uba-2	0.2224	0.3876	Q9NAN1		22.6902	22.7115	23.0467	23.6254	23.0093	23.0612
2682	0.4156	20.1458	0.3921	0.2421	nonDE	nonDE	hpo-11	G5ED17	hpo-11	Protein kinase domain-containing protein	0.4054	0.5726	G5ED17		20.3835	20.2604	19.1702	19.9519	20.1535	20.9554
2032	0.4153	21.4089	0.3717	0.2293	nonDE	nonDE	C03G6.17	O01460	C03G6.17	DUF1248 domain-containing protein	0.4249	0.5898	O01460		21.3388	21.1745	21.0906	20.5991	21.9632	22.2874
1188	0.4153	18.4191	0.352	0.2185	nonDE	nonDE	glh-3	O01836	glh-3	ATP-dependent RNA helicase glh-3	0.4446	0.6046	O01836		18.0665	18.2352	18.3326	19.6553	18.4449	17.7802
687	0.415	24.1702	0.2098	0.1267	nonDE	nonDE	C07D8.6	P91020	C07D8.6	Aldo_ket_red domain-containing protein	0.6169	0.747	P91020		23.4791	24.5369	23.8722	22.6264	25.3464	25.1603
3118	0.4133	18.3373	0.4455	0.2756	nonDE	nonDE	cox-5A	P55954	cox-5A	Cytochrome c oxidase subunit 5A, mitochondrial	0.3585	0.5302	P55954		18.4417	17.4494	18.5009	19.0182	18.417	18.1966
2596	0.4127	19.5127	0.4737	0.2941	nonDE	nonDE	nmrk-1	P91500	nmrk-1	Molybdopterin synthase catalytic subunit	0.336	0.5081	P91500		19.1014	19.4961	19.3216	20.3968	19.1219	19.6385
305	0.4066	25.9612	0.5394	0.3374	nonDE	nonDE	hrpr-1	Q9NLD1	hrpr-1	Heterogeneous nuclear RibonucleoProtein (HnRNP) R homolog	0.2888	0.4599	Q9NLD1		25.9339	25.6757	25.664	26.7619	25.9024	25.8291
1606	0.4047	19.5069	0.3114	0.1953	nonDE	nonDE	fre-1	M1ZMI3	fre-1	NADPH-dependent diflavin oxidoreductase 1	0.4882	0.6379	M1ZMI3		19.3745	18.9888	19.5503	20.7902	19.5695	18.7679
2351	0.4045	17.6007	0.5446	0.3399	nonDE	nonDE	alh-9	P46562	alh-9	Putative aldehyde dehydrogenase family 7 member A1 homolog	0.2854	0.4572	P46562		17.8784	16.8498	17.4672	17.7168	17.7848	17.9072
1018	0.4041	21.3	0.3475	0.2164	nonDE	nonDE	sto-1	Q19200	sto-1	Stomatin-1	0.4493	0.6076	Q19200		20.8478	21.1056	21.3405	21.1303	20.8401	22.5358
1986	0.4035	19.0784	0.6929	0.4376	nonDE	nonDE	bca-1	Q22460	bca-1	Beta carbonic anhydrase 1	0.2028	0.3651	Q22460		19.0189	18.8558	18.7555	19.5689	19.027	19.2447
790	0.4033	22.8364	0.7496	0.4747	nonDE	nonDE	mrp-5	G5EE72	mrp-5	Multidrug resistance-associated protein 5	0.178	0.3352	G5EE72		22.791	22.6836	22.4298	23.0667	22.9197	23.1278
1019	0.4033	23.1322	0.6274	0.3953	nonDE	nonDE	B0495.7	Q09216	B0495.7	Putative endoplasmic reticulum metallopeptidase 1-A	0.2358	0.4024	Q09216		23.071	22.9128	22.8078	23.7255	22.9777	23.2982
1320	0.4	21.8919	0.5045	0.3123	nonDE	nonDE	imp-3	A0A0K3AUD2	imp-3	IntraMembrane Protease (IMPAS) family	0.313	0.4871	A0A0K3AUD2		22.1923	21.1221	21.7613	22.341	22.0145	21.9203
2454	0.3999	22.8004	0.5666	0.3538	nonDE	nonDE	CELE_Y63D3A.7	Q9XWG2	CELE_Y63D3A.7	NADH dehydrogenase [ubiquinone] 1 alpha subcomplex subunit 2	0.2713	0.4428	Q9XWG2		22.5525	22.7286	22.5203	23.5164	22.8756	22.609
301	0.3982	23.8086	0.2076	0.1251	nonDE	nonDE	ifp-1	Q09501	ifp-1	Intermediate filament protein ifp-1	0.62	0.7498	Q09501		23.3658	24.4002	23.0624	25.6098	23.1995	23.2137
1270	0.3978	20.9822	0.4433	0.2744	nonDE	nonDE	CELE_T24C12.3	Q22721	CELE_T24C12.3	PfkB domain-containing protein	0.3603	0.5316	Q22721		21.0556	20.472	20.8224	20.4649	21.6132	21.4651
2342	0.397	18.4367	0.4041	0.2477	nonDE	nonDE	rig-3	Q18806	rig-3	Neuronal immunoglobulin domain-containing protein rig-3	0.3943	0.5654	Q18806		18.4751	18.4898	17.7497	19.3366	18.0622	18.5069
399	0.3963	24.6864	0.5887	0.3702	nonDE	nonDE	ccar-1	A0A0S4XR43	ccar-1	SAP domain-containing protein	0.2578	0.4264	A0A0S4XR43		24.3687	24.5872	24.5088	24.4001	25.171	25.0826
2300	0.3955	19.4705	0.405	0.248	nonDE	nonDE	C01G10.9	Q93169	C01G10.9	Methylthioribose-1-phosphate isomerase	0.3936	0.565	Q93169		18.4733	19.819	19.5259	19.9791	19.6334	19.3922
2292	0.3949	22.4388	0.572	0.358	nonDE	nonDE	nduf-5	Q9N3D9	nduf-5	NADH dehydrogenase [ubiquinone] iron-sulfur protein 5	0.2679	0.4385	Q9N3D9		21.914	22.6609	22.1494	22.9066	22.5956	22.4066
3167	0.3947	18.4582	0.1853	0.1121	nonDE	nonDE	psmd-9	Q10920	psmd-9	Probable 26S proteasome non-ATPase regulatory subunit 9	0.6527	0.7725	Q10920		17.5499	17.3402	19.8924	17.542	19.1234	19.3011
1489	0.3941	23.0469	0.6127	0.3845	nonDE	nonDE	mrg-1	A7DTF0	mrg-1	Mortality factor related protein 1	0.2439	0.4126	A7DTF0		23.2549	22.6352	22.6597	23.1651	23.4483	23.1185
2311	0.3929	19.3859	0.1919	0.1163	nonDE	nonDE	CELE_ZK973.11	Q9N4L6	CELE_ZK973.11	Thioredoxin domain-containing protein	0.6428	0.7651	Q9N4L6		18.9161	19.2826	19.3696	17.696	20.4925	20.5584
2449	0.3927	19.2681	0.1079	0.0652	nonDE	nonDE	pcyt-2.1	X5LPX5	pcyt-2.1	ethanolamine-phosphate cytidylyltransferase	0.78	0.8605	X5LPX5		18.6188	19.5908	19.0058	16.2344	21.2485	20.9106
2116	0.3923	18.9348	0.5596	0.3501	nonDE	nonDE	mec-18	O45873	mec-18	AMP-binding domain-containing protein	0.2757	0.4466	O45873		18.9997	18.2484	18.968	18.986	19.0463	19.3605
874	0.3908	22.8711	0.44	0.2722	nonDE	nonDE	gst-36	Q09607	gst-36	Probable glutathione S-transferase gst-36	0.363	0.5343	Q09607		22.7793	22.5958	22.6521	23.4405	22.2918	23.4671
965	0.3904	22.3812	0.2064	0.1245	nonDE	nonDE	pptr-2	A9UJN4	pptr-2	Serine/threonine protein phosphatase 2A regulatory subunit	0.6217	0.7508	A9UJN4		22.0151	22.1655	22.3775	24.3287	21.6604	21.7401
1105	0.3898	24.5892	0.7306	0.4635	nonDE	nonDE	dhs-12	G5EG13	dhs-12	DeHydrogenases, Short chain	0.1859	0.344	G5EG13		24.2925	24.5009	24.3896	24.6101	24.9329	24.8094
391	0.3897	21.0031	0.6703	0.4224	nonDE	nonDE	dpy-28	Q9U2M1	dpy-28	Condensin complex subunit 1	0.2136	0.3781	Q9U2M1		20.7636	20.5852	21.0761	21.3518	21.0386	21.2035
3219	0.389	19.1634	0.2732	0.1709	nonDE	nonDE	emc-6	Q7KPW6	emc-6	ER membrane protein complex subunit 6	0.533	0.6747	Q7KPW6		17.8106	20.1087	18.9875	19.2898	19.3085	19.4755
2358	0.3872	19.6992	0.5606	0.3508	nonDE	nonDE	xpd-1	Q9N3L2	xpd-1	General transcription and DNA repair factor IIH helicase subunit XPD	0.275	0.4459	Q9N3L2		19.6449	19.8261	19.0458	19.8996	19.6902	20.0886
129	0.386	23.6074	0.6503	0.4098	nonDE	nonDE	smc-3	B2FDA8	smc-3	Structural maintenance of chromosomes protein 3	0.2237	0.3893	B2FDA8		23.6751	23.2727	23.2952	24.016	23.5833	23.8019
78	0.3859	27.496	0.6754	0.4254	nonDE	nonDE	uba-1	Q27481	uba-1	UBA_e1_C domain-containing protein	0.2111	0.3755	Q27481		27.2874	27.4701	27.1516	27.4599	27.7051	27.9017
1601	0.3851	21.5357	0.6081	0.383	nonDE	nonDE	sec-5	Q22706	sec-5	Exocyst complex component 2	0.2466	0.414	Q22706		21.3894	21.2198	21.4203	21.7638	21.3529	22.0681
940	0.3848	23.1559	0.2681	0.168	nonDE	nonDE	hsp-43	B0M0L8	hsp-43	SHSP domain-containing protein	0.5394	0.6791	B0M0L8		23.0332	22.9953	22.8621	22.0124	24.0479	23.9846
2059	0.3828	19.0568	0.2502	0.155	nonDE	nonDE	pro-1	Q22006	pro-1	Pre-rRNA-processing protein pro-1	0.5621	0.6998	Q22006		19.3702	18.6286	18.5972	20.5806	18.4879	18.6761
2725	0.3814	17.3415	0.1049	0.0633	nonDE	nonDE	snx-6	D9PTP5	snx-6	PX domain-containing protein	0.7854	0.8644	D9PTP5		18.265	17.324	15.8634	14.5752	19.0771	18.9441
28	0.3802	26.3281	0.4212	0.2594	nonDE	nonDE	tln-1	G5EGK1	tln-1	Talin	0.3791	0.5503	G5EGK1		26.0793	26.0735	26.2612	25.7355	26.9392	26.88
2246	0.3797	19.3631	0.4612	0.2863	nonDE	nonDE	nep-1	Q18673	nep-1	Neprilysin-1	0.3457	0.5172	Q18673		19.5468	18.7249	19.2482	20.0597	19.3083	19.291
226	0.3786	29.3051	0.5636	0.353	nonDE	nonDE	rpl-4	O02056	rpl-4	60S ribosomal protein L4	0.2731	0.4436	O02056		28.8467	29.5086	28.9921	29.4809	29.2571	29.7453
281	0.3762	24.6755	0.7227	0.4589	nonDE	nonDE	CELE_Y43F4B.5	O45934	CELE_Y43F4B.5	Phosphoglucomutase-2	0.1894	0.3476	O45934		24.4746	24.427	24.5606	24.7373	24.9909	24.8627
21	0.3762	27.5686	0.3237	0.2039	nonDE	nonDE	myo-5	Q21000	myo-5	MYOsin heavy chain structural genes	0.4746	0.6254	Q21000		27.7095	27.2469	27.1851	26.7562	28.4061	28.1079
1752	0.3739	24.8136	0.4321	0.2665	nonDE	nonDE	F53C11.3	Q93761	F53C11.3	Uncharacterized oxidoreductase F53C11.3	0.3698	0.5413	Q93761		24.5473	24.6436	24.6892	24.2656	25.4515	25.2847
1531	0.3735	21.7328	0.3955	0.2439	nonDE	nonDE	wapl-1	H2L0H5	wapl-1	Wings apart-like protein homolog 1	0.4022	0.5702	H2L0H5		21.6295	21.043	21.9656	22.5585	21.6227	21.5773
273	0.3726	22.2737	0.3554	0.2207	nonDE	nonDE	nid-1	Q93791	nid-1	NIDogen (Basement membrane protein)	0.4412	0.6016	Q93791		21.9907	22.4278	21.8438	21.6983	23.225	22.4567
720	0.3715	22.3797	0.1796	0.1084	nonDE	nonDE	CELE_ZK1055.7	O76449	CELE_ZK1055.7	DUF4139 domain-containing protein	0.6613	0.7792	O76449		23.2044	22.8286	20.5489	21.628	23.1552	22.9132
2354	0.3704	20.3303	0.7011	0.4433	nonDE	nonDE	lin-15B	Q27395	lin-15B	Protein lin-15B	0.199	0.3603	Q27395		20.1816	19.9797	20.2739	20.5869	20.4815	20.478
3058	0.3704	18.5013	0.3067	0.1915	nonDE	nonDE	F40F8.1	Q20230	F40F8.1	UMP-CMP kinase 2	0.4935	0.6434	Q20230		18.4097	18.6081	17.9306	19.6602	18.502	17.8975
218	0.3695	25.2422	0.3203	0.2014	nonDE	nonDE	npp-9	Q86G90	npp-9	Nuclear Pore complex Protein	0.4783	0.629	Q86G90		25.1185	24.8405	25.2134	24.4023	26.036	25.8428
3143	0.3689	19.093	0.5609	0.3508	nonDE	nonDE	CELE_F13G3.6	Q19421	CELE_F13G3.6	Glyco_trans_2-like domain-containing protein	0.2749	0.4458	Q19421		18.9575	19.0537	18.7146	19.6821	18.9897	19.1607
3383	0.3686	15.1972	0.1716	0.1026	nonDE	nonDE	mrps-34	Q21601	mrps-34	Mitochondrial Ribosomal Protein, Small	0.6736	0.7896	Q21601		15.9109	13.4871	15.7512	-9	15.4632	15.3736
1844	0.3663	21.7517	0.3383	0.2129	nonDE	nonDE	coq-5	P34666	coq-5	2-methoxy-6-polyprenyl-1,4-benzoquinol methylase, mitochondrial	0.4589	0.6125	P34666		21.0547	21.9347	21.7162	22.7596	21.5042	21.5406
1158	0.3661	22.3169	0.5638	0.353	nonDE	nonDE	ubxn-6	Q8WTJ4	ubxn-6	UBX domain-containing protein 6	0.273	0.4436	Q8WTJ4		22.1504	22.3806	21.8706	22.7842	22.5135	22.2022
441	0.3661	20.7614	0.2387	0.147	nonDE	nonDE	vars-1	Q23360	vars-1	valine--tRNA ligase	0.5772	0.7129	Q23360		20.8546	20.2515	20.6288	22.2915	20.5189	20.023
2534	0.3644	21.7818	0.4703	0.2922	nonDE	nonDE	ugt-5	Q23336	ugt-5	UDP-glucuronosyltransferase	0.3386	0.5103	Q23336		21.3448	21.734	21.72	22.5305	21.6041	21.7574
1282	0.363	21.6382	0.3367	0.2122	nonDE	nonDE	cyn-13	Q9U2S6	cyn-13	Peptidyl-prolyl cis-trans isomerase E	0.4605	0.6134	Q9U2S6		21.5993	21.2917	21.479	20.8661	22.3629	22.23
463	0.3628	26.2844	0.5496	0.3434	nonDE	nonDE	gdi-1	Q2V4S2	gdi-1	Rab GDP dissociation inhibitor	0.2821	0.4536	Q2V4S2		25.9945	26.2245	26.0899	26.0425	26.7904	26.5645
2402	0.3614	17.1054	0.1182	0.0714	nonDE	nonDE	C51E3.6	Q18771	C51E3.6	Uncharacterized protein	0.7618	0.8483	Q18771		16.8178	17.1351	16.8212	14.5399	18.4514	18.8671
1321	0.3607	20.3033	0.5991	0.3777	nonDE	nonDE	CELE_ZK185.3	O44195	CELE_ZK185.3	Glycine N-acyltransferase-like protein	0.2517	0.4191	O44195		19.852	20.4024	20.1145	20.6307	20.4822	20.3381
2589	0.3592	19.0993	0.1913	0.1158	nonDE	nonDE	ran-4	Q21735	ran-4	Probable nuclear transport factor 2	0.6437	0.7659	Q21735		19.7344	18.0207	19.0042	17.8682	20.1105	19.8582
3553	0.359	17.4772	0.1816	0.1101	nonDE	nonDE	gei-8	P34333	gei-8	Nuclear receptor corepressor 1	0.6582	0.7761	P34333		16.2178	18.3377	17.3377	18.9295	17.4022	16.6385
747	0.3588	22.8978	0.4493	0.2781	nonDE	nonDE	K01G5.5	O17919	K01G5.5	Putative H/ACA ribonucleoprotein complex subunit 4	0.3554	0.5271	O17919		22.805	22.4541	22.896	22.4848	23.3097	23.4371
1159	0.3582	18.5879	0.3542	0.2204	nonDE	nonDE	tbc-17	Q9U2D8	tbc-17	Rab-GAP TBC domain-containing protein	0.4423	0.602	Q9U2D8		18.5283	18.2337	18.4644	17.8921	19.3064	19.1026
1294	0.3569	26.9295	0.1639	0.0977	nonDE	nonDE	rps-7	Q23312	rps-7	40S ribosomal protein S7	0.6857	0.7986	Q23312		26.4385	26.7054	27.1093	29.0604	26.2709	25.9926
23	0.3553	26.1334	0.6474	0.4079	nonDE	nonDE	epi-1	Q21313	epi-1	Laminin-like protein epi-1	0.2252	0.391	Q21313		25.9908	25.9064	25.9701	26.1009	26.4965	26.3356
514	0.3545	23.8491	0.641	0.4039	nonDE	nonDE	cor-1	Q21624	cor-1	Coronin-like protein cor-1	0.2286	0.3945	Q21624		23.6181	23.5058	23.8919	24.1157	23.9807	23.9827
3454	0.3537	14.459	0.3693	0.2279	nonDE	nonDE	tpxl-1	G5EDE7	tpxl-1	TPX2 (Targeting Protein for Xenopus Klp2)-Like	0.4273	0.5917	G5EDE7		14.8618	14.0936	13.9971	-9	14.5162	14.8262
1541	0.3535	22.0117	0.4494	0.2781	nonDE	nonDE	rsks-1	Q9NAH6	rsks-1	Ribosomal protein S6 kinase beta	0.3553	0.5271	Q9NAH6		21.5731	22.1336	21.7983	22.7256	22.0079	21.832
1072	0.3529	19.7033	0.4354	0.269	nonDE	nonDE	frl-1	A0A7R9SVK3	frl-1	FRL (Formin Related gene in Leukocytes) homolog	0.367	0.5383	A0A7R9SVK3		19.996	19.2726	19.3119	19.4599	20.2778	19.9017
3324	0.3511	15.5894	0.2278	0.1392	nonDE	nonDE	ari-1.1	O01965	ari-1.1	E3 ubiquitin-protein ligase ari-1.1	0.5918	0.7257	O01965		14.7266	14.7224	16.7927	15.8647	15.9895	15.4408
1678	0.3509	23.4902	0.2568	0.1597	nonDE	nonDE	iff-1	P34563	iff-1	Eukaryotic translation initiation factor 5A-1	0.5537	0.6923	P34563		22.5425	23.3818	24.02	22.801	23.8384	24.3574
2137	0.3495	19.4777	0.212	0.1282	nonDE	nonDE	pde-6	Q9N2V9	pde-6	Probable 3',5'-cyclic phosphodiesterase pde-6	0.6138	0.7444	Q9N2V9		18.2189	20.6152	19.0748	20.1773	19.1797	19.6003
341	0.3486	22.1021	0.3717	0.2293	nonDE	nonDE	pes-7	O17772	pes-7	Patterned Expression Site	0.4249	0.5898	O17772		21.9689	21.7586	22.0558	23.0678	21.9432	21.8181
2171	0.3471	19.1664	0.3679	0.2272	nonDE	nonDE	met-2	P34544	met-2	Histone-lysine N-methyltransferase met-2	0.4286	0.5927	P34544		18.2052	19.2992	19.4741	19.5404	19.2646	19.2149
2141	0.3471	21.6029	0.1096	0.0664	nonDE	nonDE	CELE_F31D4.2	O45417	CELE_F31D4.2	Sugar phosphate phosphatase	0.777	0.8582	O45417		19.8485	21.1449	23.2947	23.445	21.9223	19.9621
2298	0.347	19.845	0.2824	0.1765	nonDE	nonDE	CELE_Y57A10A.27	Q9U210	CELE_Y57A10A.27	Uncharacterized protein	0.5219	0.6661	Q9U210		18.9281	20.4067	19.6795	20.7253	19.778	19.5522
2133	0.3458	17.8417	0.4354	0.269	nonDE	nonDE	nadk-2	Q9XXI5	nadk-2	NAD kinase 2, mitochondrial	0.3669	0.5383	Q9XXI5		17.7484	17.9645	17.2932	17.5873	17.9958	18.4606
2	0.3453	31.5209	0.6284	0.3953	nonDE	nonDE	unc-54	P02566	unc-54	Myosin-4	0.2353	0.4024	P02566		31.3409	31.4327	31.2713	31.4878	31.7735	31.8195
856	0.3453	19.023	0.3549	0.2207	nonDE	nonDE	npp-21	A0A486WX27	npp-21	Nuclear Pore complex Protein	0.4417	0.6016	A0A486WX27		19.085	18.9225	18.5437	18.4959	19.8597	19.2314
2372	0.3447	19.0079	0.2047	0.1237	nonDE	nonDE	exos-4.2	Q9N4P9	exos-4.2	RNase_PH domain-containing protein	0.6241	0.7521	Q9N4P9		18.6131	19.6924	18.2012	20.3626	18.9755	18.2026
1625	0.3442	20.9825	0.6201	0.39	nonDE	nonDE	CELE_Y116A8C.27	Q9U2U3	CELE_Y116A8C.27	ATP synthase mitochondrial F1 complex assembly factor 2	0.2398	0.4074	Q9U2U3		20.8785	20.6572	20.8955	21.2239	21.2706	20.9694
3603	0.3442	17.4031	0.341	0.2137	nonDE	nonDE	leo-1	Q17431	leo-1	RNA polymerase-associated protein LEO1	0.4561	0.6114	Q17431		17.8077	16.7286	17.2599	-9	17.5749	17.6442
3020	0.3439	22.0212	0.3392	0.2132	nonDE	nonDE	rpl-43	Q9U2A8	rpl-43	60S ribosomal protein L37a	0.4579	0.612	Q9U2A8		21.9512	22.1491	21.4474	21.5328	22.9008	22.1459
351	0.3426	18.0246	0.0974	0.0587	nonDE	nonDE	ben-1	Q18817	ben-1	Tubulin beta chain	0.799	0.8736	Q18817		18.5329	17.2668	17.7602	15.1463	19.8355	19.6058
708	0.3423	21.345	0.4025	0.2477	nonDE	nonDE	CELE_Y54E10A.6	Q9N3F2	CELE_Y54E10A.6	B3_4 domain-containing protein	0.3958	0.5654	Q9N3F2		20.8115	21.4749	21.2351	22.1063	21.2743	21.1679
3100	0.3421	17.6096	0.3326	0.2098	nonDE	nonDE	F31E3.4	P53015	F31E3.4	Uncharacterized protein F31E3.4	0.4649	0.6169	P53015		16.7688	18.2132	17.3337	18.123	17.5667	17.6521
3322	0.3413	20.8309	0.3662	0.226	nonDE	nonDE	rpl-36	P49181	rpl-36	60S ribosomal protein L36	0.4303	0.5943	P49181		20.9097	20.8413	20.3322	-9	21.3807	20.6907
1246	0.341	19.6777	0.5779	0.3632	nonDE	nonDE	dgn-1	Q22629	dgn-1	Dystroglycan 1	0.2643	0.4333	Q22629		19.4578	19.7978	19.2658	19.8681	19.9052	19.7712
948	0.3391	22.6837	0.4206	0.2591	nonDE	nonDE	trm-2a	Q9N5L0	trm-2a	tRNA (uracil(54)-C(5))-methyltransferase	0.3797	0.5506	Q9N5L0		22.5497	22.5575	22.4354	23.4988	22.4907	22.5703
1774	0.3387	19.335	0.303	0.1893	nonDE	nonDE	sec-15	Q18286	sec-15	Exocyst complex component 6	0.4978	0.6467	Q18286		19.559	18.6182	19.3196	20.3256	19.0308	19.1566
3449	0.3382	17.1387	0.4969	0.3067	nonDE	nonDE	F10B5.2	Q09305	F10B5.2	Protein AAR2 homolog	0.3185	0.4935	Q09305		16.7297	17.4268	16.7523	17.2386	17.237	17.4479
2944	0.3381	16.9859	0.434	0.2679	nonDE	nonDE	pph-6	Q09496	pph-6	Serine/threonine-protein phosphatase 6 catalytic subunit	0.3682	0.5396	Q09496		16.6732	16.5673	17.2101	17.6228	16.9693	16.8729
2838	0.338	20.2502	0.4276	0.264	nonDE	nonDE	rab-11.1	O01803	rab-11.1	Ras-related protein rab-11.1	0.3736	0.5445	O01803		20.5698	20.1787	19.4952	20.4165	20.3653	20.4759
848	0.338	20.9905	0.4109	0.2521	nonDE	nonDE	mrp-7	Q9U2G5	mrp-7	Multidrug resistance protein mrp-7	0.3883	0.5596	Q9U2G5		20.5517	21.0253	20.8875	21.7425	20.7116	21.0244
1570	0.3378	19.1067	0.3227	0.2035	nonDE	nonDE	gcy-28	Q86GV3	gcy-28	Receptor-type guanylate cyclase gcy-28	0.4756	0.6259	Q86GV3		18.7326	19.3797	18.7011	20.0416	19.1294	18.656
587	0.3374	22.9688	0.4799	0.2968	nonDE	nonDE	C14B9.2	P34329	C14B9.2	Probable protein disulfide-isomerase A4	0.3312	0.5049	P34329		22.8397	22.9132	22.6475	23.6237	22.8822	22.9067
658	0.3353	19.9633	0.4457	0.2756	nonDE	nonDE	frm-5.1	A0A8S4QDD1	frm-5.1	FERM domain (Protein4.1-ezrin-radixin-moesin) family	0.3583	0.5302	A0A8S4QDD1		19.6326	19.8948	19.8596	19.6231	20.5791	20.1906
37	0.3347	25.7762	0.5305	0.3312	nonDE	nonDE	CELE_W07E11.1	K8F7V7	CELE_W07E11.1	glutamate synthase (NADH)	0.2948	0.4665	K8F7V7		25.4528	25.4669	25.9067	26.1474	25.7044	25.9787
3507	0.3328	14.6821	0.1678	0.1009	nonDE	nonDE	CELE_F49B2.6	G5EGH4	CELE_F49B2.6	Aminopeptidase	0.6795	0.7927	G5EGH4		13.7002	15.2647	-9	13.7402	15.1543	15.5511
84	0.3323	24.3473	0.5301	0.331	nonDE	nonDE	uggt-1	Q9GPA0	uggt-1	UDP-Glucose Glycoprotein glucosylTransferase	0.295	0.4667	Q9GPA0		24.0341	24.5063	24.0031	24.6994	24.4976	24.3435
429	0.3304	24.6607	0.3244	0.204	nonDE	nonDE	abce-1	Q9U2K8	abce-1	ABC transporter, class E	0.4738	0.6252	Q9U2K8		24.4239	24.5491	24.5134	23.9378	25.2753	25.2646
2384	0.3294	18.0484	0.3338	0.2102	nonDE	nonDE	F21D5.5	Q19683	F21D5.5	Uncharacterized protein F21D5.5	0.4636	0.6163	Q19683		17.1923	18.6359	17.8228	18.3077	18.0273	18.3044
2480	0.3293	17.1872	0.1884	0.1143	nonDE	nonDE	CELE_M116.5	Q965L0	CELE_M116.5	Uncharacterized protein	0.648	0.7685	Q965L0		17.7365	17.1807	16.1505	16.0579	17.9824	18.0153
2933	0.3277	19.4322	0.2025	0.1228	nonDE	nonDE	clec-91	Q94417	clec-91	C-type lectin domain-containing protein 91	0.6274	0.7537	Q94417		18.1093	19.1268	20.5689	19.8892	19.6443	19.2546
577	0.3275	21.9705	0.3588	0.2227	nonDE	nonDE	CELE_T24H7.2	Q22758	CELE_T24H7.2	Hypoxia up-regulated protein 1	0.4377	0.5988	Q22758		21.4969	22.08	21.8436	22.8097	21.9342	21.6589
2176	0.3261	17.2181	0.2118	0.1282	nonDE	nonDE	cdk-9	Q9TVL3	cdk-9	Probable cyclin-dependent kinase 9	0.6141	0.7444	Q9TVL3		17.5613	17.92	15.6838	17.3161	17.57	17.2574
1186	0.3259	23.0688	0.433	0.2673	nonDE	nonDE	immt-2	Q9XXN2	immt-2	MICOS complex subunit MIC60-2	0.369	0.5404	Q9XXN2		23.3735	22.6961	22.6479	23.422	23.371	22.9024
2126	0.3249	17.9286	0.2932	0.1822	nonDE	nonDE	ZK1098.2	P34601	ZK1098.2	Uncharacterized protein ZK1098.2	0.5091	0.6574	P34601		17.4564	18.2791	17.5629	18.9219	17.6227	17.7286
3045	0.3242	18.2484	0.2197	0.1336	nonDE	nonDE	CELE_F53C11.5	Q93763	CELE_F53C11.5	Uncharacterized protein	0.6029	0.7352	Q93763		18.5269	17.8445	17.9847	-9	17.6314	19.2546
2080	0.3235	19.717	0.3657	0.2258	nonDE	nonDE	ger-1	G5EER4	ger-1	GDP-L-fucose synthase	0.4308	0.5945	G5EER4		19.4064	20.2337	19.0256	20.0634	19.7597	19.8132
1092	0.3233	19.9347	0.3192	0.2012	nonDE	nonDE	zoo-1	Q8I103	zoo-1	ZO-1 (Zonula Occludens tight junctional protein) Ortholog	0.4795	0.6293	Q8I103		19.8468	19.0425	20.4297	20.4111	19.7919	20.086
1754	0.3207	20.2337	0.409	0.2507	nonDE	nonDE	dcap-1	Q9N363	dcap-1	mRNA-decapping enzyme 1	0.39	0.5614	Q9N363		20.0979	20.1404	19.9817	20.8965	19.8523	20.4332
2331	0.3202	22.7138	0.4458	0.2756	nonDE	nonDE	Y66H1A.4	Q9TYK1	Y66H1A.4	Probable H/ACA ribonucleoprotein complex subunit 1-like protein	0.3582	0.5302	Q9TYK1		22.5488	22.6467	22.4654	23.384	22.6435	22.594
2608	0.3175	18.7695	0.3269	0.2059	nonDE	nonDE	ndx-1	O45830	ndx-1	Putative nudix hydrolase 1	0.4711	0.6224	O45830		18.1889	19.1374	18.5058	19.466	18.398	18.9208
1568	0.3174	21.3177	0.3424	0.2139	nonDE	nonDE	CELE_W04G3.5	Q23166	CELE_W04G3.5	Pribosyltran_N domain-containing protein	0.4546	0.6111	Q23166		21.4911	20.9827	21.0031	20.77	21.8677	21.7914
409	0.316	24.1349	0.431	0.2659	nonDE	nonDE	pgp-6	Q22656	pgp-6	p-GlycoProtein related	0.3706	0.5421	Q22656		24.2758	23.7464	23.9086	24.7295	24.117	24.0322
3091	0.3155	16.8129	0.3094	0.1934	nonDE	nonDE	enol-1	Q27527	enol-1	Enolase	0.4905	0.6407	Q27527		16.1442	16.7029	17.1185	17.0113	16.3639	17.5368
2037	0.3151	18.8705	0.3396	0.2132	nonDE	nonDE	pkc-3	Q19266	pkc-3	Protein kinase C-like 3	0.4575	0.612	Q19266		18.6048	19.1537	18.3804	19.6553	18.648	18.7809
2253	0.3147	17.4764	0.1256	0.0752	nonDE	nonDE	CELE_F53H1.4	O45075	CELE_F53H1.4	PHD-type domain-containing protein	0.7489	0.841	O45075		18.2238	16.6241	17.1094	19.6737	16.4969	16.7306
1052	0.3141	22.0971	0.4737	0.2941	nonDE	nonDE	coq-6	O01884	coq-6	Ubiquinone biosynthesis monooxygenase COQ6, mitochondrial	0.336	0.5081	O01884		21.6664	22.073	22.0808	21.9332	22.5001	22.329
3065	0.3137	17.6202	0.2554	0.1588	nonDE	nonDE	C05D11.8	Q11187	C05D11.8	FHIP family protein C05D11.8	0.5554	0.6938	Q11187		18.072	17.9227	16.3953	17.9623	17.5844	17.7844
693	0.3136	23.1718	0.4186	0.2576	nonDE	nonDE	sucg-1	P53589	sucg-1	Succinate--CoA ligase [GDP-forming] subunit beta, mitochondrial	0.3814	0.5526	P53589		22.5618	23.186	23.2973	23.6222	23.2989	23.0649
22	0.3121	26.759	0.5186	0.3232	nonDE	nonDE	nmy-1	Q20641	nmy-1	Non-muscle MYosin	0.3029	0.4752	Q20641		26.5034	26.5607	26.7447	27.2013	26.7729	26.771
2509	0.3118	19.4362	0.2661	0.1665	nonDE	nonDE	C08E8.4	G5EFJ3	C08E8.4	NADAR domain-containing protein	0.5419	0.6816	G5EFJ3		19.037	18.9601	19.8439	18.7315	19.9241	20.1207
1219	0.3117	21.1336	0.346	0.2154	nonDE	nonDE	grld-1	H2KYB8	grld-1	Glutamate Receptor Level Decreased	0.4508	0.6089	H2KYB8		21.1676	20.566	21.1997	21.9136	20.9906	20.9642
2887	0.3112	22.7337	0.2748	0.1716	nonDE	nonDE	drd-5	Q20840	drd-5	Dietary restriction down regulated	0.5311	0.6736	Q20840		21.8377	23.2365	22.6601	23.4637	22.5585	22.6456
640	0.31	21.3339	0.4028	0.2477	nonDE	nonDE	Y39A3CL.4	A0A8S4QCF9	Y39A3CL.4	TLDc domain-containing protein	0.3956	0.5654	A0A8S4QCF9		20.7101	21.5022	21.3242	21.2052	21.4761	21.7853
2934	0.3093	15.8825	0.0715	0.0416	nonDE	nonDE	ntl-11	Q9NA34	ntl-11	CCR4-NOT transcription complex subunit 11	0.8481	0.9086	Q9NA34		12.1773	16.6426	18.3636	15.5065	16.9345	15.6704
822	0.3071	23.5767	0.5454	0.3403	nonDE	nonDE	dyci-1	O45087	dyci-1	WD_REPEATS_REGION domain-containing protein	0.2849	0.4568	O45087		23.3735	23.5775	23.3184	23.5948	23.7236	23.8723
1521	0.3058	20.498	0.3958	0.2439	nonDE	nonDE	ech-4	Q09603	ech-4	ACB domain-containing protein	0.4019	0.5702	Q09603		20.0769	20.6005	20.3579	21.1436	20.3209	20.4883
2009	0.3044	21.8394	0.2286	0.1396	nonDE	nonDE	F44B9.2	P34423	F44B9.2	Uncharacterized protein F44B9.2	0.5907	0.7251	P34423		21.5198	21.7644	21.7774	23.1631	21.321	21.4905
480	0.3027	24.8376	0.5197	0.3239	nonDE	nonDE	pat-4	Q9TZC4	pat-4	Integrin-linked protein kinase homolog pat-4	0.3022	0.4744	Q9TZC4		24.7219	24.663	24.6737	25.23	24.7681	24.9688
2688	0.3025	19.5641	0.4892	0.3027	nonDE	nonDE	C11D2.7	Q8MXH7	C11D2.7	PUA domain-containing protein	0.3242	0.4981	Q8MXH7		19.4656	19.557	19.2161	19.4604	19.9406	19.7452
2909	0.3013	18.5144	0.4165	0.2567	nonDE	nonDE	magi-1	C1P633	magi-1	MAGI (Membrane Associated Guanylate kinase Inverted) homolog	0.3832	0.5537	C1P633		18.2961	18.341	18.4541	19.1374	18.27	18.5877
2638	0.3013	20.0857	0.3609	0.2233	nonDE	nonDE	mec-17	O45100	mec-17	Alpha-tubulin N-acetyltransferase 1	0.4356	0.598	O45100		20.1096	19.3424	20.3532	20.2196	20.4701	20.0195
2363	0.3006	19.9007	0.1428	0.0851	nonDE	nonDE	F09E5.8	P52057	F09E5.8	Pyridoxal phosphate homeostasis protein	0.7199	0.822	P52057		19.9233	19.7452	19.5828	18.2051	20.654	21.294
2877	0.3	18.3017	0.1682	0.101	nonDE	nonDE	lbp-6	O01812	lbp-6	Fatty acid-binding protein homolog 6	0.679	0.7926	O01812		17.7711	18.2627	18.4213	16.9342	19.5114	18.9097
161	0.2977	24.4248	0.4205	0.2591	nonDE	nonDE	ifg-1	A0A486WX07	ifg-1	MIF4G domain-containing protein	0.3798	0.5506	A0A486WX07		24.3646	24.4047	24.0584	24.9876	24.4925	24.2407
3634	0.2975	18.8378	0.2727	0.1708	nonDE	nonDE	acs-7	Q17577	acs-7	Acyl-CoA synthetase 7	0.5337	0.6748	Q17577		18.0776	19.5004	18.4892	18.8919	18.6775	19.3905
2647	0.2963	22.3626	0.3175	0.2001	nonDE	nonDE	glt-1	Q10901	glt-1	Excitatory amino acid transporter	0.4814	0.6308	Q10901		21.9194	22.26	22.4639	23.1779	22.3781	21.9762
821	0.2958	22.7818	0.3552	0.2207	nonDE	nonDE	sacy-1	Q9N5K1	sacy-1	RNA helicase	0.4414	0.6016	Q9N5K1		22.4795	23.0032	22.4191	23.4698	22.6349	22.6843
638	0.2948	22.9796	0.4756	0.2943	nonDE	nonDE	pgl-3	G5EBV6	pgl-3	Guanyl-specific ribonuclease pgl-3	0.3345	0.5079	G5EBV6		22.8443	23.0468	22.6057	22.9433	23.3343	23.1034
529	0.2945	21.6108	0.4634	0.2875	nonDE	nonDE	ifo-1	Q20330	ifo-1	Intermediate Filament Organize	0.344	0.5159	Q20330		21.2013	21.7831	21.4062	21.882	21.6308	21.7613
2623	0.2941	19.2278	0.2221	0.1354	nonDE	nonDE	ZK1127.5	Q23400	ZK1127.5	Probable RNA 3'-terminal phosphate cyclase-like protein	0.5996	0.7322	Q23400		19.3497	18.5926	19.2999	20.4414	18.8367	18.8463
3278	0.2939	16.8701	0.1148	0.0688	nonDE	nonDE	coa-1	D6RYE0	coa-1	Cytochrome Oxidase Assembly subunits	0.7678	0.8535	D6RYE0		-9	15.7187	17.6688	17.9345	17.4436	15.5849
1860	0.2936	22.0163	0.147	0.0874	nonDE	nonDE	rsp-2	Q23120	rsp-2	Probable splicing factor, arginine/serine-rich 2	0.7128	0.8177	Q23120		22.0754	21.7083	21.8248	23.9327	21.4257	21.1307
1434	0.2926	21.7572	0.4952	0.3062	nonDE	nonDE	rab-14	Q93874	rab-14	Ras-related protein Rab-14	0.3197	0.4941	Q93874		21.4681	21.6711	21.6935	22.1135	21.6987	21.8985
519	0.2921	24.1808	0.3636	0.2247	nonDE	nonDE	atad-3	Q20748	atad-3	ATPase family AAA domain-containing protein 3	0.4329	0.596	Q20748		24.1231	24.2917	23.6896	24.8046	24.2188	23.9572
1326	0.2913	18.8457	0.1019	0.0611	nonDE	nonDE	dhs-13	O16619	dhs-13	DeHydrogenases, Short chain	0.7909	0.8688	O16619		18.0727	17.9941	20.0334	16.8531	20.3288	19.7924
3630	0.29	18.2334	0.2576	0.1602	nonDE	nonDE	ulp-3	Q86FN3	ulp-3	ULP_PROTEASE domain-containing protein	0.5526	0.6915	Q86FN3		17.7337	17.7003	18.8312	19.0059	18.1207	18.0085
2015	0.2896	21.1842	0.2276	0.1392	nonDE	nonDE	CELE_Y55F3AR.2	Q9N357	CELE_Y55F3AR.2	Thioredoxin domain-containing protein	0.5921	0.7257	Q9N357		21.1903	21.5228	20.4051	20.4317	21.6916	21.8637
227	0.2883	24.6589	0.442	0.2735	nonDE	nonDE	nsf-1	Q94392	nsf-1	Vesicle-fusing ATPase	0.3614	0.5327	Q94392		24.602	24.5212	24.421	24.425	24.9558	25.0282
1257	0.2865	22.589	0.223	0.136	nonDE	nonDE	CELE_ZK829.7	Q23624	CELE_ZK829.7	PKS_ER domain-containing protein	0.5984	0.7312	Q23624		21.7132	22.1552	23.4689	22.5759	23.1355	22.4853
1458	0.2862	22.2351	0.3973	0.2443	nonDE	nonDE	rsp-8	Q9XTZ2	rsp-8	RRM domain-containing protein	0.4006	0.5698	Q9XTZ2		21.8904	22.1067	22.2789	22.8241	22.1428	22.1676
2429	0.2857	17.0626	0.1494	0.0888	nonDE	nonDE	ZK632.2	P34648	ZK632.2	Uncharacterized protein ZK632.2	0.7089	0.8152	P34648		17.4498	17.2361	16.0731	15.7257	17.9746	17.916
437	0.2842	24.5959	0.3941	0.243	nonDE	nonDE	unc-18	P34815	unc-18	Putative acetylcholine regulator unc-18	0.4036	0.5715	P34815		24.8202	24.1756	24.3658	24.4561	24.746	25.0121
834	0.2842	20.8462	0.3695	0.2279	nonDE	nonDE	unc-82	H2KYA5	unc-82	Protein kinase domain-containing protein	0.4271	0.5917	H2KYA5		21.0748	20.4383	20.5993	21.2389	20.574	21.152
3453	0.2833	13.575	0.0821	0.0486	nonDE	nonDE	CELE_F46G10.1	Q20476	CELE_F46G10.1	BTB domain-containing protein	0.8278	0.8942	Q20476		10.575	15.5022	14.223	14.3788	13.6182	13.1531
532	0.2827	20.6461	0.1866	0.1131	nonDE	nonDE	pgp-1	P34712	pgp-1	Multidrug resistance protein pgp-1	0.6508	0.7708	P34712		20.4649	20.5114	20.5379	22.1317	20.0698	20.1607
2504	0.2822	19.6014	0.2065	0.1245	nonDE	nonDE	syx-5	Q20797	syx-5	Putative syntaxin-5	0.6215	0.7508	Q20797		20.1731	19.2362	18.9716	20.6374	19.5968	18.9933
2982	0.2812	22.5566	0.3602	0.2231	nonDE	nonDE	cdl-1	Q09599	cdl-1	Histone RNA hairpin-binding protein	0.4364	0.5983	Q09599		21.9114	22.8926	22.444	22.8139	22.6357	22.642
1388	0.2796	19.6067	0.267	0.1673	nonDE	nonDE	syd-2	Q21049	syd-2	Liprin-alpha	0.5407	0.6803	Q21049		20.1921	19.2775	18.931	20.2096	19.5817	19.4481
655	0.2794	23.0746	0.4296	0.2654	nonDE	nonDE	akt-1	Q17941	akt-1	Serine/threonine-protein kinase akt-1	0.3719	0.5428	Q17941		23.132	22.7603	22.9125	23.528	23.1015	23.0136
2659	0.2781	20.7178	0.1848	0.112	nonDE	nonDE	CELE_Y54E5A.5	Q9XWK2	CELE_Y54E5A.5	Polysaccharide biosynthesis domain-containing protein	0.6534	0.7727	Q9XWK2		20.4076	21.0944	20.2341	19.6316	21.4908	21.448
1544	0.2766	23.1005	0.2185	0.1331	nonDE	nonDE	F26H9.5	P91856	F26H9.5	Probable phosphoserine aminotransferase	0.6047	0.7361	P91856		22.6183	22.9297	23.3386	24.2575	22.8082	22.6505
878	0.2765	19.5459	0.392	0.2421	nonDE	nonDE	catp-3	O16331	catp-3	Cation_ATPase_N domain-containing protein	0.4055	0.5726	O16331		19.2846	19.8441	19.0944	19.7228	19.5534	19.7763
2633	0.2733	17.9351	0.2821	0.1762	nonDE	nonDE	cids-1	P34281	cids-1	CID domain-containing protein 1	0.5223	0.6664	P34281		17.2149	18.4542	17.7264	18.338	17.747	18.1302
930	0.2727	23.7096	0.491	0.3036	nonDE	nonDE	umps-1	G5EDZ2	umps-1	Uridine 5'-monophosphate synthase	0.3229	0.4971	G5EDZ2		23.5834	23.5078	23.6285	23.7464	23.9736	23.8176
2590	0.2725	18.7801	0.3017	0.1885	nonDE	nonDE	ctn-1	H2L011	ctn-1	Alpha-CaTuliN (Catenin/vinculin related)	0.4992	0.6478	H2L011		18.8541	18.8439	18.2336	19.1799	18.3216	19.2475
2243	0.2697	18.8328	0.2067	0.1245	nonDE	nonDE	ddx-35	Q9BKQ8	ddx-35	Probable ATP-dependent RNA helicase DHX35 homolog	0.6213	0.7508	Q9BKQ8		18.8494	18.4876	18.7569	17.882	19.284	19.737
2136	0.2692	18.2311	0.2785	0.1741	nonDE	nonDE	gyg-2	O45819	gyg-2	GlYcoGenin like	0.5266	0.6698	O45819		17.5394	18.4613	18.2888	17.8378	18.7777	18.4815
2154	0.2681	19.5343	0.2339	0.1433	nonDE	nonDE	npp-2	Q22078	npp-2	Nuclear pore complex protein Nup85	0.5836	0.7189	Q22078		19.6876	19.046	19.467	20.5591	19.3623	19.0836
1711	0.2655	22.318	0.3123	0.196	nonDE	nonDE	CELE_R148.5	H2KZA6	CELE_R148.5	PID domain-containing protein	0.4872	0.6368	H2KZA6		22.6206	21.7966	22.1386	22.0131	22.5879	22.7512
1569	0.2654	21.7903	0.44	0.2722	nonDE	nonDE	rab-5	P91857	rab-5	RAB family	0.363	0.5343	P91857		21.5694	21.5785	21.825	21.9358	21.7252	22.1081
829	0.2642	25.2709	0.4551	0.2818	nonDE	nonDE	let-754	P34346	let-754	Adenylate kinase	0.3507	0.5227	P34346		25.2339	25.1547	25.0279	25.5817	25.3562	25.2713
3232	0.2632	19.8498	0.1835	0.1113	nonDE	nonDE	CELE_K07H8.2	O45182	CELE_K07H8.2	SLC41A/MgtE integral membrane domain-containing protein	0.6553	0.7739	O45182		19.5742	20.1186	19.4619	21.1584	19.5362	19.2497
2905	0.2631	19.1545	0.2442	0.151	nonDE	nonDE	C35D10.1	Q8WQG1	C35D10.1	ER membrane protein complex subunit 7 homolog	0.5699	0.7064	Q8WQG1		18.6439	19.63	18.7948	19.9474	19.0388	18.8719
984	0.2631	24.6535	0.0882	0.0524	nonDE	nonDE	gpb-1	P17343	gpb-1	Guanine nucleotide-binding protein subunit beta-1	0.8162	0.8864	P17343		24.3344	24.7428	24.4886	22.1757	25.994	26.1853
1228	0.2612	21.5775	0.3974	0.2443	nonDE	nonDE	smu-1	G5EEG7	smu-1	Smu-1 suppressor of mec-8 and unc-52 protein	0.4005	0.5698	G5EEG7		21.3213	21.6241	21.3953	22.0286	21.4698	21.626
3035	0.2581	17.124	0.1429	0.0851	nonDE	nonDE	cogc-3	Q6AW08	cogc-3	Conserved oligomeric Golgi complex subunit 3	0.7197	0.822	Q6AW08		17.928	17.5051	15.5517	17.8626	17.0908	16.8058
3551	0.2577	18.7336	0.2096	0.1266	nonDE	nonDE	CELE_R119.2	O61710	CELE_R119.2	AMP_N domain-containing protein	0.6172	0.7471	O61710		18.9338	18.59	18.2904	17.98	19.6883	18.9191
2614	0.2572	16.2691	0.1428	0.0851	nonDE	nonDE	trpa-1	Q18297	trpa-1	Transient receptor potential cation channel subfamily A member 1 homolog	0.7198	0.822	Q18297		16.8047	16.5766	15.0404	17.5168	15.6583	16.0181
256	0.2567	22.4145	0.3766	0.2331	nonDE	nonDE	ran-2	P34342	ran-2	Ran GTPase-activating protein 2	0.4201	0.5846	P34342		22.2124	22.4917	22.1542	22.897	22.3093	22.4222
120	0.2562	25.1667	0.2911	0.1806	nonDE	nonDE	aars-2	O01541	aars-2	Alanine--tRNA ligase, cytoplasmic	0.5116	0.6598	O01541		24.6845	25.266	25.1654	24.7165	25.6451	25.5228
760	0.2554	19.1471	0.2653	0.166	nonDE	nonDE	lpd-3	A0A0K3AWP8	lpd-3	FSA_C domain-containing protein	0.5429	0.6823	A0A0K3AWP8		19.583	19.1027	18.3724	19.4505	18.9427	19.4313
1859	0.2531	22.5976	0.119	0.0718	nonDE	nonDE	tag-335	A3QMC8	tag-335	Mannose-1-phosphate guanyltransferase beta	0.7603	0.8477	A3QMC8		22.6378	22.3037	22.4715	24.5877	21.8359	21.7487
2411	0.2528	21.1269	0.4002	0.246	nonDE	nonDE	gst-43	Q9N4H6	gst-43	maleylacetoacetate isomerase	0.398	0.5675	Q9N4H6		20.9408	21.1607	20.8999	21.5056	21.0206	21.2336
2227	0.2523	19.4779	0.1441	0.0856	nonDE	nonDE	CELE_F57C2.5	O62265	CELE_F57C2.5	Adipocyte plasma membrane-associated protein	0.7177	0.8211	O62265		18.8483	19.7239	19.4832	18.1574	20.3819	20.2729
623	0.2521	23.809	0.2061	0.1244	nonDE	nonDE	maph-1.1	P91859	maph-1.1	Microtubule-associated protein homolog maph-1.1	0.6222	0.7509	P91859		23.8553	23.8059	23.3876	22.9335	24.4065	24.4652
2552	0.2505	14.8112	0.1189	0.0718	nonDE	nonDE	csk-1	G5ECJ6	csk-1	Tyrosine-protein kinase csk-1	0.7605	0.8477	G5ECJ6		14.6442	-9	-9	-9	15.4653	14.3242
3110	0.2483	17.3648	0.2042	0.1237	nonDE	nonDE	lin-2	P54936	lin-2	Protein lin-2	0.6249	0.7522	P54936		17.4343	17.4052	16.8826	18.3854	16.7185	17.3629
3031	0.2472	18.3983	0.2719	0.1705	nonDE	nonDE	nhr-10	P41999	nhr-10	Nuclear hormone receptor family member nhr-10	0.5346	0.6753	P41999		17.576	18.6583	18.5898	18.6212	18.5434	18.4012
1663	0.2471	18.2793	0.1742	0.1046	nonDE	nonDE	ugt-29	H2L0C9	ugt-29	glucuronosyltransferase	0.6696	0.786	H2L0C9		17.1283	18.4124	18.9264	18.5666	17.8155	18.8264
1170	0.2465	19.5836	0.2848	0.177	nonDE	nonDE	wdfy-3	H2FLM3	wdfy-3	WD40 and FYVE domain protein	0.5191	0.6652	H2FLM3		19.5814	18.9813	19.8184	20.1119	19.6331	19.3755
702	0.246	23.672	0.2912	0.1806	nonDE	nonDE	arp-1	Q9NA98	arp-1	Actin-Related Proteins	0.5114	0.6598	Q9NA98		23.5172	23.6764	23.4532	24.4022	23.3847	23.5981
257	0.2459	21.5037	0.2247	0.1376	nonDE	nonDE	evl-14	G5EC05	evl-14	Uncharacterized protein	0.596	0.7285	G5EC05		21.1457	21.2163	21.7804	22.4362	21.1196	21.3243
786	0.2457	24.2143	0.3184	0.2008	nonDE	nonDE	Y57G11C.3	O18229	Y57G11C.3	Putative 6-phosphogluconolactonase	0.4804	0.6299	O18229		23.8179	24.4008	24.0557	23.9192	24.5176	24.5746
1455	0.245	22.3748	0.1988	0.1207	nonDE	nonDE	cdr-6	G5EET3	cdr-6	CaDmium Responsive	0.6327	0.7573	G5EET3		22.0733	22.4688	22.2147	21.4746	23.016	23.0012
104	0.2448	25.5745	0.4173	0.257	nonDE	nonDE	iars-1	Q21926	iars-1	Isoleucine--tRNA ligase, cytoplasmic	0.3825	0.5534	Q21926		25.5249	25.512	25.3193	25.8497	25.5702	25.6709
1001	0.2447	21.8711	0.329	0.2072	nonDE	nonDE	dnj-10	Q8TA83	dnj-10	DnaJ homolog dnj-10	0.4688	0.6206	Q8TA83		21.8349	21.6772	21.734	21.523	22.3508	22.1065
971	0.2447	21.7216	0.1693	0.1018	nonDE	nonDE	hgap-2	A0A1I6CM66	hgap-2	Heterodimeric GTPase Activating Protein subunit	0.6772	0.7911	A0A1I6CM66		20.6407	21.4623	22.6947	21.9819	22.0811	21.4688
1403	0.2421	20.3106	0.2829	0.1765	nonDE	nonDE	dut-1	G5EET2	dut-1	dUTP diphosphatase	0.5213	0.6661	G5EET2		19.7967	20.1848	20.5872	20.8205	20.4408	20.0337
3087	0.2416	18.0312	0.128	0.0763	nonDE	nonDE	H14A12.3	O17213	H14A12.3	Protein rogdi homolog	0.7447	0.8389	O17213		17.8911	17.9437	17.8965	19.7492	16.9849	17.7219
3450	0.2411	24.8338	0.3565	0.2209	nonDE	nonDE	plpp-1.1	H2KZD1	plpp-1.1	AcidPPc domain-containing protein	0.4401	0.6014	H2KZD1		24.3363	24.872	24.9315	24.9969	24.8499	25.0163
2671	0.2397	21.0849	0.1204	0.0723	nonDE	nonDE	vem-1	Q7YZW5	vem-1	Protein vem-1	0.7579	0.8466	Q7YZW5		21.662	21.0735	20.1594	19.6955	21.9907	21.928
2583	0.2389	19.7247	0.233	0.1426	nonDE	nonDE	gck-3	G5EEN4	gck-3	Germinal center kinase 3	0.5848	0.72	G5EEN4		20.124	19.2176	19.5457	-9	20.0588	19.6773
1762	0.2378	19.5034	0.3852	0.238	nonDE	nonDE	CELE_F53F1.3	P91998	CELE_F53F1.3	Aldo_ket_red domain-containing protein	0.4119	0.5781	P91998		19.2368	19.6386	19.2782	19.6827	19.5137	19.6705
423	0.2362	24.3366	0.3233	0.2037	nonDE	nonDE	acdh-9	Q95YB2	acdh-9	Acyl CoA DeHydrogenase	0.475	0.6256	Q95YB2		23.9455	24.3955	24.3144	24.0709	24.6448	24.6484
1604	0.2349	19.4509	0.1413	0.0846	nonDE	nonDE	CELE_K09A9.6	A8WHT8	CELE_K09A9.6	Asp_Arg_Hydrox domain-containing protein	0.7223	0.823	A8WHT8		20.1965	19.3202	18.4838	18.5235	20.2161	19.9656
2609	0.2346	18.5241	0.2366	0.1457	nonDE	nonDE	tatn-1	Q93703	tatn-1	Tyrosine aminotransferase	0.5799	0.715	Q93703		18.1544	18.5399	18.526	17.9427	18.7485	19.233
14	0.2341	29.1494	0.3194	0.2012	nonDE	nonDE	vit-2	P05690	vit-2	Vitellogenin-2	0.4793	0.6293	P05690		28.916	29.1495	29.0317	29.5902	28.8277	29.3813
2732	0.2334	23.0373	0.2347	0.144	nonDE	nonDE	let-70	P35129	let-70	Ubiquitin-conjugating enzyme E2 2	0.5825	0.7178	P35129		22.9042	22.8422	23.0153	23.9439	22.7582	22.7598
1652	0.231	17.1167	0.2484	0.1541	nonDE	nonDE	rle-1	O45962	rle-1	Regulation of longevity by E3 ubiquitin-protein ligase	0.5644	0.7014	O45962		16.8784	17.2971	16.8282	17.8737	16.7824	17.0407
325	0.2304	22.8706	0.24	0.1477	nonDE	nonDE	myo-6	O62244	myo-6	Myosin motor domain-containing protein	0.5755	0.7116	O62244		22.7044	23.3652	22.1967	22.7098	22.9556	23.2919
2290	0.2302	22.3784	0.1696	0.1018	nonDE	nonDE	ard-1	Q19102	ard-1	Alcohol/Ribitol Dehydrogenase family	0.6768	0.7911	Q19102		21.4265	23.1647	22.1986	23.0685	22.1905	22.2214
2068	0.23	20.9955	0.1511	0.0898	nonDE	nonDE	C05C8.1	O16314	C05C8.1	ATP synthase subunit s, mitochondrial	0.7061	0.8133	O16314		20.239	20.4735	21.9289	20.4455	21.7939	21.0921
2793	0.229	18.9265	0.1783	0.1075	nonDE	nonDE	CELE_D1054.8	Q18946	CELE_D1054.8	DeHydrogenases, Short chain	0.6632	0.7807	Q18946		17.8604	19.4107	19.1649	19.5353	18.6999	18.8879
787	0.2288	23.5474	0.2856	0.1772	nonDE	nonDE	mct-3	Q93896	mct-3	MFS domain-containing protein	0.5181	0.6649	Q93896		23.674	23.4606	23.1643	24.1333	23.3453	23.5067
465	0.2262	23.1301	0.1666	0.1001	nonDE	nonDE	cyn-15	Q9U1Q3	cyn-15	PPIase cyclophilin-type domain-containing protein	0.6814	0.7941	Q9U1Q3		23.082	22.9905	22.9785	22.0951	23.9173	23.7175
298	0.2251	22.3644	0.3633	0.2246	nonDE	nonDE	hum-4	Q20456	hum-4	Heavy chain, Unconventional Myosin	0.4332	0.5962	Q20456		22.3709	22.2059	22.1788	22.2391	22.5875	22.6042
1135	0.2248	22.9111	0.2899	0.18	nonDE	nonDE	pdhk-2	Q02332	pdhk-2	Probable [pyruvate dehydrogenase (acetyl-transferring)] kinase, mitochondrial	0.513	0.6608	Q02332		22.4472	23.0149	22.934	23.3852	22.7196	22.9656
3272	0.2248	14.5862	0.0864	0.0511	nonDE	nonDE	CELE_E04F6.4	Q19056	CELE_E04F6.4	PLD phosphodiesterase domain-containing protein	0.8196	0.8891	Q19056		13.4136	14.1317	15.876	16.2584	14.5678	13.2696
2400	0.2246	17.0824	0.0983	0.0589	nonDE	nonDE	pcaf-1	Q9N3S7	pcaf-1	histone acetyltransferase	0.7974	0.8731	Q9N3S7		18.1615	16.2128	16.536	15.6252	17.7993	18.1596
1169	0.2237	20.3295	0.174	0.1046	nonDE	nonDE	CELE_Y50D4C.3	Q965Q9	CELE_Y50D4C.3	Tudor domain-containing protein	0.6698	0.786	Q965Q9		20.4138	20.3141	19.9251	19.4491	20.6616	21.2133
300	0.2214	25.7646	0.1828	0.111	nonDE	nonDE	rpt-4	O17071	rpt-4	Probable 26S proteasome regulatory subunit 10B	0.6565	0.7745	O17071		25.4082	25.8158	25.7377	26.8355	25.2341	25.5561
347	0.2206	25.3199	0.2939	0.1825	nonDE	nonDE	fars-3	Q19713	fars-3	Phenylalanine--tRNA ligase beta subunit	0.5083	0.6569	Q19713		24.7655	25.4724	25.3908	25.2441	25.465	25.5815
2088	0.2196	23.1918	0.2556	0.1588	nonDE	nonDE	C18E9.4	Q18095	C18E9.4	NADH dehydrogenase [ubiquinone] 1 beta subcomplex subunit 3	0.5552	0.6937	Q18095		23.4039	23.08	22.762	23.7761	23.2244	22.9043
527	0.2192	24.6537	0.1452	0.0862	nonDE	nonDE	nuo-4	Q21233	nuo-4	NADH dehydrogenase [ubiquinone] 1 alpha subcomplex subunit 10, mitochondrial	0.7158	0.82	Q21233		24.1511	24.7247	24.7567	23.5366	25.4683	25.285
194	0.217	23.941	0.2147	0.1297	nonDE	nonDE	hcf-1	G5EC23	hcf-1	Host cell factor homolog hcf-1	0.61	0.7418	G5EC23		23.9948	23.5537	23.949	23.3077	24.3203	24.5205
1994	0.2149	19.7697	0.1012	0.0606	nonDE	nonDE	pfkb-1.2	Q21122	pfkb-1.2	6-phosphofructo-2-kinase/fructose-2,6-bisphosphatase	0.7922	0.8697	Q21122		19.5516	19.2121	20.223	18.1514	20.9575	20.5226
1474	0.2143	23.0927	0.2074	0.125	nonDE	nonDE	C46G7.2	O02141	C46G7.2	Uncharacterized protein	0.6203	0.7498	O02141		22.849	23.1438	22.9638	24.0046	22.8059	22.789
767	0.2139	21.8754	0.2134	0.129	nonDE	nonDE	scyl-1	Q23215	scyl-1	SCY1 Like pseudokinase	0.6117	0.743	Q23215		21.9631	21.9416	21.4005	22.6738	21.5509	21.7223
2777	0.2123	16.5751	0.1002	0.0601	nonDE	nonDE	fdps-1	O62336	fdps-1	Farnesyl pyrophosphate synthase	0.7939	0.8708	O62336		16.1856	16.8526	16.3686	14.8916	17.5205	17.6317
2085	0.2105	19.2713	0.1339	0.0798	nonDE	nonDE	thoc-5	C2BR94	thoc-5	THO Complex (Transcription factor/nuclear export) subunit	0.7347	0.8322	C2BR94		19.8688	18.2741	19.3553	20.3374	18.9013	18.8911
1952	0.2084	22.9931	0.2957	0.1837	nonDE	nonDE	B0416.5	Q11073	B0416.5	Uncharacterized protein B0416.5	0.5062	0.655	Q11073		23.0085	22.9287	22.7294	23.4446	22.8085	23.0387
1216	0.2078	20.0503	0.2934	0.1822	nonDE	nonDE	CELE_F55A12.5	O01756	CELE_F55A12.5	Uncharacterized protein	0.5089	0.6573	O01756		19.7731	19.863	20.2031	20.3728	19.8446	20.2452
1789	0.2076	19.1453	0.2264	0.1387	nonDE	nonDE	acl-5	Q21812	acl-5	PlsC domain-containing protein	0.5938	0.7265	Q21812		19.3465	19.3439	18.4341	19.2517	18.9663	19.5293
3	0.2073	28.0415	0.2721	0.1706	nonDE	nonDE	ketn-1	V6CLP5	ketn-1	Kettin homolog	0.5344	0.6752	V6CLP5		27.8773	27.7731	28.1632	27.7123	28.3553	28.3679
2362	0.207	20.7565	0.262	0.1636	nonDE	nonDE	CELE_F58A6.1	Q20959	CELE_F58A6.1	Delta(3,5)-Delta(2,4)-dienoyl-CoA isomerase, mitochondrial	0.547	0.6861	Q20959		20.9663	20.2724	20.7201	20.5749	21.1646	20.8406
1965	0.2065	25.4647	0.2789	0.1743	nonDE	nonDE	rps-15	Q9XVP0	rps-15	40S ribosomal protein S15	0.5261	0.6694	Q9XVP0		25.3365	25.4636	25.2844	25.142	25.9005	25.6616
1463	0.2065	22.3242	0.2571	0.1599	nonDE	nonDE	anat-1	G5EDH7	anat-1	AANAT (Arylalkylamine N-AcetylTransferase) homolog	0.5532	0.692	G5EDH7		22.1509	22.3904	22.1215	22.9285	22.2974	22.0565
588	0.2041	21.422	0.1466	0.0872	nonDE	nonDE	cyk-3	Q8WT44	cyk-3	Ubiquitin carboxyl-terminal hydrolase cyk-3	0.7135	0.818	Q8WT44		20.5168	20.9946	22.4483	21.6587	21.505	21.4083
1197	0.2041	21.977	0.1358	0.081	nonDE	nonDE	got-1.2	Q22067	got-1.2	Aspartate aminotransferase, cytoplasmic	0.7315	0.8299	Q22067		21.8691	21.5746	22.1813	20.8536	22.7234	22.6602
500	0.2015	26.3927	0.2058	0.1243	nonDE	nonDE	T05H10.6	P52899	T05H10.6	Probable pyruvate dehydrogenase E1 component subunit alpha, mitochondrial	0.6226	0.7511	P52899		26.0154	26.4446	26.4159	27.1301	25.9201	26.4303
1097	0.201	24.1659	0.297	0.1849	nonDE	nonDE	CELE_F53F1.2	P91997	CELE_F53F1.2	Aldo_ket_red domain-containing protein	0.5047	0.6533	P91997		24.144	24.3108	23.7413	24.3543	24.2624	24.1825
2474	0.1992	20.7252	0.1479	0.0879	nonDE	nonDE	mtx-2	P34599	mtx-2	Metaxin-2 homolog	0.7113	0.8167	P34599		21.0744	20.8743	19.9281	19.9546	21.3247	21.195
96	0.1982	24.0113	0.3236	0.2039	nonDE	nonDE	let-418	G5EBZ4	let-418	Protein let-418	0.4747	0.6254	G5EBZ4		23.7477	23.9682	24.0207	24.2337	24.0256	24.0718
879	0.1978	23.44	0.1956	0.1192	nonDE	nonDE	hda-1	O17695	hda-1	Histone deacetylase 1	0.6373	0.76	O17695		23.4412	23.2913	23.2908	24.2798	22.9587	23.3783
2867	0.1977	19.5285	0.2131	0.129	nonDE	nonDE	him-17	Q22360	him-17	High Incidence of Males (Increased X chromosome loss)	0.6122	0.7431	Q22360		19.3486	19.1378	19.862	-9	19.6206	19.6737
1278	0.1971	24.0133	0.2263	0.1387	nonDE	nonDE	rpn-12	Q23449	rpn-12	26S proteasome non-ATPase regulatory subunit 8	0.5938	0.7265	Q23449		24.1388	23.8742	23.7312	24.6469	24.0304	23.6581
2986	0.1965	17.2704	0.1405	0.0842	nonDE	nonDE	mec-8	G5ECJ4	mec-8	Mec-8 protein	0.7237	0.8239	G5ECJ4		17.8344	17.0663	16.6156	16.4919	18.077	17.5369
531	0.1946	21.8744	0.1526	0.0907	nonDE	nonDE	golg-4	A0A3P6PCP8	golg-4	GRIP domain-containing protein	0.7037	0.8115	A0A3P6PCP8		22.0388	20.8831	22.4094	21.4674	22.2858	22.1618
1003	0.1931	24.5301	0.2867	0.1779	nonDE	nonDE	gale-1	Q564Q1	gale-1	UDP-glucose 4-epimerase	0.5168	0.6638	Q564Q1		24.2697	24.6417	24.389	24.8827	24.4892	24.508
2635	0.1925	19.1555	0.1393	0.0835	nonDE	nonDE	cha-1	P32756	cha-1	Choline O-acetyltransferase	0.7257	0.8251	P32756		18.0214	19.8293	19.327	19.6318	19.1891	18.9343
753	0.1922	22.1321	0.1133	0.068	nonDE	nonDE	maph-1.3	Q18494	maph-1.3	Microtubule-Associated Protein Homolog	0.7703	0.855	Q18494		22.5123	22.1581	21.4376	20.9328	22.9078	22.8442
2566	0.1899	19.1122	0.2404	0.1479	nonDE	nonDE	CELE_Y48B6A.13	Q9U294	CELE_Y48B6A.13	Diphosphomevalonate decarboxylase	0.5749	0.7113	Q9U294		18.7986	19.1618	19.0915	19.6695	19.0058	18.9463
3018	0.1899	19.2749	0.1566	0.0936	nonDE	nonDE	tag-225	Q21265	tag-225	Putative metalloproteinase inhibitor tag-225	0.6972	0.8061	Q21265		19.3114	19.32	18.9084	18.4536	19.6167	20.0392
3117	0.1898	13.8265	0.2376	0.1461	nonDE	nonDE	CELE_Y41D4B.4	Q8WSN7	CELE_Y41D4B.4	Uncharacterized protein	0.5786	0.7143	Q8WSN7		13.9955	13.4286	13.7706	13.6361	13.81	14.318
1869	0.1897	24.4218	0.1226	0.0736	nonDE	nonDE	mtm-1	Q9N589	mtm-1	Myotubularin-related protein 1	0.7541	0.8441	Q9N589		24.4255	24.2222	24.3332	25.8095	23.9837	23.7569
1581	0.1872	19.5801	0.0539	0.0299	nonDE	nonDE	rhi-1	Q20496	rhi-1	Probable rho GDP-dissociation inhibitor	0.8833	0.9335	Q20496		19.4772	19.7273	19.2549	16.7133	21.2638	21.044
2810	0.1861	19.5684	0.1421	0.0849	nonDE	nonDE	ife-4	Q22888	ife-4	Eukaryotic translation initiation factor 4E-4	0.7209	0.8225	Q22888		19.1973	19.753	19.4758	20.6873	19.0929	19.204
1872	0.1856	19.7139	0.1366	0.0815	nonDE	nonDE	inx-17	O61788	inx-17	Innexin-17	0.7301	0.8288	O61788		19.9952	19.688	19.1801	20.8254	19.3047	19.2901
295	0.1847	27.0623	0.2882	0.1788	nonDE	nonDE	pccb-1	Q20676	pccb-1	Propionyl Coenzyme A Carboxylase Beta subunit	0.5149	0.6625	Q20676		26.8592	26.8437	27.2068	27.1508	27.0648	27.2483
1089	0.1845	22.1939	0.2829	0.1765	nonDE	nonDE	aakg-2	O02168	aakg-2	AMP-Activated protein Kinase Gamma subunit	0.5214	0.6661	O02168		21.8828	22.2128	22.2094	22.4589	22.2493	22.1504
57	0.1835	28.7376	0.3077	0.192	nonDE	nonDE	sca-1	G5EEK8	sca-1	Calcium-transporting ATPase	0.4923	0.6426	G5EEK8		28.6966	28.6319	28.6091	28.7238	28.8486	28.9159
1773	0.1821	20.9307	0.1899	0.115	nonDE	nonDE	C29F3.7	O17616	C29F3.7	CUB_2 domain-containing protein	0.6458	0.7674	O17616		20.7706	21.0679	20.6805	21.6671	20.5257	20.8726
1619	0.1818	18.3609	0.1428	0.0851	nonDE	nonDE	B0303.11	P34261	B0303.11	Solute carrier family 12 protein B0303.11	0.7197	0.822	P34261		18.4804	18.5044	17.8252	19.3901	17.983	17.9824
2479	0.1818	18.114	0.1284	0.0763	nonDE	nonDE	C45B2.6	Q95YD2	C45B2.6	phospholipase A2	0.7441	0.8389	Q95YD2		18.0395	18.3146	17.7152	19.3238	17.733	17.5579
3330	0.1812	13.4027	0.0734	0.0428	nonDE	nonDE	mrpl-41	P90993	mrpl-41	39S ribosomal protein L41, mitochondrial	0.8444	0.9062	P90993		12.1024	12.7091	15.1249	13.8219	14.1712	12.4869
1126	0.1781	21.9721	0.2775	0.1738	nonDE	nonDE	pus-1	Q9XXN0	pus-1	PseudoU_synth_1 domain-containing protein	0.5278	0.6703	Q9XXN0		21.8734	21.8548	21.921	21.9119	22.3083	21.9632
695	0.1763	22.7257	0.2903	0.1801	nonDE	nonDE	kgb-1	O44408	kgb-1	GLH-binding kinase 1	0.5125	0.6606	O44408		22.6169	22.6295	22.6662	22.7958	22.6961	22.9498
1086	0.1758	21.3782	0.2396	0.1477	nonDE	nonDE	soc-2	Q22875	soc-2	Leucine-rich repeat protein soc-2	0.5759	0.7116	Q22875		21.4504	21.3706	21.0498	21.7957	21.2329	21.3695
1459	0.1755	20.3134	0.1616	0.0965	nonDE	nonDE	CELE_F37C4.6	O61196	CELE_F37C4.6	Amino_oxidase domain-containing protein	0.6893	0.8007	O61196		20.2087	20.0606	20.4078	21.2203	20.0528	19.9304
2790	0.1722	18.746	0.0974	0.0587	nonDE	nonDE	CELE_Y111B2A.3	Q9NEM5	CELE_Y111B2A.3	Uncharacterized protein	0.7991	0.8736	Q9NEM5		17.8905	18.9184	19.1708	20.0984	18.1381	18.2598
592	0.1713	19.9912	0.1837	0.1114	nonDE	nonDE	ufl-1	Q17750	ufl-1	E3 UFM1-protein ligase 1 homolog	0.655	0.7738	Q17750		20.0782	19.2755	20.3629	20.2037	20.1198	19.9071
1416	0.1684	18.8768	0.0901	0.0536	nonDE	nonDE	lin-10	O17583	lin-10	Protein lin-10	0.8126	0.8839	O17583		20.0381	18.8288	17.5109	18.5738	18.7612	19.5479
881	0.168	23.5445	0.119	0.0718	nonDE	nonDE	acl-1	Q93841	acl-1	Putative 1-acyl-sn-glycerol-3-phosphate acyltransferase acl-1	0.7604	0.8477	Q93841		23.6005	23.2567	23.5244	24.7639	22.9652	23.1564
2214	0.1677	18.9877	0.2026	0.1228	nonDE	nonDE	rskd-1	Q20821	rskd-1	PX domain-containing protein	0.6272	0.7537	Q20821		18.6956	18.7966	19.2192	19.5081	18.8219	18.8846
2766	0.1663	15.6935	0.098	0.0588	nonDE	nonDE	ssup-72	Q22453	ssup-72	RNA polymerase II subunit A C-terminal domain phosphatase ssup-72	0.798	0.8733	Q22453		15.5415	16.0152	15.2743	14.5036	16.0147	16.8116
1746	0.1659	21.0889	0.196	0.1193	nonDE	nonDE	gpa-16	Q9N2V6	gpa-16	Guanine nucleotide-binding protein alpha-16 subunit	0.6368	0.7597	Q9N2V6		20.9502	21.2213	20.8465	21.6888	20.9509	20.876
1534	0.1647	20.7838	0.1131	0.068	nonDE	nonDE	C35D10.6	Q18483	C35D10.6	Aldo_ket_red domain-containing protein	0.7708	0.855	Q18483		20.4004	20.895	20.8091	19.7088	21.3839	21.5057
712	0.164	24.7906	0.1393	0.0835	nonDE	nonDE	rpn-9	Q22253	rpn-9	26S proteasome non-ATPase regulatory subunit 13	0.7255	0.8251	Q22253		24.6867	24.7418	24.6973	25.7958	24.501	24.3211
1023	0.1612	22.3943	0.2548	0.1584	nonDE	nonDE	dli-1	G5ED34	dli-1	Dynein light intermediate chain	0.5561	0.6945	G5ED34		22.2129	22.4186	22.3095	22.5986	22.5008	22.3252
2185	0.1605	19.4561	0.1474	0.0875	nonDE	nonDE	gstk-1	Q09652	gstk-1	Glutathione S-transferase kappa 1	0.7122	0.8174	Q09652		19.3699	19.1889	19.5687	20.2923	19.4025	18.9141
2029	0.1603	21.64	0.2513	0.1558	nonDE	nonDE	pafo-1	P90783	pafo-1	RNA polymerase II-associated factor 1 homolog	0.5607	0.6986	P90783		21.3981	21.5265	21.755	21.7109	21.6937	21.7558
696	0.1603	24.4326	0.1496	0.0888	nonDE	nonDE	mec-12	P91910	mec-12	Tubulin alpha-3 chain	0.7085	0.815	P91910		23.8448	24.9743	24.2381	24.4838	24.1123	24.9421
2289	0.1596	19.5021	0.1185	0.0716	nonDE	nonDE	pars-2	O45869	pars-2	proline--tRNA ligase	0.7612	0.848	O45869		19.171	19.9026	19.1933	20.5227	18.8745	19.3487
3393	0.1584	18.0358	0.1081	0.0653	nonDE	nonDE	CELE_F32D8.5	Q9U3H0	CELE_F32D8.5	Transmembrane protein 70 homolog, mitochondrial	0.7797	0.8605	Q9U3H0		18.4215	18.6782	16.7702	18.0599	18.0483	18.2368
1210	0.1574	19.7109	0.1464	0.0872	nonDE	nonDE	C46F11.4	Q93382	C46F11.4	RNA helicase	0.7138	0.818	Q93382		19.7546	19.4861	19.6559	20.5773	19.2542	19.5373
2230	0.1571	20.3179	0.1144	0.0687	nonDE	nonDE	C25H3.11	A0A2K5ATR5	C25H3.11	Ricin B-type lectin domain-containing protein	0.7685	0.8538	A0A2K5ATR5		19.6915	20.2762	20.7503	19.6055	20.3664	21.2173
1658	0.1559	19.4407	0.1229	0.0736	nonDE	nonDE	CELE_F16B12.6	Q93520	CELE_F16B12.6	Uncharacterized protein	0.7535	0.8441	Q93520		19.139	18.7463	20.203	19.6453	19.8887	19.0219
3039	0.1555	17.6176	0.049	0.0268	nonDE	nonDE	ced-6	O76337	ced-6	Cell death protein 6	0.8933	0.9401	O76337		20.0292	15.4402	17.1502	17.4064	17.818	17.8616
3203	0.1544	19.5359	0.1625	0.0972	nonDE	nonDE	CELE_Y51H1A.3	Q9XWJ5	CELE_Y51H1A.3	NADH dehydrogenase [ubiquinone] 1 beta subcomplex subunit 8, mitochondrial	0.6879	0.7995	Q9XWJ5		19.1799	20.1247	19.0716	19.4989	19.7076	19.633
966	0.1523	23.4118	0.1746	0.1048	nonDE	nonDE	nono-1	B3GWA1	nono-1	NONO (Conserved nuclear protein, aka PSF) homolog	0.669	0.7857	B3GWA1		23.7539	23.0284	23.2244	23.1125	23.7739	23.5774
2381	0.1516	21.299	0.1738	0.1045	nonDE	nonDE	csn-2	O01422	csn-2	COP9 signalosome complex subunit 2	0.6702	0.7861	O01422		21.4675	21.2283	20.9739	21.8576	21.2722	20.9946
1065	0.1509	21.0376	0.0713	0.0416	nonDE	nonDE	cdc-5l	G5EFC4	cdc-5l	Cell Division Cycle related	0.8485	0.9086	G5EFC4		20.9986	20.961	20.927	19.3512	22.2097	21.7782
580	0.1479	22.8373	0.1608	0.096	nonDE	nonDE	scc-3	Q19555	scc-3	Cohesin subunit scc-3	0.6905	0.8016	Q19555		23.0112	22.6215	22.6574	23.4684	22.4734	22.792
1408	0.1478	21.3054	0.1571	0.094	nonDE	nonDE	ptr-23	G5EE13	ptr-23	SSD domain-containing protein	0.6964	0.8055	G5EE13		20.7486	21.2664	21.6795	20.9975	21.6177	21.5228
2219	0.1473	18.1101	0.171	0.1022	nonDE	nonDE	pacs-1	Q95QA3	pacs-1	Phosphofurin Acidic Cluster Sorting protein homolog	0.6745	0.7904	Q95QA3		17.8957	18.4165	17.7973	18.4271	17.7716	18.3527
2339	0.1464	18.6445	0.1065	0.0642	nonDE	nonDE	rga-3	O01585	rga-3	Rho-GAP domain-containing protein	0.7825	0.8625	O01585		19.0845	18.8643	17.809	-9	18.9487	18.5159
304	0.1455	25.7703	0.168	0.1009	nonDE	nonDE	erm-1	G5EBK3	erm-1	Moesin/ezrin/radixin homolog 1	0.6793	0.7927	G5EBK3		25.3984	25.7766	25.9175	25.365	26.089	26.0751
2043	0.1455	21.5739	0.1353	0.0807	nonDE	nonDE	rme-2	O44191	rme-2	EGF-like domain-containing protein	0.7323	0.8305	O44191		21.328	21.9665	21.209	22.3045	21.3361	21.2995
2355	0.1453	19.4576	0.0757	0.044	nonDE	nonDE	tftc-3	Q95PV7	tftc-3	Transcription Factor ThreeC subunit (GTF3C homolog)	0.8401	0.9036	Q95PV7		19.8985	19.2444	19.0118	18.0221	20.396	20.1725
3410	0.1441	17.2486	0.0911	0.054	nonDE	nonDE	tbp-1	P32085	tbp-1	TATA-box-binding protein	0.8107	0.8831	P32085		16.8388	17.5518	17.1391	18.5468	16.7876	16.6276
1	0.1425	26.6523	0.1573	0.094	nonDE	nonDE	unc-89	O01761	unc-89	Muscle M-line assembly protein unc-89	0.6962	0.8055	O01761		26.603	26.3414	26.7988	26.1678	27.0224	26.9806
2678	0.1424	19.5054	0.1967	0.1196	nonDE	nonDE	sor-3	Q11193	sor-3	Sop-2-related protein 3	0.6358	0.7592	Q11193		19.141	19.514	19.6476	19.717	19.3836	19.6292
1683	0.1419	24.6641	0.1415	0.0847	nonDE	nonDE	rpl-13	P91128	rpl-13	60S ribosomal protein L13	0.7219	0.8229	P91128		24.3961	24.7471	24.6362	25.4311	24.4244	24.3497
1340	0.1414	22.2447	0.1764	0.1061	nonDE	nonDE	dhs-19	Q22392	dhs-19	DeHydrogenases, Short chain	0.6662	0.7832	Q22392		22.2829	22.1903	22.049	21.8554	22.5451	22.5458
1814	0.1408	18.541	0.1236	0.074	nonDE	nonDE	jac-1	Q9U308	jac-1	Juxtamembrane domain-associated catenin	0.7524	0.8433	Q9U308		18.8575	18.3801	18.1741	19.1868	18.7688	17.8786
1125	0.1407	26.959	0.1561	0.0933	nonDE	nonDE	ran-1	O17915	ran-1	GTP-binding nuclear protein ran-1	0.698	0.8068	O17915		27.0348	26.7108	26.9203	27.6053	26.7097	26.773
2235	0.1407	18.5255	0.1136	0.0682	nonDE	nonDE	mspn-1	P54815	mspn-1	Mitochondrial sorting homolog	0.7699	0.8548	P54815		18.4382	19.0875	17.8396	19.2443	18.2907	18.2524
2153	0.1377	20.373	0.1188	0.0717	nonDE	nonDE	CELE_Y48G9A.9	Q7YZG5	CELE_Y48G9A.9	Tyrosine-protein phosphatase	0.7607	0.8477	Q7YZG5		20.9964	19.6906	20.2255	19.9783	20.666	20.6813
1598	0.1363	19.056	0.1518	0.09	nonDE	nonDE	crml-1	Q21301	crml-1	Carm_PH domain-containing protein	0.7051	0.8129	Q21301		18.862	19.2141	18.8875	19.6766	18.7974	18.8986
520	0.136	22.5127	0.1202	0.0723	nonDE	nonDE	pqn-87	G2HK03	pqn-87	MATH domain-containing protein	0.7582	0.8467	G2HK03		22.652	22.5545	22.1278	21.7987	23.099	22.8445
1709	0.1341	21.6089	0.0954	0.0574	nonDE	nonDE	dcn-1	Q9U3C8	dcn-1	Defective in cullin neddylation protein 1	0.8027	0.8763	Q9U3C8		21.8921	21.2186	21.5148	22.7254	21.0591	21.2432
2296	0.1328	17.1458	0.0482	0.0264	nonDE	nonDE	nuo-6	Q23098	nuo-6	NADH dehydrogenase [ubiquinone] 1 beta subcomplex subunit 4	0.8949	0.941	Q23098		15.9405	19.1474	16.1501	18.2489	16.6275	16.7601
2360	0.1326	19.9658	0.0825	0.0489	nonDE	nonDE	dnj-13	Q20774	dnj-13	J domain-containing protein	0.8269	0.8935	Q20774		20.4391	20.236	19.0234	20.9867	19.6835	19.426
380	0.1323	22.8467	0.1825	0.1108	nonDE	nonDE	pgp-2	A0A0K3AQN5	pgp-2	p-GlycoProtein related	0.6569	0.7748	A0A0K3AQN5		22.9927	22.5072	22.8416	22.7149	23.0465	22.9771
164	0.1312	27.1315	0.1809	0.1095	nonDE	nonDE	vha-15	Q22494	vha-15	Probable V-type proton ATPase subunit H 2	0.6594	0.7772	Q22494		27.3156	26.8655	27.0164	26.9801	27.3719	27.2392
2830	0.1299	16.8516	0.0888	0.0527	nonDE	nonDE	wht-2	P90746	wht-2	ABC transporter domain-containing protein	0.815	0.8856	P90746		17.1277	17.5451	15.6872	17.2284	16.869	16.6524
2512	0.1294	22.6507	0.1317	0.0786	nonDE	nonDE	sds-22	P45969	sds-22	Protein phosphatase 1 regulatory subunit SDS22 homolog	0.7383	0.8345	P45969		22.3412	22.6473	22.7696	23.3498	22.307	22.4895
1514	0.1287	21.2316	0.1634	0.0976	nonDE	nonDE	npp-24	Q09372	npp-24	Protein npp-24	0.6864	0.7987	Q09372		21.2091	21.1925	21.1002	21.7066	21.2282	20.9532
784	0.1263	22.5781	0.0461	0.025	nonDE	nonDE	fubl-2	Q23487	fubl-2	FUBp (FUBP) Like	0.8994	0.9441	Q23487		22.5205	22.6604	22.3642	20.3547	23.6249	23.9442
75	0.1248	22.8565	0.1965	0.1196	nonDE	nonDE	unc-68	A0A2C9C3E8	unc-68	Uncharacterized protein	0.636	0.7592	A0A2C9C3E8		22.82	22.816	22.7462	23.0003	22.8221	22.9342
3351	0.1247	20.3133	0.1059	0.0638	nonDE	nonDE	CELE_R12C12.9	Q21956	CELE_R12C12.9	Uncharacterized protein	0.7836	0.8634	Q21956		20.3774	20.2886	20.0866	21.2334	19.7809	20.1126
297	0.1235	23.8933	0.1258	0.0752	nonDE	nonDE	dnj-29	Q9U1V9	dnj-29	J domain-containing protein	0.7484	0.841	Q9U1V9		23.7713	24.0397	23.6836	24.6042	23.6648	23.596
3631	0.1231	17.5182	0.1271	0.0756	nonDE	nonDE	sdz-8	P90780	sdz-8	SKN-1 Dependent Zygotic transcript	0.7464	0.8402	P90780		16.8946	17.7795	17.6958	17.8766	17.2517	17.6109
3310	0.1231	19.4493	0.0801	0.047	nonDE	nonDE	B0564.2	Q17527	B0564.2	Fe2OG dioxygenase domain-containing protein	0.8316	0.8975	Q17527		20.438	18.6464	19.079	19.8993	18.915	19.7184
3026	0.1231	15.9989	0.0624	0.0351	nonDE	nonDE	cec-10	Q9N4L7	cec-10	Chromo domain-containing protein	0.8661	0.9225	Q9N4L7		14.996	16.9515	15.8644	17.1804	15.8056	15.1953
2206	0.123	19.8504	0.108	0.0653	nonDE	nonDE	poml-3	B1V898	poml-3	SGL domain-containing protein	0.7798	0.8605	B1V898		19.2695	20.3434	19.7539	20.4962	19.6654	19.5743
2954	0.1225	19.7113	0.1236	0.074	nonDE	nonDE	CELE_W06B4.2	Q23195	CELE_W06B4.2	N-acetyl-D-glucosamine kinase	0.7522	0.8433	Q23195		19.5799	19.543	19.8272	20.1091	20.1073	19.1011
2978	0.1218	15.3194	0.0545	0.0301	nonDE	nonDE	cest-16	H2L0K7	cest-16	COesterase domain-containing protein	0.8822	0.933	H2L0K7		14.6707	16.5121	14.6294	-9	16.0742	14.7109
401	0.1197	23.4012	0.1305	0.0777	nonDE	nonDE	C04F12.1	Q9XVF1	C04F12.1	Piwi domain-containing protein	0.7404	0.8361	Q9XVF1		23.39	23.0739	23.56	23.9908	23.1369	23.2553
3109	0.1197	13.7309	0.0836	0.0495	nonDE	nonDE	F44G4.2	Q20412	F44G4.2	Probable NADH dehydrogenase [ubiquinone] 1 beta subcomplex subunit 2, mitochondrial	0.8248	0.8923	Q20412		13.8449	13.6074	13.5609	14.9105	13.1652	13.2965
2496	0.1193	19.3911	0.1698	0.1018	nonDE	nonDE	git-1	Q19467	git-1	Arf-GAP domain-containing protein	0.6764	0.791	Q19467		19.1593	19.4635	19.3714	19.2621	19.6538	19.4362
177	0.1192	24.6439	0.1204	0.0723	nonDE	nonDE	gmps-1	Q09580	gmps-1	Probable GMP synthase [glutamine-hydrolyzing]	0.7579	0.8466	Q09580		24.4986	24.8337	24.4205	25.3419	24.32	24.4485
1910	0.1186	19.1467	0.1283	0.0763	nonDE	nonDE	vav-1	Q45FX5	vav-1	Protein vav-1	0.7443	0.8389	Q45FX5		19.4011	18.6994	19.1616	18.7705	19.5369	19.3105
2064	0.1182	19.9682	0.1296	0.0771	nonDE	nonDE	aakb-2	Q9NAH7	aakb-2	AMPKBI domain-containing protein	0.742	0.8373	Q9NAH7		19.8851	20.2018	19.6404	19.6127	20.4791	19.9901
596	0.1176	22.4368	0.1281	0.0763	nonDE	nonDE	ifd-1	Q86DC6	ifd-1	Intermediate filament protein ifd-1	0.7446	0.8389	Q86DC6		22.3828	22.1443	22.607	23.0371	22.251	22.1988
1042	0.1176	21.8495	0.1227	0.0736	nonDE	nonDE	C39D10.7	Q18529	C39D10.7	Chitin-binding type-2 domain-containing protein	0.7538	0.8441	Q18529		22.1676	21.1917	22.0128	21.9743	22.0772	21.6733
3460	0.1174	20.3472	0.0711	0.0416	nonDE	nonDE	ufc-1	Q03598	ufc-1	Ubiquitin-fold modifier-conjugating enzyme 1	0.8489	0.9086	Q03598		19.9624	20.2667	20.6364	21.6611	19.5663	19.9903
1686	0.1167	18.6059	0.1411	0.0846	nonDE	nonDE	pac-1	P34288	pac-1	GTPase-activating protein pac-1	0.7226	0.823	P34288		18.494	18.1754	18.9734	18.5242	18.6924	18.7763
549	0.1162	23.8564	0.1072	0.0647	nonDE	nonDE	B0395.3	Q17499	B0395.3	Carn_acyltransf domain-containing protein	0.7813	0.8616	Q17499		24.0132	23.5144	23.8673	23.1949	24.394	24.1545
2551	0.1153	19.6498	0.0917	0.0544	nonDE	nonDE	T24H10.1	P52652	T24H10.1	Putative transcription elongation factor S-II	0.8097	0.8823	P52652		20.1406	19.4903	19.1457	20.3964	19.6589	19.067
1354	0.1142	19.6115	0.0645	0.0366	nonDE	nonDE	mdt-17	Q9NAL4	mdt-17	Mediator of RNA polymerase II transcription subunit 17	0.8621	0.9192	Q9NAL4		19.5358	19.7536	19.3739	21.0944	18.9183	18.9931
165	0.1138	24.427	0.1624	0.0972	nonDE	nonDE	mca-2	Q9TYP9	mca-2	Calcium-transporting ATPase	0.688	0.7995	Q9TYP9		24.3321	24.4327	24.3455	24.2251	24.5484	24.6781
885	0.1127	26.1752	0.131	0.078	nonDE	nonDE	phb-1	Q9BKU4	phb-1	Mitochondrial prohibitin complex protein 1	0.7397	0.8356	Q9BKU4		25.977	26.2036	26.1761	26.7383	25.9924	25.964
1954	0.1119	20.6317	0.1309	0.078	nonDE	nonDE	mpk-1	P39745	mpk-1	Mitogen-activated protein kinase mpk-1	0.7397	0.8356	P39745		20.732	20.8026	20.1925	20.3422	20.8849	20.8357
1400	0.1119	20.1602	0.0756	0.044	nonDE	nonDE	cest-32	Q95YC4	cest-32	Carboxylic ester hydrolase	0.8402	0.9036	Q95YC4		19.6139	20.7063	19.9925	21.1997	19.6957	19.7529
1818	0.1115	21.822	0.0653	0.0373	nonDE	nonDE	plst-1	U4PMA7	plst-1	PLaSTin (Actin bundling protein) homolog	0.8604	0.9177	U4PMA7		22.0731	21.8271	21.3986	20.5619	22.6713	22.4001
2089	0.1112	22.0389	0.1175	0.0711	nonDE	nonDE	C18B2.4	Q18075	C18B2.4	GRAM domain-containing protein	0.763	0.849	Q18075		21.7529	21.9445	22.2527	22.6513	21.7621	21.8702
1803	0.1106	19.5966	0.1223	0.0735	nonDE	nonDE	F09E5.3	Q19264	F09E5.3	Putative deoxyribose-phosphate aldolase	0.7546	0.8442	Q19264		19.4399	19.6056	19.5783	20.1667	19.6087	19.1801
876	0.1105	25.5567	0.1371	0.0819	nonDE	nonDE	acer-1	Q18599	acer-1	Acetyl-CoA hydrolase	0.7293	0.8282	Q18599		25.4599	25.2643	25.78	25.3051	25.8808	25.6499
1563	0.1105	20.074	0.1166	0.0705	nonDE	nonDE	vps-29	Q86D99	vps-29	Vacuolar protein sorting-associated protein 29	0.7646	0.8502	Q86D99		19.8992	19.8983	20.2587	20.4476	20.3963	19.5439
2581	0.1102	16.8805	0.0574	0.0316	nonDE	nonDE	let-611	Q8IG67	let-611	DNA-directed RNA polymerase III subunit RPC3	0.8761	0.9298	Q8IG67		17.3284	15.6423	17.5055	15.9108	17.3689	17.5269
3235	0.1092	18.9481	0.1125	0.068	nonDE	nonDE	CELE_Y47G6A.18	Q9N3S8	CELE_Y47G6A.18	Golgi phosphoprotein 3 homolog sauron	0.7718	0.855	Q9N3S8		18.8015	19.497	18.3818	19.0583	19.0464	18.9033
3094	0.1092	14.291	0.0542	0.03	nonDE	nonDE	sdc-1	P24349	sdc-1	Zinc finger protein sdc-1	0.8827	0.9332	P24349		13.6527	14.2892	14.7672	12.9533	14.5034	15.5801
2582	0.1084	17.8376	0.0857	0.0509	nonDE	nonDE	hmp-1	P90947	hmp-1	Alpha-catenin-like protein hmp-1	0.821	0.8895	P90947		17.322	18.0558	17.9724	18.0251	17.0995	18.5509
3546	0.1075	16.386	0.1011	0.0606	nonDE	nonDE	tiar-2	Q9U2F5	tiar-2	TIA-1/TIAL RNA binding protein homolog	0.7924	0.8697	Q9U2F5		16.7884	16.3209	15.9197	-9	16.4843	16.4168
1154	0.1071	22.8139	0.1213	0.0728	nonDE	nonDE	dhs-30	Q65ZI3	dhs-30	Rhodanese domain-containing protein	0.7563	0.8456	Q65ZI3		22.881	22.4361	22.9639	23.2261	22.4655	22.9108
2312	0.1068	17.9475	0.0718	0.0416	nonDE	nonDE	sipa-1	H2L2C2	sipa-1	Rap-GAP domain-containing protein	0.8476	0.9086	H2L2C2		17.0547	18.571	18.0564	18.7525	17.4798	17.7704
1013	0.1064	26.9133	0.1266	0.0756	nonDE	nonDE	phb-2	P50093	phb-2	Mitochondrial prohibitin complex protein 2	0.7471	0.8403	P50093		27.0837	26.7956	26.7011	27.3848	26.8611	26.6535
1375	0.1056	19.0188	0.111	0.0671	nonDE	nonDE	ret-1	G5EDI2	ret-1	Reticulon-like protein	0.7745	0.8567	G5EDI2		19.1807	18.6542	19.0633	19.5985	18.9299	18.6866
2758	0.1054	20.0403	0.0986	0.0589	nonDE	nonDE	frg-1	O18282	frg-1	Protein FRG1 homolog	0.7969	0.8731	O18282		19.7787	20.358	19.826	19.4685	20.2005	20.6101
867	0.105	24.5568	0.1501	0.0891	nonDE	nonDE	rpn-6.1	Q20938	rpn-6.1	Probable 26S proteasome regulatory subunit rpn-6.1	0.7078	0.8144	Q20938		24.3542	24.743	24.4159	24.6988	24.5827	24.5464
3464	0.1049	15.8911	0.0421	0.0232	nonDE	nonDE	C13C4.4	O01926	C13C4.4	Uncharacterized protein	0.9077	0.9479	O01926		14.2154	15.9466	17.354	16.8271	15.8914	15.1121
1639	0.1033	20.1143	0.112	0.0677	nonDE	nonDE	dpy-26	G5EGE9	dpy-26	Condensin complex subunit dpy-26	0.7727	0.8557	G5EGE9		19.5607	20.0659	20.5613	20.2506	20.029	20.2182
1676	0.1024	23.1853	0.1175	0.0711	nonDE	nonDE	ubc-13	Q95XX0	ubc-13	Ubiquitin-conjugating enzyme E2 13	0.763	0.849	Q95XX0		22.7207	23.3479	23.3338	22.9138	23.3332	23.4626
2461	0.1023	22.1143	0.1028	0.0618	nonDE	nonDE	mrps-2	O17004	mrps-2	Mitochondrial Ribosomal Protein, Small	0.7893	0.8673	O17004		22.4147	21.7401	22.0654	-9	22.3097	22.0416
1694	0.1014	22.191	0.0909	0.0539	nonDE	nonDE	rab-35	Q9U2C3	rab-35	RAB family	0.8112	0.8833	Q9U2C3		22.4235	21.7146	22.2828	22.9255	21.9004	21.8992
1927	0.1012	19.6744	0.1249	0.0748	nonDE	nonDE	nsun-5	Q9NAA7	nsun-5	26S rRNA (cytosine-C(5))-methyltransferase nsun-5	0.7501	0.8419	Q9NAA7		19.3502	19.7282	19.793	19.8083	19.3902	19.9764
1504	0.1011	26.8302	0.133	0.0792	nonDE	nonDE	rpl-1	Q9N4I4	rpl-1	60S ribosomal protein L10a	0.7362	0.8333	Q9N4I4		26.6259	27.101	26.612	27.0223	26.9016	26.7184
824	0.0992	22.2521	0.0405	0.0228	nonDE	nonDE	pdi-1	Q17967	pdi-1	Protein disulfide-isomerase 1	0.911	0.9489	Q17967		23.2201	20.3752	23.0123	23.0393	22.3283	21.5376
2869	0.0988	16.6461	0.0606	0.0339	nonDE	nonDE	cpsf-2	O17403	cpsf-2	Probable cleavage and polyadenylation specificity factor subunit 2	0.8699	0.9248	O17403		16.8504	17.4316	15.5082	16.4507	16.3149	17.321
1031	0.0987	25.4692	0.0923	0.0545	nonDE	nonDE	CELE_R13H4.2	A5Z2W3	CELE_R13H4.2	Uncharacterized protein	0.8085	0.882	A5Z2W3		25.5549	25.1042	25.6004	26.2001	25.0958	25.2597
1890	0.0972	18.3891	0.0758	0.044	nonDE	nonDE	plc-3	Q22070	plc-3	1-phosphatidylinositol 4,5-bisphosphate phosphodiesterase gamma plc-3	0.8399	0.9036	Q22070		18.7324	18.8737	17.4153	18.7184	18.2423	18.3522
2878	0.0966	17.8849	0.0603	0.0339	nonDE	nonDE	famk-1	Q9XTW2	famk-1	Extracellular serine/threonine protein kinase CeFam20	0.8703	0.925	Q9XTW2		16.5993	18.6758	18.2346	18.0729	17.807	17.9195
2649	0.0965	17.5666	0.0405	0.0228	nonDE	nonDE	lid-1	O02218	lid-1	Abhydrolase domain-containing protein lid-1	0.911	0.9489	O02218		15.6803	18.0892	18.7855	18.0858	17.6587	17.1001
518	0.0946	25.3171	0.0673	0.0391	nonDE	nonDE	pmp-5	H2L034	pmp-5	ABC transmembrane type-1 domain-containing protein	0.8564	0.914	H2L034		25.3394	25.3003	25.1697	26.4446	24.8942	24.7542
1146	0.0939	23.164	0.1055	0.0635	nonDE	nonDE	imp-2	P49049	imp-2	Intramembrane protease 2	0.7844	0.864	P49049		22.979	23.2071	23.1651	23.7254	22.8631	23.0442
1028	0.0928	21.0137	0.0742	0.0434	nonDE	nonDE	CELE_T24B8.7	G5EG81	CELE_T24B8.7	Ubiquitin carboxyl-terminal hydrolase	0.843	0.905	G5EG81		20.4264	21.4961	20.9794	21.4219	20.3544	21.4038
2524	0.0921	17.2306	0.0577	0.0317	nonDE	nonDE	slo-2	H9G2R4	slo-2	Ion_trans_2 domain-containing protein	0.8757	0.9296	H9G2R4		16.2613	17.1567	18.1357	17.925	16.872	17.0331
396	0.0913	27.3371	0.1197	0.0721	nonDE	nonDE	gtbp-1	Q21351	gtbp-1	Ras-Gtpase-activating protein SH3 (Three) domain-Binding Protein	0.7591	0.847	Q21351		27.5748	27.296	27.0036	27.2505	27.48	27.4179
890	0.091	27.7251	0.071	0.0416	nonDE	nonDE	rps-8	P48156	rps-8	40S ribosomal protein S8	0.8492	0.9086	P48156		27.4697	27.7457	27.8234	28.6812	27.527	27.1037
2442	0.0908	14.7774	0.0215	0.0118	nonDE	nonDE	tag-72	Q9XVS1	tag-72	mRNA cap guanine-N7 methyltransferase	0.9518	0.9732	Q9XVS1		15.7478	15.1045	13.3439	11.6302	16.0692	16.7692
1229	0.0903	19.9015	0.0962	0.0578	nonDE	nonDE	let-526	J7SA49	let-526	ARID domain-containing protein	0.8013	0.8754	J7SA49		20.0082	19.6579	19.9029	19.5295	19.8287	20.4817
2120	0.0899	19.6147	0.1198	0.0721	nonDE	nonDE	hbs-1	P90922	hbs-1	Tr-type G domain-containing protein	0.759	0.847	P90922		19.5156	19.6189	19.5748	19.8002	19.8454	19.3333
3386	0.0888	16.689	0.0473	0.026	nonDE	nonDE	CELE_F10D11.6	H9G2Z8	CELE_F10D11.6	BPI2 domain-containing protein	0.8967	0.9418	H9G2Z8		17.6066	15.8475	16.4797	17.8339	16.063	16.3033
367	0.0887	26.6084	0.1102	0.0667	nonDE	nonDE	oatr-1	Q18040	oatr-1	Probable ornithine aminotransferase, mitochondrial	0.776	0.8576	Q18040		26.1707	26.8719	26.6495	26.5796	26.6744	26.7042
329	0.0877	23.4623	0.104	0.0627	nonDE	nonDE	tns-1	H2L045	tns-1	Tensin homolog	0.7871	0.8656	H2L045		23.6123	23.2552	23.388	23.0854	23.6624	23.7708
2999	0.0846	17.5837	0.0499	0.0273	nonDE	nonDE	coh-1	A0A131MBD0	coh-1	Rad21_Rec8 domain-containing protein	0.8914	0.939	A0A131MBD0		17.531	17.1363	17.9568	16.3728	18.1364	18.3688
1378	0.084	20.8803	0.0858	0.0509	nonDE	nonDE	cst-1	Q9NB31	cst-1	Serine/threonine-protein kinase cst-1	0.8206	0.8894	Q9NB31		20.2409	21.1958	21.0781	20.7629	20.8717	21.1322
2768	0.0838	17.9575	0.0861	0.0509	nonDE	nonDE	add-1	Q9U9K0	add-1	Adducin-related protein 1	0.8202	0.8894	Q9U9K0		17.6446	17.6636	18.4385	18.3501	17.7579	17.8902
140	0.0833	23.1221	0.1145	0.0687	nonDE	nonDE	emb-5	P34703	emb-5	Suppressor of Ty 6 homolog	0.7683	0.8538	P34703		23.1993	23.001	23.0412	22.9345	23.3671	23.1897
2178	0.0828	22.1076	0.0874	0.0519	nonDE	nonDE	CELE_Y82E9BR.16	Q9BKR9	CELE_Y82E9BR.16	MFS domain-containing protein	0.8178	0.8874	Q9BKR9		22.4268	21.7847	21.9872	21.9641	21.8701	22.6127
3633	0.0806	14.7898	0.0476	0.0262	nonDE	nonDE	sac-2	Q9U330	sac-2	SAC domain-containing protein	0.8962	0.9415	Q9U330		15.2398	15.2007	13.8078	15.776	14.4787	14.2356
3222	0.0794	15.5832	0.0517	0.0283	nonDE	nonDE	mrps-15	Q9NAP9	mrps-15	28S ribosomal protein S15, mitochondrial	0.8878	0.937	Q9NAP9		15.1571	15.965	15.5086	16.5316	14.6316	15.7055
386	0.0792	20.4236	0.0528	0.029	nonDE	nonDE	mup-4	Q21281	mup-4	Transmembrane matrix receptor MUP-4	0.8855	0.9355	Q21281		20.9386	19.4965	20.7169	19.741	20.6794	20.9693
1830	0.077	18.4552	0.0676	0.0393	nonDE	nonDE	sin-3	A5JYW9	sin-3	Paired amphipathic helix protein sin-3	0.8558	0.9136	A5JYW9		17.7822	18.5227	18.9452	18.2977	18.9309	18.2526
3242	0.0767	26.9338	0.0848	0.0502	nonDE	nonDE	rps-28	Q95Y04	rps-28	40S ribosomal protein S28	0.8227	0.8908	Q95Y04		27.0026	26.901	26.7829	27.4952	26.7615	26.6598
3581	0.0765	19.795	0.0666	0.0385	nonDE	nonDE	CELE_F16H6.10	G5ECG9	CELE_F16H6.10	FTH domain-containing protein	0.8578	0.9152	G5ECG9		19.5622	19.7327	19.9753	19.0789	20.3893	20.0313
3586	0.0755	12.8472	0.0235	0.0128	nonDE	nonDE	mrpl-10	Q21083	mrpl-10	Mitochondrial Ribosomal Protein, Large	0.9473	0.9711	Q21083		12.3967	14.1771	11.8544	11.0718	12.6269	14.9562
3050	0.0747	18.1085	0.0218	0.0119	nonDE	nonDE	aakb-1	Q9XUY2	aakb-1	AMPKBI domain-containing protein	0.951	0.973	Q9XUY2		18.7382	17.3614	18.1138	15.4302	19.6326	19.3747
1589	0.0744	22.6294	0.088	0.0523	nonDE	nonDE	istr-1	G5ECX8	istr-1	IST1 homolog	0.8166	0.8866	G5ECX8		22.6823	22.5203	22.5738	22.2999	23.0765	22.6233
563	0.0734	22.0071	0.0833	0.0494	nonDE	nonDE	hipr-1	Q02328	hipr-1	Huntington interacting protein related 1	0.8255	0.8925	Q02328		22.2787	21.7172	21.9151	21.7075	22.3765	22.0474
316	0.0734	26.733	0.0746	0.0437	nonDE	nonDE	CELE_W08E12.7	Q9N5B3	CELE_W08E12.7	Peptidase_M24 domain-containing protein	0.8421	0.9043	Q9N5B3		26.2906	27.1266	26.6718	26.4063	26.7894	27.1133
1681	0.0732	25.1774	0.0766	0.0446	nonDE	nonDE	mtch-1	H2KYJ5	mtch-1	MiTochondrial Carrier Homolog	0.8383	0.9024	H2KYJ5		25.1639	25.4729	24.7857	24.7642	25.4204	25.4574
1083	0.0725	21.9298	0.0643	0.0366	nonDE	nonDE	pro-3	Q9NEU2	pro-3	Protein SDA1 homolog	0.8623	0.9192	Q9NEU2		22.1214	21.5466	22.0124	22.6394	21.8226	21.4361
3198	0.072	20.0327	0.0387	0.0218	nonDE	nonDE	CELE_F42G8.10	O44509	CELE_F42G8.10	NADH dehydrogenase [ubiquinone] 1 beta subcomplex subunit 11, mitochondrial	0.9148	0.9511	O44509		20.2038	20.5449	19.2413	21.3305	19.4795	19.396
2501	0.0708	19.5474	0.0573	0.0316	nonDE	nonDE	dkf-2	O45818	dkf-2	Serine/threonine-protein kinase dkf-2	0.8764	0.9298	O45818		19.1209	19.3038	20.1112	20.0822	18.9544	19.7116
3469	0.0707	17.4742	0.0595	0.0332	nonDE	nonDE	ndk-1	Q93576	ndk-1	Nucleoside diphosphate kinase	0.8719	0.9264	Q93576		16.6899	17.5391	18.0876	17.2962	17.4993	17.733
2475	0.0688	19.2975	0.0237	0.0128	nonDE	nonDE	CELE_Y51F10.11	Q4W5H0	CELE_Y51F10.11	Uncharacterized protein	0.947	0.9711	Q4W5H0		19.4154	19.3448	19.0289	21.6444	17.6965	18.6547
387	0.0673	23.1654	0.0754	0.044	nonDE	nonDE	apa-2	Q22601	apa-2	AP-2 complex subunit alpha	0.8407	0.9036	Q22601		23.2246	23.2683	22.9026	23.1007	22.8596	23.6369
1090	0.0608	20.605	0.0779	0.0456	nonDE	nonDE	swsn-2.2	O02101	swsn-2.2	SWI/SNF chromatin-remodeling accessory subunit 2	0.8359	0.9003	O02101		20.65	20.5964	20.4774	20.4434	20.9559	20.5068
136	0.0607	24.1714	0.0807	0.0473	nonDE	nonDE	mtr-4	Q23223	mtr-4	mRNA transport homolog 4	0.8305	0.8968	Q23223		24.2963	24.0933	24.0336	24.4258	24.0231	24.1564
1175	0.0586	22.4472	0.0747	0.0437	nonDE	nonDE	CELE_F32A11.1	O62198	CELE_F32A11.1	Uncharacterized protein	0.842	0.9043	O62198		22.4465	22.516	22.2911	22.1885	22.729	22.5119
3149	0.0572	19.4376	0.0238	0.0128	nonDE	nonDE	CELE_F32A5.8	Q95QH4	CELE_F32A5.8	DeHydrogenases, Short chain	0.9466	0.9711	Q95QH4		18.2296	20.5501	19.4475	18.0641	20.2915	20.0431
745	0.0559	23.2687	0.0339	0.0186	nonDE	nonDE	arx-4	Q8WTM6	arx-4	Probable actin-related protein 2/3 complex subunit 2	0.9249	0.958	Q8WTM6		23.3028	23.0886	23.3307	24.5516	22.5004	22.8379
2515	0.0532	19.0843	0.0215	0.0118	nonDE	nonDE	nnt-1	Q18031	nnt-1	proton-translocating NAD(P)(+) transhydrogenase	0.9516	0.9732	Q18031		18.8361	19.3384	18.9985	17.1428	19.9335	20.2562
967	0.0517	22.297	0.04	0.0225	nonDE	nonDE	CELE_Y77E11A.7	U4PEX3	CELE_Y77E11A.7	Uncharacterized protein	0.9121	0.9494	U4PEX3		21.9112	22.3175	22.5845	21.4812	22.6136	22.8736
947	0.0514	20.7183	0.0677	0.0393	nonDE	nonDE	hpo-34	K8FDY0	hpo-34	Uncharacterized protein	0.8557	0.9136	K8FDY0		20.4741	20.8104	20.7934	20.6312	20.682	20.9189
475	0.0509	25.3691	0.0718	0.0416	nonDE	nonDE	ran-3	Q18211	ran-3	Regulator of chromosome condensation	0.8476	0.9086	Q18211		25.3218	25.3562	25.3529	25.2444	25.4764	25.4629
178	0.0477	25.5452	0.0338	0.0186	nonDE	nonDE	acdh-12	Q19057	acdh-12	Acyl CoA DeHydrogenase	0.9251	0.958	Q19057		25.6248	25.2381	25.7011	26.5772	25.0802	25.0497
1982	0.0475	21.7043	0.0434	0.0237	nonDE	nonDE	CELE_T08B1.1	A0A0K3AVV4	CELE_T08B1.1	MFS domain-containing protein	0.9049	0.9468	A0A0K3AVV4		21.4342	21.6055	22.0018	21.0857	22.1212	21.9772
1634	0.0467	20.3131	0.0419	0.0232	nonDE	nonDE	hpo-31	Q93795	hpo-31	Uncharacterized protein	0.9081	0.9479	Q93795		20.1504	20.5386	20.1804	21.0421	20.0368	19.9305
942	0.0464	25.5661	0.0415	0.0232	nonDE	nonDE	mct-6	O17328	mct-6	MFS domain-containing protein	0.9089	0.948	O17328		25.6369	25.4005	25.5914	26.3063	25.0684	25.3934
3293	0.0456	17.014	0.0289	0.0157	nonDE	nonDE	ocrl-1	O17590	ocrl-1	Rho-GAP domain-containing protein	0.9355	0.9645	O17590		17.0248	17.4147	16.534	15.9496	17.627	17.5338
3086	0.0448	16.1777	0.0234	0.0128	nonDE	nonDE	xpf-1	G5EBZ1	xpf-1	ERCC4 domain-containing protein	0.9476	0.9711	G5EBZ1		15.4679	15.5766	17.4214	16.3541	15.43	16.816
2469	0.0421	19.8706	0.0223	0.0121	nonDE	nonDE	sig-7	G5EEW6	sig-7	Peptidyl-prolyl cis-trans isomerase sig-7	0.95	0.9725	G5EEW6		20.2291	19.6479	19.6717	18.4681	20.7166	20.4901
584	0.0418	23.4723	0.0497	0.0272	nonDE	nonDE	eif-3.E	O61820	eif-3.E	Eukaryotic translation initiation factor 3 subunit E	0.892	0.9392	O61820		23.5734	23.7218	23.0589	23.5526	23.4416	23.4854
198	0.0413	25.5794	0.0512	0.0281	nonDE	nonDE	rme-1	G5ECC3	rme-1	Receptor Mediated Endocytosis	0.8889	0.9374	G5ECC3		25.6429	25.6879	25.3455	25.3434	25.8231	25.6337
1931	0.0397	17.559	0.0317	0.0175	nonDE	nonDE	nrde-3	Q21691	nrde-3	Nuclear RNAi defective-3 protein	0.9297	0.9605	Q21691		18.1029	17.5459	16.9686	18.0008	16.9999	17.7357
328	0.0394	25.569	0.0398	0.0225	nonDE	nonDE	nkb-1	Q93235	nkb-1	Sodium/potassium-transporting ATPase subunit beta-1	0.9124	0.9495	Q93235		25.8206	25.4357	25.3914	25.2845	25.3583	26.1233
547	0.0385	22.2844	0.0519	0.0283	nonDE	nonDE	CELE_F38A1.8	G4RYA5	CELE_F38A1.8	SRP54 domain-containing protein	0.8873	0.9368	G4RYA5		22.3437	22.3898	22.062	22.2959	22.2593	22.3559
427	0.0382	22.9894	0.0368	0.0207	nonDE	nonDE	gcs-1	Q20117	gcs-1	Glutamate--cysteine ligase	0.9188	0.9535	Q20117		22.9781	23.1697	22.763	23.6174	22.6385	22.7696
540	0.0379	24.2014	0.048	0.0263	nonDE	nonDE	usp-14	Q17361	usp-14	Ubiquitin carboxyl-terminal hydrolase 14	0.8953	0.9411	Q17361		23.933	24.3358	24.2786	24.0332	24.3336	24.2945
3317	0.0378	17.4151	0.0142	0.0083	nonDE	nonDE	dhp-2	Q18677	dhp-2	Dihydropyrimidinase 2	0.9678	0.981	Q18677		15.366	17.9627	18.8598	17.8273	17.4551	17.0194
1624	0.0374	20.5242	0.0442	0.0242	nonDE	nonDE	CELE_T12D8.9	G5EFT0	CELE_T12D8.9	Uncharacterized protein	0.9033	0.9458	G5EFT0		20.2962	20.7749	20.4454	20.8357	20.4124	20.3807
2237	0.0374	17.7756	0.0315	0.0175	nonDE	nonDE	CELE_Y75B8A.8	Q9XW73	CELE_Y75B8A.8	Mediator of RNA polymerase II transcription subunit 15	0.9301	0.9605	Q9XW73		18.1589	17.3423	17.7808	-9	18.0586	17.5375
641	0.0368	22.9641	0.0187	0.0112	nonDE	nonDE	let-413	O61967	let-413	Protein lap1	0.9578	0.9746	O61967		21.9275	23.5619	23.3476	22.209	22.6305	24.1077
3435	0.0362	16.7994	0.0186	0.0112	nonDE	nonDE	F36D4.5	H2KZK4	F36D4.5	Desumoylating isopeptidase 1 homolog	0.9581	0.9746	H2KZK4		17.0297	17.6808	15.6334	15.8997	17.1271	17.4258
661	0.0359	25.4029	0.0457	0.025	nonDE	nonDE	hrpk-1	P91277	hrpk-1	Heterogeneous nuclear ribonucleoprotein K homolog	0.9	0.9441	P91277		25.5564	25.3377	25.261	25.3106	25.6619	25.2901
389	0.0356	28.8678	0.0462	0.025	nonDE	nonDE	rps-3	P48152	rps-3	40S ribosomal protein S3	0.899	0.944	P48152		28.8451	28.6687	29.0362	28.9857	28.7154	28.9558
445	0.0353	23.6828	0.0376	0.0209	nonDE	nonDE	spl-3	Q966E7	spl-3	Sphingosine Phosphate Lyase	0.9171	0.953	Q966E7		24.053	23.5346	23.408	24.0185	23.4033	23.6797
1635	0.0351	19.7509	0.0204	0.0114	nonDE	nonDE	ifet-1	Q20898	ifet-1	Translational repressor ifet-1	0.9542	0.9741	Q20898		19.0217	19.9291	20.2494	20.8456	19.4194	19.0404
443	0.0343	22.0541	0.0431	0.0237	nonDE	nonDE	klp-12	G5EGS3	klp-12	Kinesin motor domain-containing protein	0.9055	0.9469	G5EGS3		22.196	22.0055	21.9094	22.1004	21.8232	22.2902
276	0.0342	26.5018	0.0424	0.0232	nonDE	nonDE	cct-1	P41988	cct-1	T-complex protein 1 subunit alpha	0.9071	0.9479	P41988		26.5787	26.2719	26.6033	26.783	26.3801	26.3936
3054	0.034	17.2373	0.0191	0.0112	nonDE	nonDE	stip-1	Q17784	stip-1	Septin and tuftelin-interacting protein 1 homolog	0.957	0.9746	Q17784		18.2138	16.6282	16.819	16.3631	17.4341	17.9656
656	0.0324	22.0784	0.0372	0.0209	nonDE	nonDE	zfr-1	E9RKC7	zfr-1	DZF domain-containing protein	0.918	0.953	E9RKC7		21.8674	22.2197	22.0995	22.4753	21.8658	21.9425
2134	0.0323	19.5663	0.0295	0.016	nonDE	nonDE	lin-41	Q9U489	lin-41	Protein lin-41	0.9344	0.9638	Q9U489		19.1754	19.7919	19.6833	20.1657	19.4273	19.1545
631	0.0322	23.3393	0.031	0.0173	nonDE	nonDE	pqn-27	O02238	pqn-27	Prion-like-(Q/N-rich)-domain-bearing protein	0.9311	0.9609	O02238		23.5884	23.2658	23.1154	23.9392	23.0734	23.0536
1850	0.0316	18.5763	0.0317	0.0175	nonDE	nonDE	F52B11.2	Q9XUE6	F52B11.2	Probable phosphomannomutase	0.9295	0.9605	Q9XUE6		18.2151	18.5351	18.9313	18.1627	18.8115	18.8021
1932	0.031	19.3601	0.0315	0.0175	nonDE	nonDE	ugt-64	O16322	ugt-64	glucuronosyltransferase	0.93	0.9605	O16322		19.1883	19.3773	19.4681	19.911	18.9726	19.2431
591	0.03	22.103	0.034	0.0186	nonDE	nonDE	rpc-2	Q27492	rpc-2	DNA-directed RNA polymerase subunit beta	0.9247	0.958	Q27492		22.2777	21.8793	22.107	21.7988	22.0921	22.4631
827	0.0296	22.7319	0.0373	0.0209	nonDE	nonDE	gsp-2	P48727	gsp-2	Serine/threonine-protein phosphatase PP1-beta	0.9176	0.953	P48727		22.5782	22.8811	22.6921	22.9887	22.5993	22.6522
621	0.0296	24.7018	0.0221	0.0121	nonDE	nonDE	eif-2A	Q19052	eif-2A	Eukaryotic translation initiation factor 2A	0.9504	0.9726	Q19052		24.5274	24.8475	24.6861	25.6391	24.0999	24.4106
832	0.0291	23.605	0.0236	0.0128	nonDE	nonDE	sams-4	P50306	sams-4	Probable S-adenosylmethionine synthase 4	0.947	0.9711	P50306		23.5311	23.5744	23.6658	24.4668	23.1422	23.2498
1638	0.0289	19.401	0.0285	0.0156	nonDE	nonDE	lin-33	Q9TYQ5	lin-33	Uncharacterized protein	0.9366	0.9647	Q9TYQ5		19.8349	19.2726	19.0521	19.0203	19.5271	19.6991
3376	0.0287	20.5062	0.0103	0.0055	nonDE	nonDE	mrpl-20	Q9NAG2	mrpl-20	Mitochondrial Ribosomal Protein, Large	0.9766	0.9874	Q9NAG2		20.7661	20.2993	20.4102	22.7473	19.5586	19.2559
823	0.0286	21.9038	0.0222	0.0121	nonDE	nonDE	daf-18	G5EE01	daf-18	Phosphatidylinositol 3,4,5-trisphosphate 3-phosphatase and dual-specificity protein phosphatase daf-18	0.9501	0.9725	G5EE01		21.8586	21.3576	22.4522	22.5335	21.7812	21.4395
1496	0.0282	22.7139	0.0256	0.0137	nonDE	nonDE	pfn-3	Q21193	pfn-3	Profilin-3	0.9428	0.9689	Q21193		22.4592	22.9513	22.6889	22.1032	23.2159	22.865
700	0.0277	22.6711	0.0199	0.0114	nonDE	nonDE	nfs-1	O61741	nfs-1	cysteine desulfurase	0.9552	0.9741	O61741		22.6442	22.6396	22.688	21.7271	22.8849	23.4431
2680	0.0274	19.0004	0.0252	0.0135	nonDE	nonDE	ZK632.12	P34657	ZK632.12	Uncharacterized protein ZK632.12	0.9436	0.9695	P34657		18.5253	18.8497	19.5852	19.2177	18.7178	19.1067
487	0.0263	20.7182	0.0325	0.0177	nonDE	nonDE	C08B11.3	Q09441	C08B11.3	SWI/SNF nucleosome remodeling complex component	0.9279	0.9601	Q09441		20.7963	20.6913	20.6276	20.9837	20.7635	20.4469
2571	0.0256	16.991	0.0198	0.0114	nonDE	nonDE	serr-1	Q93968	serr-1	L-serine ammonia-lyase	0.9554	0.9741	Q93968		16.3947	17.5309	17.0088	17.631	16.6582	16.722
2459	0.0253	20.2325	0.0311	0.0173	nonDE	nonDE	CELE_Y55F3BR.1	Q9N341	CELE_Y55F3BR.1	ATP-dependent RNA helicase	0.9308	0.9609	Q9N341		20.1938	20.1426	20.3229	20.4768	19.9461	20.3124
1200	0.0246	19.8459	0.0274	0.0149	nonDE	nonDE	F46F11.1	P91309	F46F11.1	Inositol hexakisphosphate and diphosphoinositol-pentakisphosphate kinase	0.9389	0.9663	P91309		20.1886	19.4364	19.876	19.9916	19.7271	19.856
261	0.0246	25.4187	0.0212	0.0117	nonDE	nonDE	tbb-2	P52275	tbb-2	Tubulin beta-2 chain	0.9524	0.9733	P52275		25.6149	25.1339	25.4703	26.1485	25.1319	25.0124
1271	0.0245	23.2643	0.0262	0.0139	nonDE	nonDE	ral-1	H2L0Q6	ral-1	RAL (Ras-related GTPase) homolog	0.9414	0.9685	H2L0Q6		23.69	23.0418	23.0244	23.0115	23.4178	23.4005
2208	0.0243	20.0421	0.0211	0.0117	nonDE	nonDE	CELE_F17C11.12	G5EC34	CELE_F17C11.12	MFS domain-containing protein	0.9526	0.9733	G5EC34		20.4285	19.7324	19.9364	-9	20.3126	19.8008
677	0.0216	27.8005	0.0277	0.0149	nonDE	nonDE	rps-9	Q20228	rps-9	40S ribosomal protein S9	0.9383	0.9662	Q20228		27.8644	27.8541	27.6506	27.6035	27.9739	27.8565
203	0.0212	23.4461	0.018	0.0109	nonDE	nonDE	him-1	O01789	him-1	Structural maintenance of chromosomes protein 1	0.9593	0.9752	O01789		23.7514	23.168	23.3871	22.7456	23.7999	23.8248
620	0.0204	22.6357	0.0185	0.0112	nonDE	nonDE	jmjc-1	O01658	jmjc-1	Bifunctional lysine-specific demethylase and histidyl-hydroxylase NO66	0.9582	0.9746	O01658		22.5371	22.1778	23.1616	23.0434	22.5276	22.3668
2599	0.0195	18.7241	0.0049	0.0021	nonDE	nonDE	rab-33	Q20365	rab-33	Ras-related protein Rab-33	0.9889	0.9952	Q20365		21.0873	16.933	18.1283	-9	19.5486	17.923
1793	0.0194	19.6854	0.0179	0.0109	nonDE	nonDE	rnp-6	Q9N3S4	rnp-6	Poly(U)-binding-splicing factor rnp-6	0.9597	0.9752	Q9N3S4		19.8365	19.8355	19.355	19.1855	20.2316	19.6681
1546	0.0172	19.7119	0.0165	0.0098	nonDE	nonDE	dnj-25	A0A486WXP9	dnj-25	J domain-containing protein	0.9628	0.9776	A0A486WXP9		20.1121	19.4796	19.5183	19.2457	19.8654	20.0504
1537	0.0166	20.975	0.0181	0.0109	nonDE	nonDE	lig-1	Q27474	lig-1	DNA ligase 1	0.9591	0.9752	Q27474		21.2772	20.6908	20.9318	21.221	21.0709	20.6579
2282	0.0165	19.7624	0.013	0.0077	nonDE	nonDE	rpb-7	Q9N3C9	rpb-7	DNA-directed RNA polymerase II subunit RPB7	0.9705	0.9824	Q9N3C9		19.6083	19.2674	20.3868	20.2022	19.8863	19.2235
3574	0.0151	14.9144	0.0057	0.0026	nonDE	nonDE	CELE_Y56A3A.16	G2HK09	CELE_Y56A3A.16	DUF4206 domain-containing protein	0.9869	0.994	G2HK09		14.4696	16.0003	14.2507	16.4201	13.3161	15.0296
1656	0.0145	20.3446	0.0177	0.0108	nonDE	nonDE	Y71F9B.2	Q9N4G7	Y71F9B.2	Phosphatidate cytidylyltransferase, mitochondrial	0.9601	0.9754	Q9N4G7		20.2197	20.1943	20.5981	20.4272	20.1716	20.4566
390	0.0121	23.4141	0.0139	0.0082	nonDE	nonDE	syf-1	P91175	syf-1	SYF pre-mRNA splicing factor homolog	0.9685	0.9812	P91175		23.6937	23.3548	23.1756	23.1547	23.5889	23.5169
1143	0.0119	27.4639	0.0137	0.0082	nonDE	nonDE	rps-6	Q9NEN6	rps-6	40S ribosomal protein S6	0.969	0.9812	Q9NEN6		27.3763	27.4349	27.5626	27.8613	27.2776	27.2708
1307	0.0113	20.7209	0.0091	0.0053	nonDE	nonDE	mrps-27	G5ECC9	mrps-27	Ig-like domain-containing protein	0.9793	0.9879	G5ECC9		20.3292	21.2303	20.5864	21.3161	20.2026	20.661
2939	0.0104	20.6145	0.0051	0.0022	nonDE	nonDE	CELE_F20G2.1	Q93544	CELE_F20G2.1	DeHydrogenases, Short chain	0.9883	0.9949	Q93544		20.9436	20.9088	19.9756	19.1943	21.5462	21.1186
1103	0.0091	23.3395	0.0078	0.0043	nonDE	nonDE	C18B2.3	Q18074	C18B2.3	Uncharacterized protein	0.9822	0.9901	Q18074		23.2568	23.3045	23.4435	24.0941	23.0682	22.8699
3305	0.0085	19.2536	0.0086	0.005	nonDE	nonDE	T27F6.6	O45870	T27F6.6	Putative neutral sphingomyelinase	0.9805	0.9886	O45870		19.2366	19.1355	19.3759	18.7106	19.5705	19.4926
869	0.0057	22.7687	0.0066	0.0033	nonDE	nonDE	CELE_Y53F4B.18	Q9NAB7	CELE_Y53F4B.18	Amidase domain-containing protein	0.9849	0.9925	Q9NAB7		22.4924	23.0363	22.7687	22.9374	22.5599	22.8173
2405	0.0048	22.9196	0.0031	0.0011	nonDE	nonDE	arx-6	P58798	arx-6	Probable actin-related protein 2/3 complex subunit 4	0.9928	0.9975	P58798		23.2649	22.5431	22.9436	23.9505	22.3312	22.4844
1937	0.0045	22.6028	0.0034	0.0012	nonDE	nonDE	ttll-5	E9P886	ttll-5	Tubulin polyglutamylase ttll-5	0.9922	0.9973	E9P886		22.184	22.8027	22.815	23.4136	22.1078	22.294
1494	0.0043	18.4813	0.0027	0.001	nonDE	nonDE	dnj-16	C1P627	dnj-16	J domain-containing protein	0.9939	0.9977	C1P627		18.066	19.0263	18.3451	17.4519	18.983	19.0153
2835	0.0041	17.6815	0.0023	0.001	nonDE	nonDE	CELE_F55A11.6	G3MU11	CELE_F55A11.6	GST C-terminal domain-containing protein	0.9948	0.9977	G3MU11		17.1219	18.6746	17.242	18.6059	17.1615	17.2833
3229	0.0027	20.2225	0.0014	0.001	nonDE	nonDE	tomm-20	Q19766	tomm-20	Mitochondrial import receptor subunit TOM20 homolog	0.9968	0.9977	Q19766		20.5141	20.2435	19.9058	18.8016	21.2377	20.6323
2749	0.0027	17.5962	0.0009	0.0007	nonDE	nonDE	ppfr-2	P91198	ppfr-2	Protein Phosphatase Four Regulatory subunit	0.9979	0.9985	P91198		18.0262	17.8321	16.9261	15.3553	18.2329	19.2044
357	0.0019	25.0748	0.0025	0.001	nonDE	nonDE	CELE_R05F9.6	Q21742	CELE_R05F9.6	phosphoglucomutase (alpha-D-glucose-1,6-bisphosphate-dependent)	0.9944	0.9977	Q21742		25.1835	24.9361	25.1019	25.0811	24.9284	25.2178
2441	0.0017	22.6753	0.0017	0.001	nonDE	nonDE	sar-1	Q23445	sar-1	GTP-binding protein SAR1	0.9961	0.9977	Q23445		22.5952	22.9358	22.4924	23.1691	22.4717	22.3877
232	0.0015	23.9502	0.002	0.001	nonDE	nonDE	sec-24.1	Q19371	sec-24.1	Yeast SEC homolog	0.9953	0.9977	Q19371		23.88	24.0901	23.8783	23.9931	23.9191	23.9407
499	0.0004	23.3752	0.0005	0.0005	nonDE	nonDE	C53H9.2	O01826	C53H9.2	CP-type G domain-containing protein	0.9987	0.9987	O01826		23.2308	23.4168	23.4776	23.2247	23.4078	23.4939
1436	-0.0016	22.3007	0.0018	0.001	nonDE	nonDE	mog-2	Q9BLB6	mog-2	Probable U2 small nuclear ribonucleoprotein A'	0.9958	0.9977	Q9BLB6		22.3558	22.3246	22.2242	22.0258	22.6733	22.2006
2346	-0.0016	18.4187	0.0014	0.001	nonDE	nonDE	pas-6	O44156	pas-6	Proteasome subunit alpha type-1	0.9967	0.9977	O44156		17.9535	18.289	19.0161	18.233	18.7814	18.2392
680	-0.0017	22.972	0.0007	0.0006	nonDE	nonDE	ncx-2	H2KYP2	ncx-2	Na_Ca_ex domain-containing protein	0.9983	0.9986	H2KYP2		23.3377	22.9739	22.6069	21.2505	23.8443	23.8187
239	-0.0019	23.8234	0.0017	0.001	nonDE	nonDE	rml-4	Q17556	rml-4	NAD(P)-bd_dom domain-containing protein	0.9961	0.9977	Q17556		23.5894	24.2391	23.6445	24.3582	23.4466	23.6627
1315	-0.0029	22.3544	0.0026	0.001	nonDE	nonDE	acl-14	A0A486WXW2	acl-14	PlsC domain-containing protein	0.9941	0.9977	A0A486WXW2		22.2962	22.2467	22.5247	23.0019	21.8621	22.195
3081	-0.0032	19.2771	0.0015	0.001	nonDE	nonDE	uaf-2	Q9U2U0	uaf-2	U2AF splicing factor	0.9966	0.9977	Q9U2U0		20.1036	18.7497	18.9829	17.912	20.4435	19.4711
3213	-0.0033	17.5564	0.0021	0.001	nonDE	nonDE	cec-4	Q19972	cec-4	Chromo domain-containing protein cec-4	0.9951	0.9977	Q19972		18.2716	16.7624	17.6403	16.9663	18.2196	17.4785
3254	-0.0036	18.1577	0.003	0.0011	nonDE	nonDE	spr-5	Q9XWP6	spr-5	Lysine-specific histone demethylase 1	0.9932	0.9975	Q9XWP6		18.2795	18.701	17.4981	18.4722	17.7973	18.1981
1152	-0.0038	20.8142	0.0024	0.001	nonDE	nonDE	csn-4	Q9N359	csn-4	COP9 signalosome complex subunit 4	0.9944	0.9977	Q9N359		20.3763	20.9964	21.0756	21.8858	20.3132	20.2378
989	-0.0047	22.7431	0.0033	0.0012	nonDE	nonDE	rbm-39	Q9N368	rbm-39	RNA Binding Motif protein homolog	0.9923	0.9973	Q9N368		22.5836	22.5131	23.1397	23.6306	22.1547	22.4371
676	-0.0058	22.4752	0.0056	0.0026	nonDE	nonDE	ttll-12	Q09512	ttll-12	Tubulin--tyrosine ligase-like protein 12	0.9871	0.994	Q09512		22.7256	22.446	22.2628	22.0892	22.989	22.3388
55	-0.0068	24.1933	0.0033	0.0012	nonDE	nonDE	cpna-2	Q09221	cpna-2	Copine family protein 2	0.9924	0.9973	Q09221		24.5274	24.0071	24.0557	25.7457	23.5222	23.3019
673	-0.0078	21.7576	0.0092	0.0053	nonDE	nonDE	prp-17	O44729	prp-17	WD_REPEATS_REGION domain-containing protein	0.979	0.9879	O44729		21.6201	22.092	21.5724	21.877	21.6385	21.7455
1431	-0.0084	23.1632	0.0087	0.005	nonDE	nonDE	rho-1	Q22038	rho-1	Ras-like GTP-binding protein rhoA	0.9802	0.9886	Q22038		23.239	22.6989	23.5643	23.1999	23.2485	23.0288
2327	-0.0096	21.6025	0.0047	0.0021	nonDE	nonDE	eif-1	Q967F1	eif-1	SUI1 domain-containing protein	0.9892	0.9952	Q967F1		21.965	21.8521	21.0048	20.1855	22.6274	21.9802
2369	-0.0097	20.9577	0.0119	0.0069	nonDE	nonDE	CELE_K03B4.1	Q21174	CELE_K03B4.1	Uncharacterized protein	0.9729	0.9843	Q21174		21.0935	20.7389	21.0554	21.1174	20.7679	20.9733
1247	-0.0102	20.9015	0.0115	0.0066	nonDE	nonDE	CELE_F13H8.2	Q19433	CELE_F13H8.2	Utp12 domain-containing protein	0.9738	0.985	Q19433		20.9256	20.778	21.0162	21.2902	20.6319	20.767
1698	-0.0108	22.8631	0.0092	0.0053	nonDE	nonDE	kin-1	P21137	kin-1	cAMP-dependent protein kinase catalytic subunit	0.979	0.9879	P21137		23.0608	22.8494	22.6952	22.1121	23.2643	23.1966
495	-0.0109	22.5483	0.0093	0.0053	nonDE	nonDE	let-630	Q9N584	let-630	Uncharacterized protein	0.9788	0.9879	Q9N584		22.3056	22.8038	22.5519	23.252	22.2729	22.1037
3025	-0.0109	18.9117	0.0098	0.0053	nonDE	nonDE	pad-2	Q8WR51	pad-2	GDP-fucose protein O-fucosyltransferase 2	0.9777	0.9879	Q8WR51		18.8527	18.6354	19.2635	18.3078	19.1785	19.2326
2892	-0.0117	18.0463	0.0044	0.0019	nonDE	nonDE	CELE_K12H6.6	Q9N5G9	CELE_K12H6.6	TLC domain-containing protein	0.9899	0.9957	Q9N5G9		18.7323	18.9014	16.5227	16.5819	18.8891	18.6503
920	-0.0119	22.4938	0.0126	0.0074	nonDE	nonDE	ima-2	P91276	ima-2	Importin subunit alpha-2	0.9714	0.983	P91276		22.2561	22.9291	22.3141	22.7436	22.3844	22.3356
1936	-0.0176	18.3712	0.0096	0.0053	nonDE	nonDE	nol-14	Q9N3Q9	nol-14	NucleOLar protein	0.9781	0.9879	Q9N3Q9		17.8899	18.3423	18.9077	19.6269	17.8918	17.5683
1014	-0.0188	23.1964	0.0191	0.0112	nonDE	nonDE	CELE_F53B3.6	Q20711	CELE_F53B3.6	Uncharacterized protein	0.957	0.9746	Q20711		23.5099	22.9683	23.1393	22.7376	23.5339	23.2895
2959	-0.0199	18.0162	0.0201	0.0114	nonDE	nonDE	CELE_F55D12.1	Q20830	CELE_F55D12.1	Uncharacterized protein	0.9547	0.9741	Q20830		17.8757	17.9145	18.2823	-9	18.1353	17.8731
3622	-0.0201	14.8605	0.0092	0.0053	nonDE	nonDE	fath-1	Q9XVS0	fath-1	Fatty acid 2-hydroxylase	0.9791	0.9879	Q9XVS0		14.4886	15.6156	14.5076	16.1254	13.4395	14.9866
2662	-0.0207	22.075	0.02	0.0114	nonDE	nonDE	rps-17	O01692	rps-17	40S ribosomal protein S17	0.9551	0.9741	O01692		22.1023	21.9417	22.2119	22.6744	21.7988	21.7206
681	-0.022	20.0191	0.0302	0.0166	nonDE	nonDE	ZK688.5	P34675	ZK688.5	Uncharacterized protein ZK688.5	0.9327	0.9624	P34675		19.9737	20.0057	20.111	19.9977	19.9543	20.0724
2341	-0.0227	17.1719	0.0138	0.0082	nonDE	nonDE	CELE_Y69A2AR.16	Q95XI7	CELE_Y69A2AR.16	Uncharacterized protein	0.9688	0.9812	Q95XI7		17.201	17.1655	-9	-9	17.7505	16.5706
803	-0.0228	23.7899	0.0189	0.0112	nonDE	nonDE	atln-1	Q9BMU4	atln-1	GB1/RHD3-type G domain-containing protein	0.9575	0.9746	Q9BMU4		24.1991	23.6553	23.5496	23.1086	24.3263	23.9008
2197	-0.0232	17.8806	0.02	0.0114	nonDE	nonDE	num-1	Q9XTY6	num-1	Numb-related protein 1	0.955	0.9741	Q9XTY6		18.2346	17.872	17.5698	17.2687	18.4222	17.916
216	-0.0232	23.5127	0.0139	0.0082	nonDE	nonDE	mma-1	Q17974	mma-1	Leucine-rich PPR motif-containing protein, mitochondrial	0.9685	0.9812	Q17974		23.8534	23.4893	23.2301	24.7139	22.8753	22.914
3151	-0.0233	18.9615	0.0065	0.0032	nonDE	nonDE	nduo-1	P24887	nduo-1	NADH-ubiquinone oxidoreductase chain 1	0.9852	0.9926	P24887		-9	17.5902	20.3607	20.25	19.2887	17.3177
3056	-0.0235	18.5866	0.0159	0.0094	nonDE	nonDE	endu-1	Q21109	endu-1	Endoribonuclease endu-1	0.964	0.9785	Q21109		18.8455	17.7586	19.191	17.9322	18.7808	19.0116
2549	-0.0264	20.5629	0.0228	0.0124	nonDE	nonDE	ZK673.2	Q09629	ZK673.2	Probable adenylate kinase isoenzyme ZK673.2	0.9488	0.9718	Q09629		20.6096	20.6851	20.4336	21.0454	19.8023	20.8013
2706	-0.0277	22.1459	0.0187	0.0112	nonDE	nonDE	cox-6A	Q20779	cox-6A	Cytochrome c oxidase subunit 6A, mitochondrial	0.958	0.9746	Q20779		22.0864	22.4801	21.9129	23.1122	21.9573	21.3267
3240	-0.0287	14.3215	0.01	0.0053	nonDE	nonDE	set-30	Q23084	set-30	MYND-type domain-containing protein	0.9772	0.9878	Q23084		13.8503	15.3519	13.8053	16.1083	14.2951	12.5181
406	-0.0288	21.6782	0.0259	0.0139	nonDE	nonDE	tba-4	G5EDD4	tba-4	Tubulin alpha chain	0.9421	0.9685	G5EDD4		21.7579	21.7539	21.566	22.3778	21.3437	21.2701
990	-0.029	24.1205	0.0187	0.0112	nonDE	nonDE	apy-1	Q19202	apy-1	Apyrase apy-1	0.9578	0.9746	Q19202		23.951	24.3546	24.0993	25.2364	23.5347	23.5469
2802	-0.0313	20.3936	0.0233	0.0128	nonDE	nonDE	prx-3	Q18028	prx-3	Peroxisomal assembly protein PEX3	0.9478	0.9711	Q18028		21.0402	20.1379	20.0404	-9	20.635	20.1146
2240	-0.0333	18.2921	0.0352	0.0193	nonDE	nonDE	CELE_Y49E10.21	E1B6W2	CELE_Y49E10.21	Uncharacterized protein	0.9222	0.9566	E1B6W2		18.5157	18.1995	18.2111	18.6945	17.8359	18.296
3540	-0.0333	18.6613	0.0147	0.0086	nonDE	nonDE	pbs-1	Q966I8	pbs-1	Proteasome subunit beta	0.9667	0.9804	Q966I8		18.3606	17.8838	19.7893	20.0377	17.9604	17.9357
3145	-0.0337	17.7851	0.0194	0.0112	nonDE	nonDE	cisd-1	A7LPG5	cisd-1	CDGSH iron-sulfur domain-containing protein 2 homologue	0.9562	0.9746	A7LPG5		18.1518	17.808	17.4463	19.0374	17.0656	17.2017
92	-0.0343	24.1768	0.0456	0.025	nonDE	nonDE	ecps-1	Q18983	ecps-1	ECm29 Proteasome adaptor and Scaffold	0.9004	0.9441	Q18983		24.2038	24.2878	24.0901	23.9769	24.3136	24.1884
959	-0.0344	20.9204	0.0483	0.0264	nonDE	nonDE	CELE_Y48C3A.14	H1UBJ9	CELE_Y48C3A.14	DNA topoisomerase	0.8947	0.941	H1UBJ9		20.8649	20.9981	20.9498	20.8547	20.9619	20.8928
112	-0.0344	24.3138	0.029	0.0157	nonDE	nonDE	acly-2	P90731	acly-2	ATP-citrate synthase	0.9354	0.9645	P90731		24.1335	24.79	24.0694	24.9623	23.9184	24.009
114	-0.0346	25.1094	0.0455	0.025	nonDE	nonDE	math-33	Q7JKC3	math-33	Ubiquitin carboxyl-terminal hydrolase 7	0.9004	0.9441	Q7JKC3		25.1545	25.0801	25.1455	25.3301	24.9306	25.0155
2799	-0.0353	20.0282	0.0157	0.0094	nonDE	nonDE	ttr-15	Q22288	ttr-15	Transthyretin-like protein 15	0.9644	0.9787	Q22288		19.3605	19.9033	20.8738	18.4572	20.8431	20.7312
1412	-0.0359	18.9678	0.0143	0.0083	nonDE	nonDE	lact-3	Q21569	lact-3	Beta-lactamase domain-containing protein	0.9677	0.981	Q21569		19.4248	18.8291	18.7032	20.9121	17.7969	18.1405
292	-0.036	25.3432	0.0487	0.0267	nonDE	nonDE	ads-1	O45218	ads-1	Alkyldihydroxyacetonephosphate synthase	0.8939	0.9404	O45218		25.5135	25.2984	25.2718	25.2493	25.4503	25.276
1524	-0.0366	24.0471	0.0435	0.0237	nonDE	nonDE	arf-1.2	Q10943	arf-1.2	ADP-ribosylation factor 1-like 2	0.9047	0.9468	Q10943		24.2803	23.9072	24.0086	23.7108	24.2692	24.1061
321	-0.0375	23.6789	0.0407	0.0228	nonDE	nonDE	E01A2.2	Q966L5	E01A2.2	Serrate RNA effector molecule homolog	0.9105	0.9488	Q966L5		24.0243	23.5699	23.4987	23.9916	23.6741	23.3146
428	-0.0377	24.4438	0.0478	0.0263	nonDE	nonDE	CELE_M57.2	Q9TYY0	CELE_M57.2	Geranylgeranyl transferase type-2 subunit alpha	0.8957	0.9413	Q9TYY0		24.5516	24.4723	24.364	24.1387	24.6035	24.5327
2943	-0.038	21.3767	0.0372	0.0209	nonDE	nonDE	ent-2	Q93871	ent-2	Equilibrative Nucleoside Transporter	0.918	0.953	Q93871		21.7832	21.1465	21.2574	21.8479	21.0255	21.1997
1258	-0.0381	20.7025	0.0453	0.0248	nonDE	nonDE	set-18	Q8I4F7	set-18	Histone-lysine N-methyltransferase set-18	0.901	0.9444	Q8I4F7		20.5767	21.0841	20.5037	20.8359	20.561	20.6534
1613	-0.0395	22.0621	0.0286	0.0156	nonDE	nonDE	B0379.1	Q9XU45	B0379.1	Uncharacterized protein	0.9363	0.9647	Q9XU45		22.0358	22.0065	22.2034	23.0458	21.5366	21.5448
960	-0.0396	22.9557	0.0339	0.0186	nonDE	nonDE	glna-1	U4PRW7	glna-1	glutaminase	0.925	0.958	U4PRW7		23.0163	23.059	22.8511	23.6987	22.3776	22.7314
2871	-0.0411	18.9656	0.0274	0.0149	nonDE	nonDE	daf-36	Q17938	daf-36	Cholesterol 7-desaturase	0.9388	0.9663	Q17938		18.8898	19.423	18.6458	19.9564	18.5955	18.2834
828	-0.0423	22.0808	0.0449	0.0246	nonDE	nonDE	CELE_R148.3	Q8ITY8	CELE_R148.3	Uncharacterized protein	0.9018	0.9449	Q8ITY8		22.4786	22.057	21.7703	22.3619	22.0718	21.7455
776	-0.0436	25.1299	0.051	0.0281	nonDE	nonDE	C16A3.5	Q18036	C16A3.5	NADH dehydrogenase [ubiquinone] 1 beta subcomplex subunit 9	0.8892	0.9374	Q18036		25.04	25.2279	25.1872	24.7341	25.4497	25.1404
2854	-0.0457	20.8498	0.0423	0.0232	nonDE	nonDE	CELE_Y45G5AL.1	Q8WTM0	CELE_Y45G5AL.1	Uncharacterized protein	0.9072	0.9479	Q8WTM0		20.7114	20.9798	20.9266	21.5184	20.5103	20.4521
961	-0.0476	21.5924	0.0513	0.0281	nonDE	nonDE	CELE_F56B3.4	H2L086	CELE_F56B3.4	RPAP1_N domain-containing protein	0.8886	0.9374	H2L086		21.6556	21.7821	21.4109	22.0546	21.3648	21.2864
2774	-0.0478	18.754	0.032	0.0175	nonDE	nonDE	B0464.9	Q9BIB3	B0464.9	Probable protein phosphatase methylesterase 1	0.929	0.9605	Q9BIB3		18.0258	19.1982	19.1099	17.8975	19.2244	19.0685
2744	-0.0478	17.5727	0.021	0.0117	nonDE	nonDE	akt-2	Q9XTG7	akt-2	Serine/threonine-protein kinase akt-2	0.9527	0.9733	Q9XTG7		16.2885	18.216	18.2854	16.4828	17.479	18.6846
2715	-0.0484	17.879	0.0235	0.0128	nonDE	nonDE	sor-1	P34619	sor-1	Sop-2-related protein 1	0.9473	0.9711	P34619		18.584	17.6614	17.4642	16.3762	18.6947	18.4935
3550	-0.0489	17.0109	0.025	0.0134	nonDE	nonDE	CELE_Y53G8B.1	Q9N4S0	CELE_Y53G8B.1	maleylacetoacetate isomerase	0.9441	0.9697	Q9N4S0		18.4733	15.9943	16.6386	17.3995	16.9152	16.6447
10	-0.0536	28.3245	0.0681	0.0394	nonDE	nonDE	vit-5	P06125	vit-5	Vitellogenin-5	0.855	0.9132	P06125		28.3239	28.3004	28.4294	28.0105	28.5817	28.3007
1740	-0.0538	21.9455	0.0432	0.0237	nonDE	nonDE	cdc-42	Q05062	cdc-42	Cell division control protein 42 homolog	0.9053	0.9469	Q05062		22.3792	21.5243	22.0136	21.2722	22.5606	21.9229
19	-0.0546	28.2277	0.0727	0.0421	nonDE	nonDE	fasn-1	P91871	fasn-1	Carrier domain-containing protein	0.846	0.9076	P91871		28.2762	28.2934	28.1954	28.4592	28.0196	28.1224
1063	-0.0553	20.8246	0.0499	0.0273	nonDE	nonDE	cogc-4	Q95XZ0	cogc-4	Conserved oligomeric Golgi complex subunit 4	0.8915	0.939	Q95XZ0		21.5581	20.569	20.4298	21.04	20.6114	20.7394
2914	-0.0558	20.9633	0.0371	0.0209	nonDE	nonDE	mrps-17	Q11189	mrps-17	28S ribosomal protein S17, mitochondrial	0.9181	0.953	Q11189		20.9674	21.0178	20.9885	22.0779	20.4116	20.3168
1552	-0.0568	21.1684	0.0171	0.0104	nonDE	nonDE	tap-1	G5EEM6	tap-1	TGF-beta-activated kinase 1 and MAP3K7-binding protein 1	0.9614	0.9764	G5EEM6		19.3591	23.8333	20.3979	21.4963	20.8754	21.0483
1641	-0.0569	20.3199	0.07	0.041	nonDE	nonDE	H24K24.3	Q17335	H24K24.3	Alcohol dehydrogenase class-3	0.8511	0.91	Q17335		20.5775	20.0238	20.4436	20.1074	20.4287	20.3383
2763	-0.0569	18.3726	0.0459	0.025	nonDE	nonDE	bus-5	Q20697	bus-5	NAD(P)-bd_dom domain-containing protein	0.8998	0.9441	Q20697		18.4276	18.7783	17.9973	19.0559	17.7346	18.2419
2394	-0.0575	19.5786	0.0578	0.0317	nonDE	nonDE	kin-20	Q20471	kin-20	Casein kinase I isoform delta	0.8753	0.9295	Q20471		19.431	19.7134	19.6776	20.1293	19.1174	19.4027
354	-0.0583	23.8814	0.0709	0.0416	nonDE	nonDE	wars-1	G5EDY2	wars-1	tryptophan--tRNA ligase	0.8494	0.9086	G5EDY2		24.0095	23.9927	23.7295	24.1457	23.8848	23.5262
3041	-0.0596	19.62	0.0401	0.0225	nonDE	nonDE	dao-3	Q21285	dao-3	methenyltetrahydrofolate cyclohydrolase	0.9118	0.9494	Q21285		20.4536	19.0311	19.4467	-9	19.6532	19.5153
862	-0.06	25.3111	0.0503	0.0275	nonDE	nonDE	ucr-2.1	G5EDD1	ucr-2.1	Ubiquinol-Cytochrome c oxidoReductase complex	0.8907	0.9387	G5EDD1		25.0332	25.6432	25.3469	24.5115	25.6289	25.7028
400	-0.0605	22.9943	0.0557	0.0311	nonDE	nonDE	prp-6	Q9GRZ2	prp-6	Pre-mRNA-processing factor 6	0.8797	0.9309	Q9GRZ2		23.2595	22.878	22.9361	23.6474	22.5077	22.7369
1149	-0.0613	21.5927	0.079	0.0464	nonDE	nonDE	CELE_Y54H5A.2	Q9BL64	CELE_Y54H5A.2	Protein HGH1 homolog	0.8336	0.8986	Q9BL64		21.6403	21.7066	21.5231	21.8635	21.4804	21.3423
2412	-0.062	18.2155	0.056	0.0312	nonDE	nonDE	exoc-7	P91149	exoc-7	Exocyst complex component 7	0.879	0.9307	P91149		18.5298	18.6811	17.5286	18.3796	18.1962	17.9777
3135	-0.0627	13.3156	0.0151	0.0088	nonDE	nonDE	coq-1	P91093	coq-1	COenzyme Q (Ubiquinone) biosynthesis	0.9658	0.9798	P91093		13.0262	16.1868	10.828	14.1174	13.9049	11.8305
2158	-0.0629	18.9811	0.0514	0.0281	nonDE	nonDE	gtf-2H4	K8F7X5	gtf-2H4	General transcription factor IIH subunit 4	0.8884	0.9373	K8F7X5		18.4302	19.3139	19.2938	19.6102	18.6499	18.589
3403	-0.0635	18.6384	0.042	0.0232	nonDE	nonDE	nuo-3	O18236	nuo-3	NADH Ubiquinone Oxidoreductase	0.9078	0.9479	O18236		19.2097	18.0078	18.7738	-9	19.0488	18.1518
3415	-0.0651	15.729	0.026	0.0139	nonDE	nonDE	magu-4	Q20398	magu-4	MAGUK family	0.9419	0.9685	Q20398		15.6582	16.0126	15.614	17.341	15.8997	13.8487
3196	-0.066	18.0692	0.0247	0.0133	nonDE	nonDE	pmlr-1	P91125	pmlr-1	FHA domain-containing protein	0.9447	0.9697	P91125		16.2629	18.2708	19.7727	18.8252	17.5404	17.743
477	-0.0666	22.3717	0.0441	0.0242	nonDE	nonDE	swsn-4	G5EF53	swsn-4	SWI/SNF nucleosome remodeling complex component	0.9034	0.9458	G5EF53		22.8021	22.1731	22.2399	21.5089	22.1422	23.3641
2252	-0.0671	15.4711	0.0248	0.0133	nonDE	nonDE	ric-8	Q9GSX9	ric-8	Synembryn	0.9445	0.9697	Q9GSX9		16.2014	16.1613	14.1512	17.1918	14.5221	14.5988
81	-0.0677	26.5889	0.0565	0.0314	nonDE	nonDE	egl-4	O76360	egl-4	cGMP-dependent protein kinase egl-4	0.8781	0.9303	O76360		26.7774	26.4165	26.6744	25.7207	26.9669	26.9774
132	-0.0697	25.6971	0.0723	0.0419	nonDE	nonDE	imb-3	Q9N5V3	imb-3	Importin N-terminal domain-containing protein	0.8466	0.908	Q9N5V3		25.8397	26.0576	25.2986	25.9136	25.8095	25.2638
2224	-0.0702	19.9123	0.0901	0.0536	nonDE	nonDE	C06E1.9	P34304	C06E1.9	Uncharacterized protein C06E1.9	0.8127	0.8839	P34304		19.9521	20.1866	19.7034	20.041	19.6757	19.9148
1528	-0.071	17.5614	0.0201	0.0114	nonDE	nonDE	msp-78	Q94053	msp-78	Major sperm protein 78	0.9549	0.9741	Q94053		15.9736	18.5682	18.2488	19.8626	15.7863	16.9288
545	-0.0716	26.6016	0.0767	0.0446	nonDE	nonDE	vdac-1	Q21752	vdac-1	Probable voltage-dependent anion-selective channel	0.8382	0.9024	Q21752		26.2998	26.694	26.9185	26.1982	26.5359	26.9634
1924	-0.0717	18.0021	0.0566	0.0314	nonDE	nonDE	abt-4	Q9TXV8	abt-4	ABC Transporter family	0.8777	0.9303	Q9TXV8		17.8679	17.7706	18.4751	17.1699	18.1934	18.5353
219	-0.0728	23.209	0.1007	0.0605	nonDE	nonDE	rpb-2	Q10578	rpb-2	DNA-directed RNA polymerase II subunit RPB2	0.793	0.87	Q10578		23.3129	23.2662	23.1572	23.3518	22.9607	23.2054
2099	-0.0733	21.7965	0.0835	0.0495	nonDE	nonDE	ckb-2	P46559	ckb-2	Choline kinase B2	0.825	0.8923	P46559		21.6316	21.9358	21.932	21.5669	21.4952	22.2174
3104	-0.0737	16.9138	0.041	0.0229	nonDE	nonDE	riok-3	P34649	riok-3	Serine/threonine-protein kinase RIO3	0.9099	0.9485	P34649		17.5446	15.5364	17.771	16.7858	17.0413	16.8037
1877	-0.0742	20.8412	0.0799	0.0469	nonDE	nonDE	lin-61	B2D6M2	lin-61	Protein lin-61	0.832	0.8976	B2D6M2		20.5678	20.9066	21.1604	21.2016	20.4171	20.7934
1411	-0.0744	21.275	0.0609	0.0342	nonDE	nonDE	eif-3.K	Q9XUP3	eif-3.K	Eukaryotic translation initiation factor 3 subunit K	0.8692	0.9243	Q9XUP3		21.9571	21.3153	20.6642	20.9038	21.7121	21.0975
185	-0.0747	23.6222	0.0754	0.044	nonDE	nonDE	npp-6	Q8T8M4	npp-6	Nuclear Pore complex Protein	0.8407	0.9036	Q8T8M4		23.5451	23.5751	23.8583	24.1928	23.34	23.2216
2457	-0.0753	18.1646	0.0565	0.0314	nonDE	nonDE	rme-6	Q9GYH7	rme-6	Receptor-mediated endocytosis protein 6	0.8779	0.9303	Q9GYH7		18.9153	17.2918	18.3996	17.8487	18.3087	18.2235
1381	-0.0759	19.2277	0.0879	0.0523	nonDE	nonDE	spd-5	P91349	spd-5	Spindle-defective protein 5	0.8168	0.8866	P91349		19.0985	19.7098	18.9885	19.3386	19.2123	19.0183
2988	-0.0761	17.3498	0.0345	0.0187	nonDE	nonDE	fbxl-1	P34284	fbxl-1	F-box/LRR-repeat protein fbxl-1	0.9236	0.9579	P34284		16.4505	16.9323	18.7806	16.4935	18.3467	17.0949
2863	-0.077	16.6556	0.0285	0.0156	nonDE	nonDE	dbr-1	Q966M6	dbr-1	Lariat debranching enzyme	0.9365	0.9647	Q966M6		14.8089	16.7543	18.519	16.0801	17.0951	16.6763
1700	-0.0776	22.0542	0.0565	0.0314	nonDE	nonDE	rab-8	G5EFC1	rab-8	RAB family	0.8781	0.9303	G5EFC1		22.2604	21.854	22.1646	21.0533	22.7733	22.2195
2428	-0.0787	22.1852	0.0412	0.0231	nonDE	nonDE	sec-22	Q94241	sec-22	Yeast SEC homolog	0.9094	0.9483	Q94241		22.4288	22.1969	22.0478	23.6616	21.3749	21.401
501	-0.0796	26.2191	0.0782	0.0457	nonDE	nonDE	acp-6	Q9GUF2	acp-6	ACid Phosphatase family	0.8352	0.9001	Q9GUF2		26.0923	26.1643	26.5199	26.7946	25.9722	25.7711
1206	-0.0799	20.4883	0.1047	0.0633	nonDE	nonDE	T20B12.3	P41843	T20B12.3	Uncharacterized protein T20B12.3	0.7857	0.8644	P41843		20.8087	20.5438	20.2321	20.3851	20.4651	20.4947
542	-0.08	22.8701	0.0945	0.0566	nonDE	nonDE	npp-13	Q9BKT9	npp-13	Nuclear pore protein	0.8045	0.8779	Q9BKT9		23.0403	22.763	22.9268	23.2652	22.6651	22.56
323	-0.0804	22.5826	0.1031	0.062	nonDE	nonDE	kdin-1	A0A061AD72	kdin-1	KAP NTPase domain-containing protein	0.7887	0.867	A0A061AD72		22.8227	22.5021	22.5436	22.8388	22.4689	22.3196
859	-0.0812	19.7379	0.0423	0.0232	nonDE	nonDE	pdi-2	Q17770	pdi-2	Protein disulfide-isomerase 2	0.9073	0.9479	Q17770		20.3259	19.6859	19.3239	18.2744	20.5533	20.2642
660	-0.0813	21.6102	0.062	0.035	nonDE	nonDE	ajm-1	A0A1C3NSL9	ajm-1	Apical junction molecule	0.867	0.9226	A0A1C3NSL9		22.0928	20.7693	22.0903	21.2654	21.997	21.4462
251	-0.0819	23.7326	0.0984	0.0589	nonDE	nonDE	unc-45	G5EG62	unc-45	UNC-45	0.7972	0.8731	G5EG62		23.8709	23.5234	23.9265	24.0646	23.5214	23.4891
1497	-0.0823	21.9181	0.0888	0.0527	nonDE	nonDE	sac-1	Q93641	sac-1	SAC domain-containing protein	0.8152	0.8856	Q93641		21.5229	22.3708	21.984	21.6022	21.9035	22.1251
425	-0.0825	24.8849	0.1071	0.0647	nonDE	nonDE	acs-5	Q9XWD1	acs-5	Long-chain-fatty-acid--CoA ligase	0.7815	0.8616	Q9XWD1		24.9141	24.9834	24.8809	25.1942	24.6536	24.6832
1277	-0.0831	22.8119	0.1128	0.068	nonDE	nonDE	ugt-23	Q93242	ugt-23	UDP-glucuronosyltransferase	0.7713	0.855	Q93242		22.8756	23.0757	22.6089	22.8482	22.8108	22.652
3131	-0.0832	17.2131	0.0342	0.0186	nonDE	nonDE	arl-3	O45379	arl-3	ADP-ribosylation factor-like protein 3	0.9243	0.958	O45379		19.1374	16.7288	15.8979	17.0109	16.8781	17.6256
36	-0.0849	27.9215	0.1211	0.0728	nonDE	nonDE	chc-1	P34574	chc-1	Probable clathrin heavy chain 1	0.7566	0.8457	P34574		28.1796	27.814	27.8984	27.8605	27.8748	27.9018
710	-0.0851	22.7328	0.1225	0.0736	nonDE	nonDE	uso-1	G5EGG0	uso-1	USO1 (Yeast transport protein) homolog	0.7542	0.8441	G5EGG0		22.8812	22.6394	22.8053	22.7554	22.543	22.7722
1985	-0.0852	21.4988	0.0908	0.0539	nonDE	nonDE	CELE_F28C6.8	I2HA91	CELE_F28C6.8	TYR_PHOSPHATASE_2 domain-containing protein	0.8114	0.8833	I2HA91		21.4279	21.4039	21.7925	21.6257	20.9291	21.8138
1561	-0.0852	19.6506	0.0316	0.0175	nonDE	nonDE	nhl-2	Q19818	nhl-2	NHL (Ring finger b-box coiled coil) domain containing	0.9298	0.9605	Q19818		19.6274	19.333	20.1193	17.4303	20.6715	20.7222
432	-0.0875	21.8179	0.0559	0.0312	nonDE	nonDE	gpd-4	P17331	gpd-4	Glyceraldehyde-3-phosphate dehydrogenase 4	0.8792	0.9307	P17331		21.5374	21.8484	22.1993	22.9445	21.1754	21.2026
2231	-0.0895	20.1284	0.0714	0.0416	nonDE	nonDE	ugt-49	Q17399	ugt-49	UDP-glucuronosyltransferase	0.8484	0.9086	Q17399		20.5481	19.9383	20.0331	19.2271	20.489	20.5351
2305	-0.0909	26.7737	0.084	0.0496	nonDE	nonDE	rps-24	Q1XFY9	rps-24	40S ribosomal protein S24	0.8241	0.8921	Q1XFY9		26.8017	26.9873	26.6683	27.4682	26.3671	26.3495
1479	-0.0943	20.4368	0.026	0.0139	nonDE	nonDE	cec-7	Q9XWW0	cec-7	C.Elegans Chromodomain protein	0.942	0.9685	Q9XWW0		20.1953	20.6031	20.6535	17.3933	22.1546	21.6211
1842	-0.0956	21.555	0.1113	0.0674	nonDE	nonDE	max-2	G5EGQ3	max-2	Serine/threonine-protein kinase max-2	0.7739	0.8563	G5EGQ3		21.7274	21.4119	21.6692	21.9701	21.2298	21.3218
230	-0.0961	24.4981	0.0392	0.022	nonDE	nonDE	teg-4	O44985	teg-4	CPSF_A domain-containing protein	0.9138	0.9506	O44985		22.5391	25.3306	25.7687	24.5441	24.453	24.353
1261	-0.0968	20.022	0.0859	0.0509	nonDE	nonDE	dcap-2	O62255	dcap-2	m7GpppN-mRNA hydrolase dcap-2	0.8206	0.8894	O62255		20.2798	19.7195	20.212	19.2381	20.364	20.3189
1998	-0.0979	22.1795	0.126	0.0753	nonDE	nonDE	C29F5.1	Q18310	C29F5.1	Uncharacterized protein	0.7481	0.8409	Q18310		21.9835	22.5364	22.1654	21.9513	22.3223	22.1179
2233	-0.0988	19.5217	0.1197	0.0721	nonDE	nonDE	CELE_Y6B3B.9	Q9U1T1	CELE_Y6B3B.9	Uncharacterized protein	0.7592	0.847	Q9U1T1		19.2967	19.4764	19.9402	19.6882	19.2404	19.4884
924	-0.0993	20.7545	0.0752	0.044	nonDE	nonDE	smg-2	O76512	smg-2	Regulator of nonsense transcripts 1	0.841	0.9037	O76512		19.8907	21.0958	21.4261	21.0778	20.619	20.4179
3411	-0.1013	18.0549	0.1138	0.0683	nonDE	nonDE	ndx-9	Q19427	ndx-9	NAD-capped RNA hydrolase ndx-9	0.7694	0.8546	Q19427		18.0296	17.791	18.4961	18.3085	17.6774	18.027
1566	-0.1027	19.6032	0.1105	0.0668	nonDE	nonDE	sek-1	G5EDF7	sek-1	Dual specificity mitogen-activated protein kinase kinase sek-1	0.7753	0.8574	G5EDF7		19.6327	19.3849	19.9463	19.0797	19.6283	19.9476
3412	-0.1037	17.6736	0.0621	0.035	nonDE	nonDE	CELE_ZK228.4	A5Z2W6	CELE_ZK228.4	N-acetyltransferase domain-containing protein	0.8669	0.9226	A5Z2W6		17.7773	17.898	17.501	18.9362	16.8444	17.0848
2919	-0.104	17.1508	0.0538	0.0299	nonDE	nonDE	ptr-24	B6VQ56	ptr-24	SSD domain-containing protein	0.8834	0.9335	B6VQ56		16.594	17.9059	17.1085	17.9722	17.5883	15.7357
233	-0.1052	26.866	0.138	0.0827	nonDE	nonDE	kars-1	Q22099	kars-1	Lysine--tRNA ligase	0.7277	0.8266	Q22099		26.5646	27.1114	27.0799	26.9377	26.7302	26.7722
3217	-0.1056	19.7556	0.1533	0.0912	nonDE	nonDE	C47B2.9	Q9U3L4	C47B2.9	S4 domain-containing protein	0.7026	0.8106	Q9U3L4		19.9215	19.6905	19.8132	19.8957	19.6216	19.5912
2789	-0.1072	20.9647	0.1257	0.0752	nonDE	nonDE	pnk-1	H2KYP7	pnk-1	PaNtothenate Kinase	0.7487	0.841	H2KYP7		20.6989	21.2489	21.1072	21.2512	20.5748	20.9072
119	-0.1076	24.2596	0.1267	0.0756	nonDE	nonDE	ama-1	P16356	ama-1	DNA-directed RNA polymerase II subunit RPB1	0.7469	0.8403	P16356		24.5765	23.977	24.3868	24.5595	23.9629	24.0951
1742	-0.1082	20.0471	0.1015	0.0608	nonDE	nonDE	F12F6.7	Q19366	F12F6.7	Probable DNA polymerase delta small subunit	0.7917	0.8694	Q19366		20.5358	19.7784	19.9894	19.5056	20.5628	19.9108
2858	-0.1087	16.0282	0.0334	0.0184	nonDE	nonDE	CELE_ZK1025.3	Q9XXL6	CELE_ZK1025.3	Methyltransf_21 domain-containing protein	0.9259	0.9586	Q9XXL6		16.9708	16.4694	14.8074	13.6439	16.7045	17.5731
1620	-0.1094	19.7655	0.0623	0.035	nonDE	nonDE	znf-622	Q18037	znf-622	C2H2-type domain-containing protein	0.8664	0.9225	Q18037		19.7622	19.7393	19.959	18.3775	20.798	19.9569
363	-0.113	32.0235	0.1127	0.068	nonDE	nonDE	eft-4	P53013	eft-4	Elongation factor 1-alpha	0.7715	0.855	P53013		32.0979	31.9999	32.1422	32.6577	31.562	31.6813
2873	-0.1138	20.0108	0.0961	0.0578	nonDE	nonDE	CELE_Y48C3A.20	Q9U287	CELE_Y48C3A.20	tRNA pseudouridine(55) synthase	0.8014	0.8754	Q9U287		20.4268	19.8597	19.8825	-9	19.5006	20.3846
3259	-0.1141	19.004	0.0379	0.0211	nonDE	nonDE	elc-1	Q9BKS1	elc-1	Elongin-C	0.9163	0.9525	Q9BKS1		19.1171	19.2713	18.7947	16.4487	20.2793	20.1129
1333	-0.1142	21.7122	0.0967	0.0582	nonDE	nonDE	cee-1	Q19824	cee-1	Conserved Edge Expressed protein	0.8003	0.8747	Q19824		21.7793	21.9522	21.5764	22.5159	21.1868	21.2626
1076	-0.1149	21.6928	0.1228	0.0736	nonDE	nonDE	tbc-14	A0A164D380	tbc-14	Rab-GAP TBC domain-containing protein	0.7537	0.8441	A0A164D380		22.0257	21.6586	21.5667	22.1824	21.2738	21.45
1591	-0.1151	18.7838	0.0919	0.0544	nonDE	nonDE	atg-9	Q9TXN6	atg-9	Autophagy-related protein 9	0.8093	0.8823	Q9TXN6		18.5247	18.5682	19.4313	19.3649	18.0524	18.7615
1227	-0.1163	22.2157	0.07	0.041	nonDE	nonDE	C18C4.7	A0A2C9C3A0	C18C4.7	Uncharacterized protein	0.8511	0.91	A0A2C9C3A0		21.972	22.0839	22.7656	20.9073	22.7574	22.8081
2637	-0.1165	20.4862	0.1254	0.0751	nonDE	nonDE	CELE_T01H3.3	Q22089	CELE_T01H3.3	MFS domain-containing protein	0.7493	0.8412	Q22089		20.4117	20.9964	20.2254	20.0269	20.5693	20.6876
945	-0.1168	22.1735	0.1425	0.0851	nonDE	nonDE	csn-3	Q9N425	csn-3	COP9 signalosome complex subunit 3	0.7202	0.822	Q9N425		22.2242	22.3793	22.0922	22.5518	21.8154	21.9782
1079	-0.1174	22.2966	0.1557	0.0929	nonDE	nonDE	CELE_H14E04.2	H2L0A6	CELE_H14E04.2	PNP_UDP_1 domain-containing protein	0.6987	0.8074	H2L0A6		22.6871	22.1387	22.2401	22.0751	22.3756	22.2629
2738	-0.1175	17.7572	0.0958	0.0576	nonDE	nonDE	ikke-1	P32742	ikke-1	Inhibitor of nuclear factor kappa-B kinase epsilon subunit homolog 1	0.802	0.8757	P32742		17.3904	17.8592	18.1983	18.486	17.1355	17.4739
1979	-0.1197	21.4158	0.1686	0.1012	nonDE	nonDE	CELE_T24H7.9	Q7JPE4	CELE_T24H7.9	GyrI-like domain-containing protein	0.6783	0.7921	Q7JPE4		21.5727	21.444	21.4102	21.2118	21.6455	21.2104
3627	-0.1199	14.5079	0.0388	0.0218	nonDE	nonDE	CELE_T13H5.1	G5EC69	CELE_T13H5.1	Tyrosine-protein phosphatase	0.9146	0.9511	G5EC69		14.8629	14.8482	13.9926	11.9601	15.3002	16.0836
1193	-0.1201	21.468	0.0978	0.0588	nonDE	nonDE	coq-8	Q18486	coq-8	Atypical kinase coq-8, mitochondrial	0.7984	0.8733	Q18486		21.4768	21.9288	21.1784	22.2371	21.0715	20.9151
349	-0.1208	24.3856	0.1724	0.1033	nonDE	nonDE	acs-13	V6CLI5	acs-13	Long-chain-fatty-acid--CoA ligase	0.6723	0.7883	V6CLI5		24.495	24.5896	24.2534	24.1183	24.438	24.4194
3626	-0.1213	14.3353	0.0491	0.0268	nonDE	nonDE	C01H6.4	Q17585	C01H6.4	Flavin-containing monooxygenase	0.893	0.9401	Q17585		12.6709	16.2253	14.2915	14.297	14.1301	14.3968
3512	-0.1231	16.6414	0.069	0.0401	nonDE	nonDE	inx-22	Q9N3R5	inx-22	Innexin	0.8531	0.9118	Q9N3R5		17.9141	15.6498	16.5449	15.9656	16.749	17.025
897	-0.1247	24.4981	0.1397	0.0835	nonDE	nonDE	hpo-19	O16521	hpo-19	NADH-cytochrome b5 reductase	0.7249	0.825	O16521		24.4512	24.8441	24.3858	24.1129	24.2608	24.9335
346	-0.127	23.1653	0.1516	0.0899	nonDE	nonDE	dcr-1	P34529	dcr-1	Endoribonuclease dcr-1	0.7054	0.813	P34529		23.0804	23.5018	23.104	23.5337	22.8495	22.9221
502	-0.1279	28.5828	0.1631	0.0976	nonDE	nonDE	rpl-7	O01802	rpl-7	60S ribosomal protein L7	0.6868	0.7987	O01802		28.4838	28.9232	28.5331	28.8581	28.3618	28.3365
3605	-0.1293	15.3365	0.0325	0.0177	nonDE	nonDE	smo-1	P55853	smo-1	Small ubiquitin-related modifier	0.9279	0.9601	P55853		14.9737	15.753	15.4766	11.9604	16.738	17.117
1047	-0.1315	21.2471	0.0839	0.0496	nonDE	nonDE	rpn-13	Q09289	rpn-13	Proteasomal ubiquitin receptor ADRM1 homolog	0.8244	0.8921	Q09289		20.82	21.5104	21.6081	20.0106	21.7104	21.8231
2225	-0.1329	18.733	0.0686	0.0399	nonDE	nonDE	clpf-1	P52874	clpf-1	Protein clpf-1	0.8538	0.9123	P52874		18.7016	19.1559	18.5408	17.1032	19.5084	19.3879
362	-0.1331	25.1834	0.1675	0.1008	nonDE	nonDE	ctps-1	A0A8S4QD99	ctps-1	CTP synthase	0.68	0.7928	A0A8S4QD99		25.2025	25.4445	25.1029	25.5283	24.9512	24.871
1009	-0.1336	23.2375	0.1902	0.1151	nonDE	nonDE	Y45G12B.3	Q9N4Z0	Y45G12B.3	L-2-hydroxyglutarate dehydrogenase, mitochondrial	0.6454	0.7671	Q9N4Z0		23.3685	23.0096	23.5348	23.1666	23.2033	23.142
1099	-0.1341	25.9396	0.1693	0.1018	nonDE	nonDE	idhb-1	Q93353	idhb-1	Probable isocitrate dehydrogenase [NAD] subunit beta, mitochondrial	0.6772	0.7911	Q93353		26.0134	25.8662	26.1404	26.286	25.564	25.7678
1004	-0.1341	21.6463	0.1594	0.095	nonDE	nonDE	CELE_F07A11.4	Q19132	CELE_F07A11.4	Ubiquitin carboxyl-terminal hydrolase	0.6928	0.8036	Q19132		21.9348	21.5632	21.6421	22.0466	21.2752	21.4161
936	-0.1376	21.9963	0.0805	0.0473	nonDE	nonDE	ctr-9	Q03560	ctr-9	RNA polymerase-associated protein CTR9	0.8307	0.8968	Q03560		22.1107	22.0017	22.0831	20.5218	22.6231	22.6378
180	-0.1381	25.5118	0.1578	0.0942	nonDE	nonDE	alh-3	G5ECV9	alh-3	10-formyltetrahydrofolate dehydrogenase	0.6954	0.805	G5ECV9		25.5016	25.5716	25.6694	25.9341	24.9548	25.4394
1180	-0.1385	22.3056	0.113	0.068	nonDE	nonDE	rbc-2	Q9BL05	rbc-2	RaBConnectin related	0.7708	0.855	Q9BL05		22.4959	22.1028	22.5259	21.4273	22.2695	23.0122
609	-0.1399	23.1248	0.1395	0.0835	nonDE	nonDE	scpl-4	Q22647	scpl-4	Mitochondrial import inner membrane translocase subunit TIM50	0.7252	0.8251	Q22647		23.2246	23.3066	23.053	23.7641	22.6806	22.7196
1128	-0.1403	21.637	0.1601	0.0955	nonDE	nonDE	inos-1	G5ED01	inos-1	inositol-3-phosphate synthase	0.6916	0.8027	G5ED01		21.5839	21.9809	21.5566	21.0876	21.9499	21.663
1231	-0.141	22.5889	0.1884	0.1143	nonDE	nonDE	mpst-1	O17730	mpst-1	Putative thiosulfate sulfurtransferase mpst-1	0.648	0.7685	O17730		22.4662	22.8336	22.6784	22.4896	22.2401	22.8256
1121	-0.1417	21.6233	0.1128	0.068	nonDE	nonDE	F25B5.6	Q09509	F25B5.6	Putative folylpolyglutamate synthase	0.7713	0.855	Q09509		21.5812	21.7476	21.7537	20.5705	22.0655	22.0213
582	-0.1429	21.3667	0.1118	0.0677	nonDE	nonDE	cls-2	P32744	cls-2	Protein CLASP-2	0.773	0.8557	P32744		22.4021	20.9689	20.9435	20.9994	21.4897	21.3968
1492	-0.1433	22.9014	0.0417	0.0232	nonDE	nonDE	ebp-3	Q9GRZ0	ebp-3	EB1 C-terminal domain-containing protein	0.9085	0.9479	Q9GRZ0		23.2875	22.8679	22.7638	19.957	24.5552	23.9771
1493	-0.1433	22.9014	0.0417	0.0232	nonDE	nonDE	ebp-1	Q9GRZ1	ebp-1	Microtubule End Binding Protein	0.9085	0.9479	Q9GRZ1		23.2875	22.8679	22.7638	19.957	24.5552	23.9771
820	-0.1434	22.0955	0.128	0.0763	nonDE	nonDE	mrp-4	G5EFP3	mrp-4	Uncharacterized protein	0.7448	0.8389	G5EFP3		21.9441	22.3404	22.2172	22.8449	21.5989	21.6277
2352	-0.1441	20.2112	0.1238	0.074	nonDE	nonDE	mbf-1	Q9XTV4	mbf-1	HTH cro/C1-type domain-containing protein	0.7521	0.8433	Q9XTV4		20.9124	20.0789	19.8585	19.5146	20.5254	20.3775
2588	-0.1463	17.6725	0.0636	0.036	nonDE	nonDE	C06H2.2	Q17764	C06H2.2	START domain-containing protein	0.8637	0.9204	Q17764		17.5081	17.2069	18.5219	15.9368	18.9484	17.9128
2604	-0.1495	16.2369	0.1574	0.094	nonDE	nonDE	alh-11	Q20352	alh-11	Aldedh domain-containing protein	0.6961	0.8055	Q20352		15.9874	16.4436	16.5038	16.3764	15.5783	16.5316
886	-0.1506	24.9226	0.1953	0.119	nonDE	nonDE	hach-1	Q19278	hach-1	3-hydroxyisobutyryl-CoA hydrolase, mitochondrial	0.6378	0.7603	Q19278		24.9278	25.141	24.9249	25.2676	24.5982	24.6762
3053	-0.1509	19.4291	0.078	0.0456	nonDE	nonDE	faah-4	Q9U217	faah-4	Monoglyceride lipase faah-4	0.8356	0.9002	Q9U217		18.7702	18.8006	20.9429	20.0972	18.9254	19.0385
2098	-0.1528	19.64	0.1266	0.0756	nonDE	nonDE	CELE_T04A11.1	G5EG50	CELE_T04A11.1	Uncharacterized protein	0.7471	0.8403	G5EG50		19.1247	19.6865	20.338	19.059	19.4745	20.1573
1364	-0.153	20.8269	0.1554	0.0927	nonDE	nonDE	xrn-2	Q9U299	xrn-2	5'-3' exoribonuclease 2 homolog	0.6993	0.8077	Q9U299		21.2464	20.4214	21.0422	20.3019	21.1996	20.7496
3206	-0.1556	16.364	0.0572	0.0316	nonDE	nonDE	daf-8	Q21733	daf-8	Smad protein daf-8	0.8766	0.9299	Q21733		14.6203	16.7665	17.9386	17.5223	15.5337	15.8027
46	-0.1557	25.8921	0.1465	0.0872	nonDE	nonDE	snrp-200	Q9U2G0	snrp-200	U5 small nuclear ribonucleoprotein 200 kDa helicase	0.7137	0.818	Q9U2G0		26.0802	25.7787	26.051	26.5761	25.2804	25.5863
1167	-0.1564	22.406	0.1983	0.1205	nonDE	nonDE	eif-3.F	Q18967	eif-3.F	Eukaryotic translation initiation factor 3 subunit F	0.6334	0.7577	Q18967		22.5372	22.2977	22.6177	21.9676	22.2923	22.7236
2127	-0.1589	16.1159	0.141	0.0846	nonDE	nonDE	CELE_F01G4.4	I2HAE5	CELE_F01G4.4	Uncharacterized protein	0.7227	0.823	I2HAE5		16.6303	15.8969	16.0111	-9	15.6629	16.3781
1920	-0.159	23.0763	0.1884	0.1143	nonDE	nonDE	CELE_ZK809.3	Q23597	CELE_ZK809.3	NADH dehydrogenase [ubiquinone] 1 beta subcomplex subunit 6	0.648	0.7685	Q23597		23.5091	23.0564	22.902	22.6391	23.3642	22.9872
528	-0.1594	23.9689	0.2193	0.1334	nonDE	nonDE	pah-1	P90925	pah-1	Phenylalanine-4-hydroxylase	0.6036	0.7355	P90925		23.8726	24.3763	23.8969	24.0063	23.6804	23.9808
2855	-0.1595	20.0451	0.0617	0.0349	nonDE	nonDE	C26B9.1	Q18202	C26B9.1	Uncharacterized protein	0.8675	0.9229	Q18202		19.6686	20.4797	20.2263	17.8228	21.0357	21.0375
1996	-0.1601	20.9115	0.1533	0.0912	nonDE	nonDE	exos-3	Q93830	exos-3	Ribosomal RNA-processing protein 40	0.7025	0.8106	Q93830		21.1441	20.4613	21.3691	20.2673	21.046	21.181
3544	-0.1601	19.7981	0.1294	0.077	nonDE	nonDE	aly-2	O62183	aly-2	FoP_duplication domain-containing protein	0.7423	0.8375	O62183		20.295	19.5209	19.8186	20.5779	19.4325	19.1437
71	-0.1603	24.9703	0.2639	0.1651	nonDE	nonDE	zyg-9	G5EEM5	zyg-9	Zygote defective protein 9	0.5446	0.6838	G5EEM5		25.0951	24.9542	25.1021	24.9248	24.8525	24.893
269	-0.1607	25.5744	0.2155	0.1304	nonDE	nonDE	men-1	Q9U296	men-1	Malic enzyme	0.6088	0.7407	Q9U296		25.6956	25.6245	25.6441	25.8691	25.1476	25.4655
593	-0.1628	22.2689	0.1594	0.095	nonDE	nonDE	tba-7	O18154	tba-7	Tubulin alpha chain	0.6927	0.8036	O18154		22.3567	22.2245	22.4696	21.4531	22.7012	22.408
943	-0.1633	22.6613	0.1911	0.1158	nonDE	nonDE	Y37H9A.3	Q9U2M8	Y37H9A.3	Coiled-coil and C2 domain-containing protein 1-like	0.644	0.766	Q9U2M8		22.9643	22.7497	22.5149	22.0795	22.9187	22.7407
730	-0.1651	23.3816	0.1119	0.0677	nonDE	nonDE	pyk-2	Q23539	pyk-2	Pyruvate kinase	0.7729	0.8557	Q23539		23.3908	23.6274	23.3742	24.4974	22.5795	22.8201
2389	-0.1653	21.1464	0.2077	0.1251	nonDE	nonDE	C27F2.4	Q18257	C27F2.4	Uncharacterized protein	0.6198	0.7498	Q18257		21.2978	21.2272	21.1624	21.4615	20.6149	21.115
1997	-0.1654	24.2205	0.2396	0.1477	nonDE	nonDE	sec-11	Q9N3D0	sec-11	Signal peptidase complex catalytic subunit SEC11	0.576	0.7116	Q9N3D0		24.314	24.4042	24.1914	24.4374	23.9215	24.0545
1687	-0.1663	21.674	0.0985	0.0589	nonDE	nonDE	rfc-2	O44175	rfc-2	AAA domain-containing protein	0.797	0.8731	O44175		21.7716	21.8937	21.6061	22.9885	21.0051	20.7787
270	-0.1679	24.553	0.2717	0.1704	nonDE	nonDE	pfk-1.1	Q9TZL8	pfk-1.1	ATP-dependent 6-phosphofructokinase 1	0.535	0.6755	Q9TZL8		24.5321	24.6159	24.7628	24.3759	24.4823	24.5489
3445	-0.1684	16.3405	0.0849	0.0502	nonDE	nonDE	CELE_F23F1.5	O17066	CELE_F23F1.5	Snurportin-1	0.8225	0.8908	O17066		17.7099	15.9165	15.5972	-9	16.3107	16.1683
2913	-0.169	18.4842	0.0896	0.0532	nonDE	nonDE	rmd-1	P34560	rmd-1	Regulator of microtubule dynamics protein 1	0.8136	0.8846	P34560		18.3667	18.9397	18.3998	17.4555	17.8079	19.9358
781	-0.1699	27.1365	0.2684	0.1681	nonDE	nonDE	fib-1	Q22053	fib-1	rRNA 2'-O-methyltransferase fibrillarin	0.539	0.679	Q22053		27.1127	27.2603	27.2912	27.2375	26.9604	26.9567
2808	-0.1699	20.7857	0.1323	0.0789	nonDE	nonDE	F58H1.3	Q21012	F58H1.3	Enolase-phosphatase E1	0.7373	0.8339	Q21012		20.3	20.6943	21.6177	20.0164	21.0737	21.0122
2488	-0.1701	17.9498	0.1415	0.0847	nonDE	nonDE	CELE_Y110A7A.9	H2KZ40	CELE_Y110A7A.9	WD_REPEATS_REGION domain-containing protein	0.7219	0.8229	H2KZ40		17.335	18.1199	18.6498	17.335	17.9246	18.3349
1693	-0.1708	24.5071	0.2056	0.1242	nonDE	nonDE	CELE_F36A2.7	P90860	CELE_F36A2.7	Uncharacterized protein	0.6229	0.7513	P90860		24.6811	24.457	24.6395	23.9815	24.3832	24.9006
567	-0.171	21.3632	0.1866	0.1131	nonDE	nonDE	trpp-8	Q9BI63	trpp-8	TRansport Protein Particle	0.6507	0.7708	Q9BI63		21.3262	21.2943	21.7257	21.861	20.8904	21.0816
2447	-0.171	17.9167	0.0887	0.0527	nonDE	nonDE	gly-10	O45947	gly-10	Putative polypeptide N-acetylgalactosaminyltransferase 10	0.8152	0.8856	O45947		19.4301	17.7243	16.8523	18.4366	17.5873	17.4698
3372	-0.1711	17.1675	0.1299	0.0773	nonDE	nonDE	fbl-1	O77469	fbl-1	Fibulin-1	0.7414	0.837	O77469		16.9347	17.4039	17.4203	16.0766	17.4202	17.749
512	-0.1715	23.8605	0.2656	0.1661	nonDE	nonDE	ddx-15	Q20875	ddx-15	Pre-mRNA-splicing factor ATP-dependent RNA helicase ddx-15	0.5426	0.6822	Q20875		23.9506	24.0035	23.8847	24.0155	23.6368	23.672
2661	-0.1725	19.8858	0.0589	0.0327	nonDE	nonDE	CELE_R05H5.3	Q21763	CELE_R05H5.3	Thioredoxin domain-containing protein	0.8731	0.9275	Q21763		19.1399	20.7846	19.9916	17.494	21.1094	20.7952
3530	-0.1732	16.7752	0.1048	0.0633	nonDE	nonDE	odc-1	P41931	odc-1	Ornithine decarboxylase	0.7855	0.8644	P41931		16.0863	17.2579	17.2413	17.7495	15.7744	16.5419
1217	-0.1746	24.2682	0.2302	0.141	nonDE	nonDE	ech-5	O45106	ech-5	Enoyl-CoA Hydratase	0.5885	0.7228	O45106		24.3269	24.2158	24.5238	24.5954	23.936	24.0113
1971	-0.1756	23.9905	0.1768	0.1062	nonDE	nonDE	acbp-3	Q20507	acbp-3	Acyl-CoA-binding protein homolog 3	0.6657	0.783	Q20507		24.4318	23.406	24.3969	23.597	24.1547	23.9563
485	-0.1776	25.2749	0.2142	0.1295	nonDE	nonDE	cpt-1	Q9U2F2	cpt-1	carnitine O-palmitoyltransferase	0.6107	0.7422	Q9U2F2		25.4366	25.2041	25.4504	25.7115	24.8602	24.9867
1558	-0.1791	21.3712	0.2836	0.1765	nonDE	nonDE	rbm-22	Q22412	rbm-22	Pre-mRNA-splicing factor RBM22	0.5205	0.6661	Q22412		21.638	21.4022	21.3422	21.1609	21.4051	21.279
3304	-0.1792	18.1905	0.0916	0.0544	nonDE	nonDE	elo-2	Q9XVQ9	elo-2	Elongation of long chain fatty acids protein 2	0.8098	0.8823	Q9XVQ9		16.7843	19.2312	18.8247	18.786	17.8308	17.6857
670	-0.1796	21.3632	0.3059	0.1911	nonDE	nonDE	maph-1.2	A9UJN7	maph-1.2	Microtubule-Associated Protein Homolog	0.4945	0.6441	A9UJN7		21.4935	21.4552	21.4101	21.2622	21.2666	21.2913
3068	-0.1798	18.8508	0.1512	0.0898	nonDE	nonDE	CELE_W06B4.1	Q23196	CELE_W06B4.1	Uncharacterized protein	0.706	0.8133	Q23196		18.9979	19.2391	18.5852	19.0065	17.9109	19.3654
2365	-0.1799	17.942	0.1328	0.0792	nonDE	nonDE	aakg-1	A0A1T5HUK9	aakg-1	AMP-Activated protein Kinase Gamma subunit	0.7366	0.8333	A0A1T5HUK9		18.7232	17.9244	17.4482	17.0357	18.1244	18.396
634	-0.182	22.5913	0.149	0.0887	nonDE	nonDE	CELE_T28C6.7	X5M5W2	CELE_T28C6.7	Uncharacterized protein	0.7096	0.8152	X5M5W2		22.4888	22.6705	22.8876	21.5599	22.7985	23.1425
1358	-0.1827	22.066	0.1652	0.0989	nonDE	nonDE	ugt-62	Q21603	ugt-62	UDP-glucuronosyltransferase	0.6835	0.7964	Q21603		22.6266	22.4073	21.4383	21.5509	22.379	21.9943
1888	-0.1846	20.8531	0.1633	0.0976	nonDE	nonDE	ppm-1.G	P49595	ppm-1.G	Protein phosphatase ppm-1.G	0.6866	0.7987	P49595		21.0199	20.6312	21.1852	20.2346	20.4583	21.5893
2621	-0.1859	17.008	0.1038	0.0626	nonDE	nonDE	cdk-11.1	Q09437	cdk-11.1	Cyclin-dependent kinase 11.1	0.7874	0.8658	Q09437		16.1518	17.1099	17.9854	17.3559	16.4371	-9
1267	-0.186	22.1508	0.2009	0.1218	nonDE	nonDE	npp-18	O45933	npp-18	Nucleoporin SEH1	0.6297	0.7554	O45933		22.1043	22.1737	22.4534	22.6972	21.8187	21.6574
2529	-0.1875	19.5047	0.2124	0.1284	nonDE	nonDE	prp-4	Q93339	prp-4	SFM domain-containing protein	0.6132	0.744	Q93339		19.2714	19.4362	20.0878	19.7716	19.1113	19.35
3077	-0.1875	16.1403	0.1433	0.0851	nonDE	nonDE	pph-5	Q9NES8	pph-5	Serine/threonine-protein phosphatase 5	0.719	0.822	Q9NES8		17.0104	15.8056	15.83	-9	15.9465	16.1092
851	-0.1888	19.9589	0.2468	0.1531	nonDE	nonDE	usp-48	G5ECC7	usp-48	Ubiquitin carboxyl-terminal hydrolase usp-48	0.5664	0.7029	G5ECC7		20.2314	19.8674	20.0613	20.2166	19.9016	19.4753
1148	-0.1896	22.9128	0.2731	0.1709	nonDE	nonDE	arx-3	A0A3P6PCS5	arx-3	Actin-related protein 2/3 complex subunit	0.5332	0.6747	A0A3P6PCS5		23.0634	22.8011	23.1582	22.5165	22.9667	22.9707
2837	-0.1902	19.3064	0.294	0.1825	nonDE	nonDE	ipmk-1	O62519	ipmk-1	Kinase	0.5081	0.6569	O62519		19.3592	19.4927	19.3526	18.9503	19.2997	19.384
830	-0.1904	23.1978	0.2734	0.1709	nonDE	nonDE	argn-1	A0A1X7RC97	argn-1	arginase	0.5328	0.6747	A0A1X7RC97		23.1778	23.3343	23.3669	23.4515	22.986	22.8704
3038	-0.1909	17.8959	0.2042	0.1237	nonDE	nonDE	CELE_D1069.3	Q6A586	CELE_D1069.3	Uncharacterized protein	0.6249	0.7522	Q6A586		18.5914	17.7352	17.6476	17.6738	17.5837	18.144
666	-0.1926	22.4159	0.2825	0.1765	nonDE	nonDE	rskn-2	Q18846	rskn-2	Putative ribosomal protein S6 kinase alpha-2	0.5218	0.6661	Q18846		22.7537	22.4599	22.3231	22.4599	22.0781	22.4209
421	-0.1931	22.3042	0.1992	0.1209	nonDE	nonDE	gpd-1	P04970	gpd-1	Glyceraldehyde-3-phosphate dehydrogenase 1	0.6322	0.757	P04970		22.2049	22.3082	22.6891	21.5724	22.7229	22.3276
1308	-0.1934	24.9685	0.3071	0.1916	nonDE	nonDE	arf-3	G5EFK4	arf-3	ADP-ribosylation factor	0.493	0.6433	G5EFK4		25.2524	24.9693	24.9737	24.7315	24.8747	25.0091
1696	-0.1937	19.3259	0.2618	0.1636	nonDE	nonDE	CELE_R01H10.7	Q21623	CELE_R01H10.7	Inositol polyphosphate-4-phosphatase	0.5472	0.6862	Q21623		19.6093	19.4779	19.1809	19.5496	19.2239	18.9137
1064	-0.194	22.7174	0.1446	0.0859	nonDE	nonDE	dpy-23	P35603	dpy-23	AP-2 complex subunit mu	0.7167	0.8206	P35603		23.2322	22.2549	22.9562	23.5696	22.1004	22.1913
402	-0.195	22.6378	0.2222	0.1354	nonDE	nonDE	itr-1	Q9Y0A1	itr-1	Inositol 1,4,5-trisphosphate receptor itr-1	0.5995	0.7322	Q9Y0A1		23.0779	22.4891	22.6389	22.018	22.8177	22.7851
3344	-0.1953	15.2327	0.092	0.0544	nonDE	nonDE	CELE_T05F1.11	Q9XUQ9	CELE_T05F1.11	Thioredoxin domain-containing protein	0.809	0.8823	Q9XUQ9		13.6027	16.0985	16.2899	15.4442	14.5598	15.4011
1594	-0.1956	23.1884	0.1346	0.0803	nonDE	nonDE	CELE_F25H2.4	Q93568	CELE_F25H2.4	MPN domain-containing protein	0.7335	0.8312	Q93568		23.2099	23.277	23.3719	24.3002	22.3601	22.6116
647	-0.1957	23.2244	0.2279	0.1392	nonDE	nonDE	alh-6	G5EC31	alh-6	Multifunctional fusion protein	0.5917	0.7257	G5EC31		23.3429	22.9143	23.7097	22.762	23.4481	23.1696
2174	-0.1957	17.0125	0.135	0.0805	nonDE	nonDE	sec-10	Q18406	sec-10	Exocyst complex component 5	0.7328	0.8307	Q18406		17.0882	17.2964	16.9466	18.1157	16.3107	16.3176
840	-0.1961	23.9612	0.2313	0.1415	nonDE	nonDE	nex-3	Q27473	nex-3	Annexin	0.5871	0.7219	Q27473		23.5841	24.2708	24.3228	24.2108	23.6194	23.7593
2733	-0.1973	18.0397	0.1634	0.0976	nonDE	nonDE	CELE_M01F1.4	Q21453	CELE_M01F1.4	Transmembrane protein 245	0.6864	0.7987	Q21453		18.2356	18.8321	17.3474	18.3313	17.5038	17.988
2602	-0.1979	17.6247	0.0321	0.0175	nonDE	nonDE	kin-10	P28548	kin-10	Casein kinase II subunit beta	0.9287	0.9605	P28548		17.8998	17.5261	17.7449	12.32	20.5937	19.6634
1418	-0.1992	19.2751	0.2273	0.1392	nonDE	nonDE	pxn-2	G5EG78	pxn-2	Peroxidasin homolog pxn-2	0.5925	0.7257	G5EG78		19.0892	19.306	19.7288	19.666	18.8111	19.0494
2220	-0.1993	20.7303	0.2131	0.129	nonDE	nonDE	mak-2	Q965G5	mak-2	MAP kinase-activated protein kinase mak-2	0.6123	0.7431	Q965G5		21.1086	20.4355	20.8861	-9	20.7809	20.4406
1399	-0.1993	19.1207	0.2009	0.1218	nonDE	nonDE	fmo-1	G5EDP6	fmo-1	Flavin-containing monooxygenase	0.6297	0.7554	G5EDP6		18.9156	19.4257	19.3198	19.1407	18.3636	19.559
102	-0.1995	26.5922	0.2598	0.1621	nonDE	nonDE	pars-1	Q22620	pars-1	proline--tRNA ligase	0.5498	0.6884	Q22620		26.8596	26.4727	26.7435	26.0565	26.7312	26.6895
3154	-0.1996	20.0765	0.0986	0.0589	nonDE	nonDE	CELE_Y62H9A.3	Q9XWT5	CELE_Y62H9A.3	Uncharacterized protein	0.7968	0.8731	Q9XWT5		19.5738	20.7285	20.2266	18.3924	21.001	20.5368
3555	-0.2015	17.3295	0.0445	0.0244	nonDE	nonDE	CELE_F35F10.1	Q9GYT3	CELE_F35F10.1	PAW domain-containing protein	0.9025	0.9454	Q9GYT3		18.7692	15.6228	17.8986	13.8489	19.1076	18.7296
494	-0.2022	26.3368	0.3409	0.2137	nonDE	nonDE	eif-2gamma	Q95XR0	eif-2gamma	protein-synthesizing GTPase	0.4562	0.6114	Q95XR0		26.4549	26.5158	26.3429	26.3499	26.2087	26.1485
1526	-0.203	22.471	0.3245	0.204	nonDE	nonDE	natc-2	O16486	natc-2	N-acetyltransferase domain-containing protein	0.4736	0.6252	O16486		22.7313	22.4057	22.5805	22.518	22.3582	22.2324
2968	-0.2061	16.1205	0.2196	0.1336	nonDE	nonDE	gtl-1	G5ECM4	gtl-1	GTL-1	0.6031	0.7352	G5ECM4		15.9466	16.5242	16.1379	16.2542	-9	15.7394
1372	-0.2075	21.7385	0.3574	0.2216	nonDE	nonDE	sptl-2	Q20375	sptl-2	Serine palmitoyltransferase 2	0.4392	0.6004	Q20375		21.9072	21.793	21.8265	21.7158	21.5488	21.6395
[truncated: 1,640 more rows]

## Sheet: Fold Changte > 2.0
Gene	uniprot_id	description	log2 FC	Fold Change	adjusted_p	N2_1	N2_2	N2_3	N2 Avg	PTPN_1	PTPN_2	PTPN_3	PTPN-22 Avg
scav-3	Q9XTT3	SCAVenger receptor (CD36 family) related	5.2639	38.423	0.0144	12.4151	14.3187	0	8.91127	18.414	18.7423	18.7361	18.6308
aldo-2	P46563	Fructose-bisphosphate aldolase 2	5.2226	37.3387	0.0106	22.6067	22.9421	23.7071	23.0853	27.8987	28.2331	28.7919	28.3079
ZC247.1	G5EBP5	Uncharacterized protein	5.1343	35.1219	0.0106	23.3761	24.2163	24.7528	24.1151	29.1358	29.2448	29.3674	29.2493
lec-2	Q20684	Galectin	5.006	32.1334	0.0106	21.3995	22.6722	22.4401	22.1706	27.8599	26.8453	26.8245	27.1766
rhr-1	Q22947	Ammonium_transp domain-containing protein	4.7981	27.821	0.0303	15.8467	17.3928	15.1525	16.1307	19.1482	21.8199	21.8183	20.9288
M01H9.3	H2L0G8	Uncharacterized protein	4.6242	24.6617	0.0174	16.8682	17.3448	19.1389	17.784	23.2223	21.8292	22.173	22.4082
ptpn-22	Q95Y26	protein tyrosine phosphatase	4.5855	24.0089	0.0144	22.6515	23.1365	24.6652	23.4844	27.2893	28.2885	28.6319	28.0699
comt-3	Q965W3	Catechol-O-MethylTransferase family	4.3684	20.6547	0.0331	14.914	17.4043	17.9214	16.7466	20.1421	21.2894	21.9135	21.115
dpf-5	Q9TYX1	acylaminoacyl-peptidase	4.3516	20.4156	0.0106	14.7681	14.7909	15.9146	15.1579	20.04	19.4723	19.016	19.5094
alh-7	O02266	Aldedh domain-containing protein	4.1523	17.7814	0.0126	19.5837	20.319	19.2526	19.7184	24.7605	23.3763	23.4754	23.8707
C50F4.1	Q18739	CHK domain-containing protein	4.0278	16.3113	0.0204	0	12.7071	0	4.2357	16.9962	16.7547	16.4537	16.7349
pud-2.1	G5EBF3	Protein Up-regulated in Daf-2(Gf)	3.95	15.455	0.0136	19.4412	18.6437	20.0143	19.3664	22.5256	23.7747	23.6489	23.3164
vha-9	Q23680	Probable V-type proton ATPase subunit F	3.8629	14.5495	0.012	18.051	19.257	18.9306	18.7462	23.151	22.1756	22.5007	22.6091
sup-26	D5MCR3	SUPpressor	3.8516	14.436	0.0136	18.0415	19.0913	18.0548	18.3959	23.0885	21.9473	21.7065	22.2474
pmt-2	Q22993	Phosphoethanolamine N-methyltransferase 2	3.7558	13.5085	0.0106	20.5983	20.985	20.9707	20.8513	24.2173	24.907	24.6973	24.6072
Y41E3.7	A0A078BQL1	Uncharacterized protein	3.7331	13.2977	0.0144	12.814	12.8733	13.2197	12.969	17.4758	17.0102	15.6202	16.7021
alh-1	Q20780	Aldedh domain-containing protein	3.7197	13.1747	0.0111	22.5251	23.6533	23.4859	23.2214	27.3191	26.6047	26.8997	26.9412
mdt-4	Q23523	Mediator of RNA polymerase II transcription subunit 4	3.6946	12.9475	0.0254	13.9371	15.9266	15.5251	15.1296	17.9853	18.9371	19.5501	18.8242
prdx-2	A0A0K3AUJ9	Peroxiredoxin prdx-2	3.6543	12.5908	0.0121	19.3835	20.4048	20.2999	20.0294	24.1943	23.2282	23.6288	23.6838
R11D1.10	Q21938	FYVE-type domain-containing protein	3.6457	12.516	0.0106	16.1484	15.7068	16.6526	16.1693	19.4705	19.8654	20.1088	19.8149
gln-3	Q9U307	Glutamine synthetase	3.6233	12.3232	0.0147	22.8332	21.3223	21.5667	21.9074	24.9312	25.946	25.7149	25.5307
lea-1	H2FLL1	Plant Late Embryo Abundant (LEA) related	3.6068	12.183	0.013	23.7893	23.4037	24.0135	23.7355	26.4702	27.6544	27.9024	27.3423
Y48G10A.1	G5EF86	S-formylglutathione hydrolase	3.5308	11.5578	0.0299	18.2925	18.9589	20.4123	19.2212	23.6749	22.4133	22.1679	22.752
Y39G10AR.9	Q95XR3	WD_REPEATS_REGION domain-containing protein	3.5286	11.5402	0.013	17.3116	17.2955	16.2379	16.9483	21.0561	20.0167	20.3579	20.4769
lec-4	Q18625	Galectin	3.4977	11.2957	0.0303	19.645	21.6134	21.9783	21.0789	25.1894	24.4164	24.124	24.5766
eif-6	O62106	Eukaryotic translation initiation factor 6	3.4962	11.2839	0.024	21.1379	22.4487	21.762	21.7829	26.4282	24.733	24.676	25.2791
C26B9.5	Q18198	Uncharacterized protein	3.4739	11.1109	0.0144	16.0369	16.7842	17.704	16.8417	20.6345	20.2541	20.0583	20.3156
lec-6	Q9N384	Galectin	3.4722	11.0978	0.022	21.2155	22.4265	21.4453	21.6958	26.2339	24.7842	24.4859	25.168
B0272.3	P41938	Probable 3-hydroxyacyl-CoA dehydrogenase B0272.3	3.4183	10.6908	0.0106	20.2296	21.0306	20.8288	20.6963	24.2737	24.265	23.8052	24.1146
C09F5.1	Q09231	BRICHOS domain-containing protein C09F5.1	3.4063	10.6023	0.0255	16.629	15.8113	15.3524	15.9309	20.5094	18.7171	18.7852	19.3372
mdh-1	Q9UAV5	Malate dehydrogenase, cytoplasmic	3.3925	10.5013	0.013	22.9471	24.1453	24.3885	23.827	27.3534	27.2204	27.0847	27.2195
tli-1	Q93565	ToLlIp homolog	3.3842	10.4411	0.0293	17.5802	19.8253	17.724	18.3765	21.9699	21.722	21.5902	21.7607
hsp-16.11	P34696	Heat shock protein Hsp-16.1/Hsp-16.11	3.373	10.3603	0.0106	19.913	20.4682	20.5436	20.3083	23.1689	23.9411	23.9338	23.6813
math-38	D6VPA0	MATH (Meprin-associated Traf homology) domain containing	3.3664	10.3131	0.0348	0	14.9804	13.9154	9.63193	18.6264	16.9836	17.8329	17.8143
tyms-1	Q9N588	Thymidylate synthase	3.3615	10.2781	0.0332	16.8407	19.1818	17.3046	17.7757	21.8491	20.8156	20.7468	21.1372
puf-9	Q23191	PUM-HD domain-containing protein	3.3331	10.0777	0.0161	16.7682	16.8277	15.328	16.308	19.9527	19.3061	19.6643	19.641
tpi-1	Q10657	Triosephosphate isomerase	3.3302	10.0575	0.0126	21.2696	22.1205	22.0941	21.8281	25.0892	24.6571	25.7284	25.1582
mua-6	O02365	Intermediate filament protein ifa-2	3.306	9.8902	0.0106	22.3681	23.0407	22.1551	22.5213	25.6215	25.9177	25.9428	25.8273
vha-5	G5EEK9	V-type proton ATPase 116 kDa subunit a 2	3.2963	9.82393	0.0126	19.6208	20.7455	19.9905	20.1189	23.8784	23.0973	23.2699	23.4152
spe-5	Q9N5A0	V-type proton ATPase subunit B 2	3.277	9.69338	0.0298	22.4232	24.4356	23.5028	23.4539	27.5446	26.2493	26.3988	26.7309
Y25C1A.13	Q9TYL2	Delta(3,5)-Delta(2,4)-dienoyl-CoA isomerase, mitochondrial	3.2641	9.60709	0.0293	17.0077	17.0188	15.2836	16.4367	20.4764	19.4585	19.1674	19.7008
hgo-1	Q9Y041	Homogentisate 1,2-dioxygenase	3.2519	9.52619	0.0416	15.2395	17.9745	16.1681	16.4607	19.2293	20.2467	19.6617	19.7126
sdhb-1	Q09545	Succinate dehydrogenase [ubiquinone] iron-sulfur subunit, mitochondrial	3.23	9.38268	0.0148	20.8676	21.7856	20.3704	21.0079	24.7609	24.0232	23.9295	24.2379
Y54F10AM.8	Q9BL07	Putative phospholipase B-like 3	3.2171	9.29916	0.0111	19.7571	20.5784	20.8238	20.3864	23.6736	23.6836	23.4532	23.6035
ttr-59	H2KYJ2	TransThyretin-Related family domain	3.2023	9.20425	0.024	16.3326	18.0342	16.2438	16.8702	19.7101	20.0871	20.4203	20.0725
upb-1	Q19437	CN hydrolase domain-containing protein	3.0974	8.55875	0.0147	20.1608	21.2825	21.6374	21.0269	24.1629	24.2982	23.9117	24.1243
cdkr-3	Q9U2Y2	CDK5RAP3-like protein	3.0878	8.50199	0.0144	17.4266	17.8228	18.677	17.9755	21.5414	20.8747	20.7739	21.0633
ile-2	Q22170	L-type lectin-like domain-containing protein	3.0859	8.4908	0.0231	15.7032	17.3965	16.8734	16.6577	20.3157	19.4488	19.4662	19.7436
fkb-2	Q9U2Q8	peptidylprolyl isomerase	3.0762	8.4339	0.0341	20.3126	21.1869	21.2106	20.9034	25.283	23.5844	23.0713	23.9796
adss-1	P91134	Adenylosuccinate synthetase	3.035	8.19645	0.0106	19.425	18.9061	19.581	19.304	22.2738	22.6253	22.118	22.339
Y54F10AR.1	Q965T2	Phosphatidylinositol transfer protein	3.025	8.13984	0.0178	18.2669	18.3315	17.8018	18.1334	22.0669	20.8851	20.5232	21.1584
atx-2	G5ED29	Ataxin-2 homolog	3.0237	8.13251	0.0148	18.7722	19.8942	20.2644	19.6436	22.6425	22.6819	22.6776	22.6673
semo-1	Q9XXF9	SELENBP1 ortholog with Methanethiol Oxidase activity	3.0161	8.08978	0.0106	19.3696	19.2979	19.8981	19.5219	22.9095	22.4001	22.3045	22.538
cpr-1	P25807	Gut-specific cysteine proteinase	3.0129	8.07185	0.0148	18.7439	19.8378	18.691	19.0909	21.6345	22.4264	22.2507	22.1039
app-1	O44750	Xaa-Pro aminopeptidase app-1	3.0037	8.02054	0.0196	17.6042	18.3587	19.1127	18.3585	21.9192	21.1364	21.0313	21.3623
cah-6	O02637	Carbonic anhydrase	2.9985	7.99169	0.014	15.6471	16.2988	15.8785	15.9415	18.253	19.4797	19.087	18.9399
Y42H9AR.1	Q9N3Y1	GRASP55_65 domain-containing protein	2.9615	7.78933	0.046	18.8911	20.2903	19.0025	19.3946	23.6888	21.8682	21.5112	22.3561
Y57A10A.26	Q9NA74	Uncharacterized protein	2.955	7.75432	0.0111	18.0267	17.9785	18.0817	18.029	21.4976	20.8338	20.6206	20.984
let-721	Q11190	Electron transfer flavoprotein-ubiquinone oxidoreductase, mitochondrial	2.9437	7.69382	0.0249	21.5723	21.5453	22.6576	21.9251	25.7428	24.4362	24.4273	24.8688
K02C4.5	Q8I4H7	Uncharacterized protein	2.9335	7.63962	0.0124	18.7755	18.429	18.6565	18.6203	21.5165	21.0667	22.0782	21.5538
K09E2.3	Q21392	Uncharacterized protein	2.9108	7.52035	0.0233	16.487	17.743	18.051	17.427	20.7468	19.8969	20.3699	20.3379
asp-6	O01530	Aspartic protease 6	2.8942	7.43432	0.014	18.6769	19.8651	19.5888	19.3769	22.5493	22.2029	22.0614	22.2712
ain-1	Q17740	ALG-1 INteracting protein	2.8835	7.37938	0.0174	18.749	20.1295	19.9664	19.615	22.6872	22.4469	22.3612	22.4984
tct-1	Q93573	Translationally-controlled tumor protein homolog	2.8789	7.35589	0.0401	18.2763	19.9958	19.0777	19.1166	23.0455	21.652	21.289	21.9955
unc-73	O61528	Guanine nucleotide exchange factor UNC-73A	2.841	7.16517	0.0126	19.3672	19.7934	20.347	19.8359	22.9023	22.6167	22.5116	22.6769
cap-2	P34686	F-actin-capping protein subunit beta	2.82	7.06162	0.0204	20.2165	21.1254	20.5969	20.6463	24.2798	23.1349	22.9842	23.4663
alx-1	P34552	Apoptosis-linked gene 2-interacting protein X 1	2.8168	7.04598	0.0284	21.0226	21.3719	21.7755	21.39	25.2611	23.8119	23.5474	24.2068
usp-5	A0A8D9I6U5	Ubiquitin carboxyl-terminal hydrolase	2.8051	6.98907	0.0174	20.7354	22.0675	21.8192	21.5407	24.0975	24.6321	24.3076	24.3457
F55G11.4	G5EC22	CUB_2 domain-containing protein	2.7965	6.94753	0.0257	16.7699	16.0555	17.1841	16.6698	18.6027	20.0255	19.7707	19.4663
cyh-1	A0A7R9SUL6	CYclin H	2.7763	6.85093	0.0417	14.3776	0	13.1397	9.17243	17.2028	16.1195	16.2825	16.5349
snrp-40.1	Q19211	WD_REPEATS_REGION domain-containing protein	2.7606	6.77678	0.0303	15.4856	16.5906	14.8299	15.6354	18.8855	18.4662	17.8362	18.396
hprt-1	Q9NF11	Hypoxanthine phosphoribosyltransferase	2.7402	6.68163	0.0485	18.0476	19.8897	19.5872	19.1748	22.9182	21.3657	21.4611	21.915
vha-13	Q9XW92	V-type proton ATPase catalytic subunit A	2.7399	6.68024	0.0302	25.2247	26.7033	27.096	26.3413	29.2686	28.9031	29.0719	29.0812
nrfl-1	G5EDM4	Na(+)/H(+) exchange regulatory cofactor-like protein nrfl-1	2.7396	6.67885	0.0387	18.1963	19.592	18.205	18.6644	20.4115	21.9483	21.8522	21.404
pcn-1	O02115	Proliferating cell nuclear antigen	2.7303	6.63594	0.0306	16.3235	17.0498	17.6529	17.0087	20.6377	19.2101	19.3693	19.739
F37C4.5	O44400	Protein F37C4.5	2.7299	6.6341	0.014	25.1647	24.8634	24.0232	24.6838	27.4697	27.5328	27.2385	27.4137
fkb-5	Q95Q60	peptidylprolyl isomerase	2.7036	6.51425	0.0482	15.1947	16.1942	15.6245	15.6711	19.7076	17.9925	17.424	18.3747
K12C11.1	O44995	AMP_N domain-containing protein	2.7016	6.50523	0.0106	21.4187	21.7607	21.3943	21.5246	24.378	24.2062	24.0944	24.2262
vha-12	Q19626	V-type proton ATPase subunit B 1	2.6907	6.45627	0.0183	25.9501	27.0134	26.7624	26.5753	29.8081	28.8698	29.12	29.266
C23G10.2	Q10121	RutC family protein C23G10.2	2.6699	6.36385	0.0138	20.4811	19.7582	20.8109	20.3501	22.8314	23.1941	23.0346	23.02
lec-1	P36573	32 kDa beta-galactoside-binding lectin	2.6695	6.36209	0.0144	23.836	25.0471	24.5226	24.4686	27.1473	27.0794	27.1875	27.1381
K05B2.4	Q9GYN3	Uncharacterized protein	2.6512	6.2819	0.0174	16.3223	17.5659	17.2715	17.0532	19.8858	19.7268	19.5009	19.7045
tdo-2	Q09474	Tryptophan 2,3-dioxygenase	2.65	6.27667	0.0196	20.7519	21.5319	21.0594	21.1144	23.0224	24.0815	24.1895	23.7645
C01B10.3	Q17543	Uncharacterized protein	2.6345	6.2096	0.0144	22.0221	22.313	21.1594	21.8315	24.4083	24.5613	24.4284	24.466
ruvb-2	Q9GZH2	RuvB-like 2	2.6143	6.12326	0.0111	20.3521	19.8485	20.3778	20.1928	22.901	22.9396	22.5805	22.807
faah-3	O45089	Amidase domain-containing protein	2.6041	6.08012	0.0372	14.5708	15.6069	13.4509	14.5429	17.0255	17.2653	17.1502	17.147
cap-1	P34685	F-actin-capping protein subunit alpha	2.5945	6.0398	0.0106	21.1475	21.4305	21.2235	21.2672	23.7406	23.9894	23.8551	23.8617
hpd-1	Q22633	4-hydroxyphenylpyruvate dioxygenase	2.59	6.02099	0.0174	21.8008	23.0884	22.3855	22.4249	24.8262	25.2334	24.9852	25.0149
Y48C3A.3	Q9NAG5	Uncharacterized protein	2.587	6.00848	0.0215	17.5897	17.0018	18.4832	17.6916	20.2799	20.4415	20.1141	20.2785
sdha-1	Q09508	Succinate dehydrogenase [ubiquinone] flavoprotein subunit, mitochondrial	2.5867	6.00723	0.0106	23.3543	23.7651	23.3888	23.5027	26.0609	26.2564	25.951	26.0894
F45D11.15	G5EFS5	Uncharacterized protein	2.5808	5.98271	0.0111	23.6508	23.1328	23.449	23.4109	25.7393	26.0619	26.1736	25.9916
F45D11.14	Q9N5T2	Uncharacterized protein	2.5808	5.98271	0.0111	23.6508	23.1328	23.449	23.4109	25.7393	26.0619	26.1736	25.9916
pat-12	Q95QA6	Protein pat-12	2.5769	5.96656	0.014	22.3601	22.1573	22.5936	22.3703	24.3732	25.1258	25.3427	24.9472
F38B2.4	Q20140	Adenylate kinase isoenzyme 1	2.5762	5.96367	0.0449	20.4583	22.1035	20.6711	21.0776	24.515	23.3361	23.1104	23.6538
itsn-1	A0A0K3AS36	ITSN (Intersectin) family	2.5747	5.95747	0.0254	21.513	21.4056	22.351	21.7565	23.5885	24.549	24.8563	24.3313
aph-2	Q23316	Nicastrin	2.5654	5.91919	0.028	15.2778	15.6463	16.4777	15.8006	17.6453	18.7546	18.6983	18.3661
sip-1	Q20363	Stress-induced protein 1	2.5344	5.79336	0.0174	23.0812	24.2586	23.8153	23.7184	26.0746	26.5255	26.1583	26.2528
acs-11	Q20264	Fatty Acid CoA Synthetase family	2.5293	5.77292	0.0138	20.5916	20.9999	21.5069	21.0328	23.4155	23.8043	23.4663	23.562
kat-1	Q22100	Acetyl-CoA acetyltransferase homolog, mitochondrial	2.5191	5.73224	0.0249	21.7059	22.5619	22.9194	22.3957	25.4919	24.6414	24.6111	24.9148
sti-1	O16259	Stress-induced-phosphoprotein 1	2.5177	5.72668	0.0401	19.2895	20.713	19.4921	19.8315	23.1956	22.0951	21.7571	22.3493
agr-1	G5EG68	AGRin (Synaptic protein) homolog	2.4949	5.63689	0.0192	15.9001	16.4897	15.6541	16.0146	18.5199	17.9801	19.0285	18.5095
F40G9.17	C0Z1Y9	Ankyrin_rpt-contain_dom domain-containing protein	2.4928	5.62869	0.0417	16.4313	18.1372	18.4073	17.6586	20.3706	20.0672	20.0163	20.1514
vab-10	A0A1N7SYP3	GAR domain-containing protein	2.4916	5.62401	0.013	23.3437	23.0792	23.5664	23.3298	25.4217	25.9233	26.119	25.8213
anc-1	Q9N4M4	Nuclear anchorage protein 1	2.4802	5.57975	0.0124	25.3987	25.2264	25.7069	25.444	27.6176	28.0012	28.1539	27.9242
cfim-1	Q93716	Cleavage and polyadenylation specificity factor subunit 5	2.4776	5.5697	0.05	18.2857	20.4868	20.1616	19.6447	21.9817	22.1726	22.2125	22.1223
F13E6.1	P55326	Uncharacterized protein F13E6.1	2.4732	5.55274	0.0372	18.9163	19.0972	19.6872	19.2336	20.6389	22.0994	22.3819	21.7067
vha-7	B2MZD0	V-type proton ATPase 116 kDa subunit a 4	2.469	5.5366	0.0174	0	16.3435	16.0008	10.7814	18.4835	18.8233	18.6166	18.6411
myrf-2	D9PTN5	Myelin regulatory factor homolog 2	2.4651	5.52165	0.0303	16.0597	15.7244	16.9242	16.2361	19.3311	18.0796	18.6929	18.7012
mag-1	P49029	Protein mago nashi homolog	2.4551	5.48351	0.0233	20.3005	21.4011	20.5888	20.7635	23.7234	22.7907	23.1416	23.2186
tpp-2	Q09541	Tripeptidyl-peptidase 2	2.4302	5.38968	0.0148	23.1492	22.4073	22.9966	22.851	25.6724	25.2612	24.91	25.2812
pqn-59	O61708	Prion-like-(Q/N-rich)-domain-bearing protein	2.4247	5.36917	0.014	19.3674	18.876	19.486	19.2431	21.8841	21.2466	21.8727	21.6678
F54C8.7	P34445	Uncharacterized protein F54C8.7	2.4157	5.33578	0.0144	18.5481	18.3991	17.6586	18.2019	20.8111	20.5183	20.5236	20.6177
ctsa-3.1	P52716	Serine carboxypeptidase ctsa-3.1	2.413	5.32581	0.0136	19.5606	19.5932	20.1095	19.7544	22.5303	22.0164	21.9554	22.1674
gpi-1	Q7K707	Glucose-6-phosphate isomerase	2.3949	5.25941	0.0341	22.1642	21.2454	22.9661	22.1252	24.3287	24.9231	24.3085	24.5201
sodh-1	Q17334	Alcohol dehydrogenase 1	2.3854	5.22489	0.0249	20.696	20.6201	21.9007	21.0723	23.6039	23.5057	23.2633	23.4576
wdr-12	P91343	Ribosome biogenesis protein WDR12 homolog	2.381	5.20898	0.0424	14.854	15.7298	16.1557	15.5798	18.8749	17.5679	17.4396	17.9608
lmn-1	Q21443	Lamin-1	2.3771	5.19491	0.0174	21.237	21.9335	21.3416	21.504	24.2705	23.9851	23.3878	23.8811
cpr-6	P43510	Cathepsin B-like cysteine proteinase 6	2.3722	5.1773	0.0201	17.6307	18.7484	18.626	18.335	20.7739	20.8735	20.4743	20.7072
ftt-2	Q20655	14-3-3-like protein 2	2.3695	5.16762	0.0353	21.9475	22.3605	22.5962	22.3014	25.6598	24.3654	23.9876	24.6709
lfi-1	A0A5E4LWV7	Lin-5 (Five) Interacting protein	2.3635	5.14617	0.0312	23.3881	22.805	23.398	23.197	24.6495	25.9208	26.1112	25.5605
rpac-19	P34476	Probable DNA-directed RNA polymerases I and III subunit RPAC2	2.3432	5.07427	0.046	15.2702	17.1913	16.8721	16.4445	19.0758	18.5916	18.6957	18.7877
ppm-2	P49596	Probable protein phosphatase 2C T23F11.1	2.3355	5.04726	0.0174	19.8561	20.6586	19.9776	20.1641	22.1565	22.8678	22.4744	22.4996
arrd-14	O17983	Arrestin_C domain-containing protein	2.3214	4.99817	0.0221	18.7327	18.3126	18.6964	18.5806	21.6158	20.5497	20.5403	20.9019
tes-1	Q17525	TEStin (Human testis-derived transcript) homolog	2.3085	4.95368	0.014	18.3206	18.0633	17.6275	18.0038	20.5719	20.1101	20.2549	20.3123
pud-1.2	G5EET8	PUD1_2 domain-containing protein	2.3053	4.9427	0.0174	19.8432	19.1535	19.722	19.5729	21.5415	22.3387	21.7544	21.8782
W08F4.3	O02109	Sigma non-opioid intracellular receptor 1	2.2943	4.90516	0.0352	19.1024	20.143	18.5373	19.2609	21.9516	21.4885	21.2255	21.5552
C05D11.1	P48053	Uncharacterized protein C05D11.1	2.2892	4.88785	0.0204	20.204	20.8672	21.2745	20.7819	22.9869	22.82	23.4062	23.071
phat-7	O16226	ShKT domain-containing protein	2.2857	4.87601	0.0147	19.1684	19.1225	19.2139	19.1683	21.8826	21.5159	20.9634	21.454
C44E4.5	A6PVA1	NudC domain-containing protein 1	2.2855	4.87533	0.032	18.2115	18.1486	18.7558	18.372	21.5387	20.3112	20.1227	20.6575
acs-17	A0A4V0ING4	Fatty Acid CoA Synthetase family	2.2839	4.86993	0.0293	20.4746	21.292	20.5702	20.7789	23.7894	22.6957	22.7035	23.0629
T02G5.7	Q22101	Acetyl-CoA C-acetyltransferase	2.2824	4.86487	0.0272	15.8039	16.7163	17.0263	16.5155	19.1208	18.8782	18.3944	18.7978
prx-14	Q93930	Peroxisomal membrane protein PEX14	2.2707	4.82557	0.0126	18.0808	17.8377	18.1026	18.007	20.5603	20.0592	20.2137	20.2777
srp-7	A9Z1L1	SERPIN domain-containing protein	2.2647	4.80554	0.0122	19.022	19.2368	19.2464	19.1684	21.2476	21.5913	21.4604	21.4331
Y53G8AR.6	Q9N3G0	SAP domain-containing protein	2.2644	4.80455	0.0196	20.4114	20.0641	21.0714	20.5156	23.1223	22.5889	22.6287	22.78
larp-1	D5MCN2	La-related protein 1	2.257	4.77996	0.0249	20.7496	20.5042	20.7378	20.6639	23.6808	22.6014	22.4804	22.9209
pat-2	P34446	Integrin alpha pat-2	2.2489	4.7532	0.0224	20.9215	21.6567	21.246	21.2747	24.1034	23.1297	23.3378	23.5236
F25B4.8	Q8MNR9	CENP-V/GFA domain-containing protein	2.2407	4.72626	0.0484	14.5246	16.3008	15.6283	15.4846	18.3082	17.3587	17.5088	17.7252
F28B4.3	Q19853	EGF-like domain-containing protein	2.2299	4.69101	0.049	19.6239	20.6933	20.3883	20.2352	23.4689	22.0836	21.8426	22.465
nep-17	O45569	NEPrilysin metallopeptidase family	2.2058	4.6133	0.0251	23.6883	24.497	23.746	23.9771	26.7402	25.9589	25.8497	26.1829
pck-1	O44906	phosphoenolpyruvate carboxykinase (GTP)	2.1994	4.59288	0.0173	24.0951	24.8188	24.7214	24.5451	27.0585	26.5483	26.6267	26.7445
fln-2	D0VWL6	FiLamiN (Actin binding protein) homolog	2.1816	4.53656	0.0275	26.1879	25.7163	26.877	26.2604	28.0597	28.4639	28.8025	28.442
cle-1	G5EGA4	Endostatin domain-containing protein	2.1816	4.53656	0.0491	17.3254	16.2636	16.8214	16.8035	19.7989	19.0758	18.0805	18.9851
ZK1073.1	O02485	Uncharacterized protein ZK1073.1	2.1651	4.48498	0.0124	23.2318	23.0581	23.0884	23.1261	25.4852	25.197	25.1913	25.2912
idh-2	O17643	Isocitrate dehydrogenase [NADP]	2.1571	4.46017	0.019	20.8059	21.6331	21.7126	21.3839	23.5167	23.6888	23.4175	23.541
F13H6.3	Q07085	Esterase CM06B1	2.1526	4.44628	0.0387	20.6391	21.5704	22.3066	21.5054	23.7468	23.83	23.397	23.6579
ruvb-1	O17607	RuvB-like 1	2.1443	4.42078	0.013	21.1912	20.9529	21.4115	21.1852	23.2022	23.5195	23.2668	23.3295
hacl-1	Q17474	2-HydroxyAcyl-CoA Lyase 1	2.1396	4.4064	0.0303	21.0476	21.3266	22.0325	21.4689	24.0876	23.6636	23.0743	23.6085
clp-1	P34308	Calpain clp-1	2.1328	4.38568	0.0174	21.4381	21.3413	21.1862	21.3219	23.9464	23.3671	23.0504	23.4546
lec-3	Q09581	32 kDa beta-galactoside-binding lectin lec-3	2.1197	4.34604	0.0136	24.1291	24.5955	24.4509	24.3918	26.3405	26.5308	26.6633	26.5115
cpz-2	P92005	cathepsin X	2.1129	4.3256	0.0495	19.626	20.6064	20.5676	20.2667	21.5565	23.1607	22.4214	22.3795
nep-22	Q22763	NEPrilysin metallopeptidase family	2.0862	4.24628	0.0147	21.5451	21.9176	21.4746	21.6458	24.0247	23.4588	23.7124	23.732
dlg-1	G5ECY0	Disks large homolog 1	2.0859	4.2454	0.0183	22.2489	22.4462	23.0723	22.5891	24.5745	24.895	24.5556	24.675
his-67	P62784	Histone H4	2.0833	4.23775	0.0126	24.6877	24.6847	24.6156	24.6627	26.8907	26.8039	26.5434	26.746
F52E4.5	Q20675	Uncharacterized protein	2.0653	4.18521	0.0303	15.1573	15.4906	15.5769	15.4083	18.1005	17.5375	16.7827	17.4736
tcc-1	Q9GRZ9	Transmembrane and Coiled-Coil protein	2.0534	4.15083	0.013	23.5205	23.216	23.3239	23.3535	25.2467	25.4534	25.5207	25.4069
Y48B6A.1	Q9U2A9	Ribosome biogenesis protein BOP1 homolog	2.0155	4.04321	0.05	19.1469	20.4503	20.1793	19.9255	22.65	21.6495	21.5236	21.941
ipgm-1	G5EFZ1	2,3-bisphosphoglycerate-independent phosphoglycerate mutase	2.0153	4.04265	0.049	20.1176	21.3743	21.0998	20.8639	23.5901	22.6177	22.4299	22.8792
pfkb-1.1	Q9N590	6PF2K domain-containing protein	2.0073	4.02029	0.032	20.7436	21.6393	20.7834	21.0554	23.6075	22.8642	22.7167	23.0628
unc-15	P10567	Paramyosin	1.9994	3.99834	0.0396	22.0249	23.4053	23.2237	22.8846	24.8952	25.1368	24.6201	24.884
T05E12.3	Q9XUR6	BTB domain-containing protein	1.9879	3.96659	0.0386	18.3457	18.0187	19.4056	18.59	20.8452	20.5912	20.2975	20.578
gdh-1	Q23621	Glutamate dehydrogenase	1.9558	3.87931	0.0293	22.1849	22.1409	22.8818	22.4025	24.7415	24.4434	23.89	24.3583
unc-1	Q21190	Protein unc-1	1.9195	3.78292	0.0249	19.1559	19.1802	19.1787	19.1716	21.5986	20.5681	21.1067	21.0911
C32F10.8	O01685	alanine transaminase	1.9187	3.78082	0.0366	21.0486	21.645	21.926	21.5399	24.0976	23.1606	23.1175	23.4586
C07A12.7	Q95QX5	GAT domain-containing protein	1.9139	3.76826	0.0144	18.6818	19.0795	18.8204	18.8606	20.8301	20.6251	20.8681	20.7744
W01F3.2	O62390	Uncharacterized protein	1.8999	3.73187	0.0309	19.7986	20.503	20.8105	20.3707	22.6689	22.0699	22.0731	22.2706
C29F7.3	O17622	UMP-CMP kinase 1	1.8893	3.70455	0.0484	19.8948	21.4068	20.2658	20.5225	22.6662	22.1702	22.3989	22.4118
atgp-1	Q9XVU3	alpha-glucosidase	1.8858	3.69558	0.0138	21.6448	21.7136	21.8076	21.722	23.7062	23.6257	23.4916	23.6078
sdha-2	O44954	Succinate dehydrogenase [ubiquinone] flavoprotein subunit, mitochondrial	1.8838	3.69046	0.024	23.1587	23.7751	22.9966	23.3101	25.4568	25.0694	25.0555	25.1939
eif-3.H	O01974	Eukaryotic translation initiation factor 3 subunit H	1.8753	3.66878	0.0331	21.7658	22.7267	22.2561	22.2495	24.5997	23.9849	23.79	24.1249
idh-1	H9G2T4	Isocitrate dehydrogenase [NADP]	1.8689	3.65254	0.0367	25.1406	26.3372	26.3038	25.9272	27.8794	27.7533	27.7556	27.7961
F44E7.4	O16249	Insulin-degrading enzyme	1.8597	3.62932	0.0147	22.0828	21.9408	21.9111	21.9782	23.8994	24.0064	23.608	23.8379
inx-12	O01634	Innexin-12	1.8543	3.61576	0.046	21.3981	21.9465	21.1885	21.511	24.1477	22.956	22.9922	23.3653
arx-1	Q9N4I0	Actin-related protein 3	1.844	3.59004	0.0174	20.3935	20.3565	20.693	20.481	22.5825	22.3068	22.0858	22.325
clh-6	G5EC75	Chloride channel protein	1.8278	3.54995	0.0449	17.5018	18.877	17.7463	18.0417	19.9049	19.9964	19.7072	19.8695
unc-44	Q17490	ANK_REP_REGION domain-containing protein	1.8225	3.53694	0.0144	24.8905	24.8425	24.6679	24.8003	26.7409	26.582	26.5454	26.6228
haly-1	Q20502	Histidine ammonia-lyase	1.8072	3.49962	0.027	21.9633	21.5202	22.1465	21.8767	23.2634	23.9038	23.8844	23.6839
tbb-4	P41937	Tubulin beta-4 chain	1.803	3.48945	0.0332	18.7959	19.5669	18.5558	18.9729	21.1116	20.5923	20.6237	20.7759
aipl-1	O17939	ANAPC4_WD40 domain-containing protein	1.7967	3.47425	0.046	21.261	21.8502	21.3992	21.5035	24.0711	23.0309	22.7987	23.3002
ifb-1	Q19289	Intermediate filament protein ifb-1	1.7729	3.4174	0.0247	24.8825	24.9163	25.5049	25.1012	26.6123	26.9897	27.0205	26.8742
vha-8	Q95X44	V-type proton ATPase subunit E	1.7719	3.41503	0.0442	21.4646	22.6658	22.204	22.1115	24.291	23.7698	23.5895	23.8834
skr-1	G5ECU1	Skp1-related protein	1.7683	3.40652	0.0204	18.4614	18.6515	18.8514	18.6548	20.1044	20.5978	20.5669	20.423
cct-2	P47207	T-complex protein 1 subunit beta	1.7427	3.34661	0.0446	24.3776	25.5128	25.1105	25.0003	27.1824	26.4711	26.5753	26.7429
acdh-7	Q22781	Acyl CoA DeHydrogenase	1.7419	3.34475	0.0491	24.7866	25.324	25.2701	25.1269	27.663	26.4337	26.5098	26.8688
lec-5	G5EFI4	Galectin	1.7404	3.34128	0.0196	24.4847	24.5169	24.8274	24.6097	26.6179	26.1929	26.2394	26.3501
F09B12.3	O62146	Putative phospholipase B-like 2	1.725	3.3058	0.032	20.0701	20.5269	21.0988	20.5653	22.4346	22.3023	22.134	22.2903
tag-196	O16454	Uncharacterized protein	1.7235	3.30237	0.0454	18.0384	19.1896	19.2255	18.8178	20.4398	20.4907	20.6936	20.5414
pck-2	O02286	phosphoenolpyruvate carboxykinase (GTP)	1.6883	3.22277	0.0455	26.4755	27.6182	27.2805	27.1247	29.1768	28.6911	28.5713	28.8131
gsnl-1	Q21253	Gelsolin-like protein 1	1.6784	3.20073	0.0331	20.314	20.5888	21.2456	20.7161	22.5686	22.4536	22.1615	22.3946
dig-1	Q09165	Mesocentin	1.6782	3.20028	0.0487	20.2666	20.3966	19.6849	20.116	21.1789	22.3464	21.8575	21.7943
uaf-1	P90978	Splicing factor U2AF 65 kDa subunit	1.6746	3.19231	0.0215	22.7031	22.9836	22.4061	22.6976	24.3656	24.3442	24.4069	24.3722
tkt-1	O17759	Transket_pyr domain-containing protein	1.6642	3.16938	0.0331	25.5398	25.9913	26.2989	25.9433	27.9911	27.5011	27.3304	27.6075
myo-1	P02567	Myosin-1	1.6634	3.16762	0.024	27.4098	27.4659	27.5066	27.4608	28.7402	29.3141	29.3183	29.1242
gst-20	G5EC71	Glutathione S-Transferase	1.65	3.13834	0.0424	20.5334	20.2733	19.9856	20.2641	22.5251	21.7705	21.4468	21.9141
Y54E10A.10	Q9N3F0	Ribosome production factor 2 homolog	1.6479	3.13377	0.0348	20.5939	21.3471	21.4981	21.1464	23.029	22.7273	22.6264	22.7942
act-1	P0DM41	Actin-1	1.6471	3.13203	0.0309	26.4375	25.7897	26.6734	26.3002	27.8384	28.0676	27.9359	27.9473
act-3	P0DM42	Actin-3	1.6471	3.13203	0.0309	26.4375	25.7897	26.6734	26.3002	27.8384	28.0676	27.9359	27.9473
act-2	P10984	Actin-2	1.6471	3.13203	0.0309	26.4375	25.7897	26.6734	26.3002	27.8384	28.0676	27.9359	27.9473
act-4	P10986	Actin-4	1.6471	3.13203	0.0309	26.4375	25.7897	26.6734	26.3002	27.8384	28.0676	27.9359	27.9473
adr-2	Q22618	Double-stranded RNA-specific adenosine deaminase adr-2	1.6302	3.09556	0.0372	18.4152	17.745	17.83	17.9967	19.1611	19.7656	19.9542	19.627
ctl-1	O61235	Catalase-2	1.6297	3.09449	0.049	20.0783	18.7407	19.5155	19.4448	21.0171	21.139	21.0674	21.0745
ctl-3	Q8MYL7	Catalase	1.6297	3.09449	0.049	20.0783	18.7407	19.5155	19.4448	21.0171	21.139	21.0674	21.0745
atgp-2	O45298	Aamy domain-containing protein	1.6179	3.06928	0.0215	20.7422	20.6487	20.4953	20.6287	22.4832	22.183	22.0737	22.2466
unc-70	E0AHA7	Spectrin beta chain	1.5988	3.02891	0.0215	24.957	25.0195	24.6667	24.8811	26.5982	26.4843	26.3571	26.4799
itx-1	O45000	InTestinal NeureXin-like	1.5965	3.02409	0.0257	19.0433	18.943	19.3678	19.118	20.8322	20.881	20.4302	20.7145
cyc-2.1	P19974	Cytochrome c 2.1	1.5892	3.00882	0.0449	19.7193	19.457	19.8915	19.6893	20.714	21.2914	21.8301	21.2785
atn-1	Q23158	AcTiniN	1.5873	3.00486	0.0372	23.2391	23.994	24.1229	23.7853	25.4676	25.5242	25.1262	25.3727
M05D6.2	G5ECL1	Uncharacterized protein	1.5792	2.98804	0.0457	17.5331	17.9469	17.0403	17.5068	18.7186	19.0337	19.5054	19.0859
feh-1	Q9BKZ9	Protein Fe65 homolog	1.5785	2.98659	0.0483	19.2546	19.2851	18.7102	19.0833	20.0902	20.7349	21.1604	20.6618
hda-2	Q09440	Putative histone deacetylase 2	1.5762	2.98183	0.0468	16.8986	16.3397	15.9323	16.3902	17.5369	18.1445	18.2177	17.9664
F46H5.7	H2L049	AMPK1_CBM domain-containing protein	1.554	2.9363	0.0362	23.4535	23.7117	23.3921	23.5191	25.598	24.7741	24.8471	25.0731
lmp-1	Q11117	LAMP family protein lmp-1	1.5525	2.93325	0.0352	17.5501	17.3098	17.5028	17.4542	19.5055	18.9046	18.6101	19.0067
aly-1	Q17561	FoP_duplication domain-containing protein	1.5303	2.88846	0.0305	21.085	21.0336	20.8226	20.9804	22.8618	22.1541	22.5162	22.5107
pud-4	M1ZJ62	PUD1_2 domain-containing protein	1.5293	2.88646	0.047	22.2621	22.7079	23.2781	22.7494	24.5635	24.2845	23.988	24.2787
T26A8.4	Q22805	C3H1-type domain-containing protein	1.5092	2.84652	0.0332	17.9854	18.3242	17.8738	18.0611	19.9593	19.3107	19.4409	19.5703
pcp-3	O02252	Prolyl Carboxy Peptidase like	1.4821	2.79355	0.0303	18.4334	18.4278	18.387	18.4161	20.0333	20.1353	19.526	19.8982
K02B12.7	P90904	Arf-GAP domain-containing protein	1.474	2.77791	0.0299	20.0732	20.6428	20.4254	20.3805	21.9487	21.7467	21.8679	21.8544
aco-1	Q23500	Cytoplasmic aconitate hydratase	1.4727	2.77541	0.0305	26.0553	26.7059	26.3964	26.3859	27.9233	27.8914	27.7609	27.8585
rps-10	O01869	S10_plectin domain-containing protein	1.4677	2.76581	0.0273	23.2119	23.311	23.348	23.2903	24.6724	25.0268	24.5749	24.758
asns-2	Q21463	Asparagine synthetase [glutamine-hydrolyzing]	1.4663	2.76312	0.0303	21.5048	21.2637	21.2137	21.3274	22.6532	22.6052	23.1226	22.7937
R119.3	O61709	Uncharacterized protein	1.4637	2.75815	0.0303	20.4791	21.0668	20.9543	20.8334	22.3245	22.2743	22.2924	22.2971
deb-1	P19826	Vinculin	1.4622	2.75528	0.0254	23.2544	23.3661	23.1222	23.2476	24.8862	24.6257	24.6173	24.7097
let-92	G5EGK8	Serine/threonine-protein phosphatase 2A catalytic subunit	1.4602	2.75147	0.0417	23.0223	23.7283	22.9636	23.2381	24.9585	24.5493	24.5869	24.6982
cest-17	Q21266	Carboxylic ester hydrolase	1.4495	2.73113	0.039	17.8021	18.053	17.2795	17.7115	19.1935	18.944	19.3456	19.161
abts-1	B3WFV9	Anion exchange protein	1.4479	2.72811	0.0387	24.0441	23.6882	23.6298	23.7874	24.8009	25.4691	25.4358	25.2353
dhs-21	Q21929	L-xylulose reductase	1.4434	2.71961	0.0293	19.512	19.1268	19.1604	19.2664	20.8865	20.6702	20.5726	20.7098
cest-35.2	Q95YC3	Carboxylic ester hydrolase	1.4389	2.71114	0.0424	16.9478	17.6983	17.6826	17.4429	18.9708	19.0145	18.6599	18.8817
fce-1	Q9XVE5	CAAX prenyl protease 1 homolog	1.434	2.70195	0.0311	20.3074	20.7788	20.1762	20.4208	21.8491	21.8165	21.8987	21.8548
K06G5.1	Q9XUT9	VWFA domain-containing protein	1.4252	2.68552	0.038	20.0248	19.4709	19.7182	19.738	21.2714	21.3986	20.8193	21.1631
cash-1	A0A486WY88	Striatin domain-containing protein	1.4221	2.67975	0.0387	21.8018	21.573	21.753	21.7093	22.9864	22.8245	23.5831	23.1313
hsr-9	Q7JKP6	Protein hsr-9	1.4218	2.6792	0.0261	23.3345	23.1777	23.157	23.2231	24.6013	24.8115	24.5219	24.6449
let-805	Q9UB28	Myotactin form B	1.3982	2.63573	0.047	26.7414	26.347	26.6163	26.5682	27.4524	28.1989	28.2479	27.9664
tps-1	Q7YZT6	Alpha,alpha-trehalose-phosphate synthase [UDP-forming] 1	1.3537	2.55567	0.0331	22.8694	22.8344	22.8748	22.8595	23.9009	24.4266	24.3123	24.2133
pam-1	Q4TT88	Puromycin-sensitive aminopeptidase	1.347	2.54383	0.032	25.745	26.1988	26.0618	26.0019	27.452	27.3237	27.2708	27.3488
tald-1	Q966C7	Transaldolase	1.3469	2.54365	0.046	23.334	24.0837	23.9045	23.7741	25.3488	25.0274	24.9869	25.121
nra-4	H2KYE0	Nicotinic receptor-associated protein 4	1.327	2.5088	0.0496	24.5356	24.5891	23.844	24.3229	25.5091	25.885	25.5555	25.6499
cdr-2	G5ECX9	CaDmium Responsive	1.3161	2.48992	0.0385	19.4665	19.7041	19.9939	19.7215	21.2558	20.9039	20.9533	21.0377
F27D4.1	Q93615	Probable electron transfer flavoprotein subunit alpha, mitochondrial	1.2966	2.45649	0.0348	23.0117	23.303	23.2916	23.2021	24.6063	24.6078	24.282	24.4987
djr-1.1	P90994	Glutathione-independent glyoxalase DJR-1.1	1.2959	2.4553	0.0449	20.7755	21.5099	21.0484	21.1113	22.5005	22.3637	22.3573	22.4072
icl-1	Q10663	Bifunctional glyoxylate cycle protein	1.2827	2.43294	0.0382	27.3099	27.6704	27.4002	27.4602	28.9615	28.5185	28.7486	28.7429
tba-2	P34690	Tubulin alpha-2 chain	1.2755	2.42083	0.043	23.8969	24.3895	24.2297	24.172	25.691	25.4294	25.2225	25.4476
F46H5.3	Q10454	Probable arginine kinase F46H5.3	1.2364	2.3561	0.0387	28.1897	28.4917	28.3907	28.3574	29.7657	29.6385	29.377	29.5937
daf-41	Q23280	Co-chaperone protein daf-41	1.2142	2.32012	0.0359	21.5022	21.5637	21.3192	21.4617	22.5925	22.8159	22.6195	22.676
acdh-11	Q9XWZ2	Acyl-CoA dehydrogenase family member 11	1.1931	2.28644	0.0451	22.3576	21.9137	22.0371	22.1028	23.1678	23.4823	23.2376	23.2959
ahcy-1	P27604	Adenosylhomocysteinase	1.1483	2.21653	0.049	29.3596	29.1832	29.4708	29.3379	30.7602	30.4217	30.2765	30.4861
myo-3	P12844	Myosin-3	1.1104	2.15906	0.046	28.1354	28.4471	28.1631	28.2485	29.2759	29.3331	29.4677	29.3589
gyg-1	H2KYQ5	Glycogenin-1	1.0855	2.12211	0.049	22.7978	22.7338	22.5744	22.702	23.5811	23.8738	23.9076	23.7875

## Sheet: ND Control
Gene	uniprot_id	description	log2 FC	Fold Change	adjusted_p	N2_1	N2_2	N2_3	N2 Avg	PTPN_1	PTPN_2	PTPN_3	PTPN-22 Avg
glod-4	Q09253	Glyoxalase 1	ND	ND	ND	0	0	0	0	16.8616	15.988	15.5225	16.124
hil-6	O16277	Putative histone H1.6	ND	ND	ND	0	0	0	0	14.6163	13.9706	12.885	13.824
lgc-32	Q22588	Neur_chan_LBD domain-containing protein	ND	ND	ND	0	0	0	0	15.098	13.0255	14.1261	14.0832

## Sheet: Combined Shortlist
Gene	uniprot_id	description	log2 FC	Fold Change	adjusted_p	N2_1	N2_2	N2_3	N2 Avg	PTPN_1	PTPN_2	PTPN_3	PTPN-22 Avg
glod-4	Q09253	Glyoxalase 1	ND	ND	ND	0	0	0	0	16.8616	15.988	15.5225	16.124
hil-6	O16277	Putative histone H1.6	ND	ND	ND	0	0	0	0	14.6163	13.9706	12.885	13.824
lgc-32	Q22588	Neur_chan_LBD domain-containing protein	ND	ND	ND	0	0	0	0	15.098	13.0255	14.1261	14.0832
scav-3	Q9XTT3	SCAVenger receptor (CD36 family) related	5.2639	38.423	0.0144	12.4151	14.3187	0	8.91127	18.414	18.7423	18.7361	18.6308
aldo-2	P46563	Fructose-bisphosphate aldolase 2	5.2226	37.3387	0.0106	22.6067	22.9421	23.7071	23.0853	27.8987	28.2331	28.7919	28.3079
ZC247.1	G5EBP5	Uncharacterized protein	5.1343	35.1219	0.0106	23.3761	24.2163	24.7528	24.1151	29.1358	29.2448	29.3674	29.2493
lec-2	Q20684	Galectin	5.006	32.1334	0.0106	21.3995	22.6722	22.4401	22.1706	27.8599	26.8453	26.8245	27.1766
rhr-1	Q22947	Ammonium_transp domain-containing protein	4.7981	27.821	0.0303	15.8467	17.3928	15.1525	16.1307	19.1482	21.8199	21.8183	20.9288
M01H9.3	H2L0G8	Uncharacterized protein	4.6242	24.6617	0.0174	16.8682	17.3448	19.1389	17.784	23.2223	21.8292	22.173	22.4082
ptpn-22	Q95Y26	protein tyrosine phosphatase	4.5855	24.0089	0.0144	22.6515	23.1365	24.6652	23.4844	27.2893	28.2885	28.6319	28.0699
comt-3	Q965W3	Catechol-O-MethylTransferase family	4.3684	20.6547	0.0331	14.914	17.4043	17.9214	16.7466	20.1421	21.2894	21.9135	21.115
dpf-5	Q9TYX1	acylaminoacyl-peptidase	4.3516	20.4156	0.0106	14.7681	14.7909	15.9146	15.1579	20.04	19.4723	19.016	19.5094
alh-7	O02266	Aldedh domain-containing protein	4.1523	17.7814	0.0126	19.5837	20.319	19.2526	19.7184	24.7605	23.3763	23.4754	23.8707
C50F4.1	Q18739	CHK domain-containing protein	4.0278	16.3113	0.0204	0	12.7071	0	4.2357	16.9962	16.7547	16.4537	16.7349
pud-2.1	G5EBF3	Protein Up-regulated in Daf-2(Gf)	3.95	15.455	0.0136	19.4412	18.6437	20.0143	19.3664	22.5256	23.7747	23.6489	23.3164
vha-9	Q23680	Probable V-type proton ATPase subunit F	3.8629	14.5495	0.012	18.051	19.257	18.9306	18.7462	23.151	22.1756	22.5007	22.6091
sup-26	D5MCR3	SUPpressor	3.8516	14.436	0.0136	18.0415	19.0913	18.0548	18.3959	23.0885	21.9473	21.7065	22.2474
pmt-2	Q22993	Phosphoethanolamine N-methyltransferase 2	3.7558	13.5085	0.0106	20.5983	20.985	20.9707	20.8513	24.2173	24.907	24.6973	24.6072
Y41E3.7	A0A078BQL1	Uncharacterized protein	3.7331	13.2977	0.0144	12.814	12.8733	13.2197	12.969	17.4758	17.0102	15.6202	16.7021
alh-1	Q20780	Aldedh domain-containing protein	3.7197	13.1747	0.0111	22.5251	23.6533	23.4859	23.2214	27.3191	26.6047	26.8997	26.9412
mdt-4	Q23523	Mediator of RNA polymerase II transcription subunit 4	3.6946	12.9475	0.0254	13.9371	15.9266	15.5251	15.1296	17.9853	18.9371	19.5501	18.8242
prdx-2	A0A0K3AUJ9	Peroxiredoxin prdx-2	3.6543	12.5908	0.0121	19.3835	20.4048	20.2999	20.0294	24.1943	23.2282	23.6288	23.6838
R11D1.10	Q21938	FYVE-type domain-containing protein	3.6457	12.516	0.0106	16.1484	15.7068	16.6526	16.1693	19.4705	19.8654	20.1088	19.8149
gln-3	Q9U307	Glutamine synthetase	3.6233	12.3232	0.0147	22.8332	21.3223	21.5667	21.9074	24.9312	25.946	25.7149	25.5307
lea-1	H2FLL1	Plant Late Embryo Abundant (LEA) related	3.6068	12.183	0.013	23.7893	23.4037	24.0135	23.7355	26.4702	27.6544	27.9024	27.3423
Y48G10A.1	G5EF86	S-formylglutathione hydrolase	3.5308	11.5578	0.0299	18.2925	18.9589	20.4123	19.2212	23.6749	22.4133	22.1679	22.752
Y39G10AR.9	Q95XR3	WD_REPEATS_REGION domain-containing protein	3.5286	11.5402	0.013	17.3116	17.2955	16.2379	16.9483	21.0561	20.0167	20.3579	20.4769
lec-4	Q18625	Galectin	3.4977	11.2957	0.0303	19.645	21.6134	21.9783	21.0789	25.1894	24.4164	24.124	24.5766
eif-6	O62106	Eukaryotic translation initiation factor 6	3.4962	11.2839	0.024	21.1379	22.4487	21.762	21.7829	26.4282	24.733	24.676	25.2791
C26B9.5	Q18198	Uncharacterized protein	3.4739	11.1109	0.0144	16.0369	16.7842	17.704	16.8417	20.6345	20.2541	20.0583	20.3156
lec-6	Q9N384	Galectin	3.4722	11.0978	0.022	21.2155	22.4265	21.4453	21.6958	26.2339	24.7842	24.4859	25.168
B0272.3	P41938	Probable 3-hydroxyacyl-CoA dehydrogenase B0272.3	3.4183	10.6908	0.0106	20.2296	21.0306	20.8288	20.6963	24.2737	24.265	23.8052	24.1146
C09F5.1	Q09231	BRICHOS domain-containing protein C09F5.1	3.4063	10.6023	0.0255	16.629	15.8113	15.3524	15.9309	20.5094	18.7171	18.7852	19.3372
mdh-1	Q9UAV5	Malate dehydrogenase, cytoplasmic	3.3925	10.5013	0.013	22.9471	24.1453	24.3885	23.827	27.3534	27.2204	27.0847	27.2195
tli-1	Q93565	ToLlIp homolog	3.3842	10.4411	0.0293	17.5802	19.8253	17.724	18.3765	21.9699	21.722	21.5902	21.7607
hsp-16.11	P34696	Heat shock protein Hsp-16.1/Hsp-16.11	3.373	10.3603	0.0106	19.913	20.4682	20.5436	20.3083	23.1689	23.9411	23.9338	23.6813
math-38	D6VPA0	MATH (Meprin-associated Traf homology) domain containing	3.3664	10.3131	0.0348	0	14.9804	13.9154	9.63193	18.6264	16.9836	17.8329	17.8143
tyms-1	Q9N588	Thymidylate synthase	3.3615	10.2781	0.0332	16.8407	19.1818	17.3046	17.7757	21.8491	20.8156	20.7468	21.1372
puf-9	Q23191	PUM-HD domain-containing protein	3.3331	10.0777	0.0161	16.7682	16.8277	15.328	16.308	19.9527	19.3061	19.6643	19.641
tpi-1	Q10657	Triosephosphate isomerase	3.3302	10.0575	0.0126	21.2696	22.1205	22.0941	21.8281	25.0892	24.6571	25.7284	25.1582
mua-6	O02365	Intermediate filament protein ifa-2	3.306	9.8902	0.0106	22.3681	23.0407	22.1551	22.5213	25.6215	25.9177	25.9428	25.8273
vha-5	G5EEK9	V-type proton ATPase 116 kDa subunit a 2	3.2963	9.82393	0.0126	19.6208	20.7455	19.9905	20.1189	23.8784	23.0973	23.2699	23.4152
spe-5	Q9N5A0	V-type proton ATPase subunit B 2	3.277	9.69338	0.0298	22.4232	24.4356	23.5028	23.4539	27.5446	26.2493	26.3988	26.7309
Y25C1A.13	Q9TYL2	Delta(3,5)-Delta(2,4)-dienoyl-CoA isomerase, mitochondrial	3.2641	9.60709	0.0293	17.0077	17.0188	15.2836	16.4367	20.4764	19.4585	19.1674	19.7008
hgo-1	Q9Y041	Homogentisate 1,2-dioxygenase	3.2519	9.52619	0.0416	15.2395	17.9745	16.1681	16.4607	19.2293	20.2467	19.6617	19.7126
sdhb-1	Q09545	Succinate dehydrogenase [ubiquinone] iron-sulfur subunit, mitochondrial	3.23	9.38268	0.0148	20.8676	21.7856	20.3704	21.0079	24.7609	24.0232	23.9295	24.2379
Y54F10AM.8	Q9BL07	Putative phospholipase B-like 3	3.2171	9.29916	0.0111	19.7571	20.5784	20.8238	20.3864	23.6736	23.6836	23.4532	23.6035
ttr-59	H2KYJ2	TransThyretin-Related family domain	3.2023	9.20425	0.024	16.3326	18.0342	16.2438	16.8702	19.7101	20.0871	20.4203	20.0725
upb-1	Q19437	CN hydrolase domain-containing protein	3.0974	8.55875	0.0147	20.1608	21.2825	21.6374	21.0269	24.1629	24.2982	23.9117	24.1243
cdkr-3	Q9U2Y2	CDK5RAP3-like protein	3.0878	8.50199	0.0144	17.4266	17.8228	18.677	17.9755	21.5414	20.8747	20.7739	21.0633
ile-2	Q22170	L-type lectin-like domain-containing protein	3.0859	8.4908	0.0231	15.7032	17.3965	16.8734	16.6577	20.3157	19.4488	19.4662	19.7436
fkb-2	Q9U2Q8	peptidylprolyl isomerase	3.0762	8.4339	0.0341	20.3126	21.1869	21.2106	20.9034	25.283	23.5844	23.0713	23.9796
adss-1	P91134	Adenylosuccinate synthetase	3.035	8.19645	0.0106	19.425	18.9061	19.581	19.304	22.2738	22.6253	22.118	22.339
Y54F10AR.1	Q965T2	Phosphatidylinositol transfer protein	3.025	8.13984	0.0178	18.2669	18.3315	17.8018	18.1334	22.0669	20.8851	20.5232	21.1584
atx-2	G5ED29	Ataxin-2 homolog	3.0237	8.13251	0.0148	18.7722	19.8942	20.2644	19.6436	22.6425	22.6819	22.6776	22.6673
semo-1	Q9XXF9	SELENBP1 ortholog with Methanethiol Oxidase activity	3.0161	8.08978	0.0106	19.3696	19.2979	19.8981	19.5219	22.9095	22.4001	22.3045	22.538
cpr-1	P25807	Gut-specific cysteine proteinase	3.0129	8.07185	0.0148	18.7439	19.8378	18.691	19.0909	21.6345	22.4264	22.2507	22.1039
app-1	O44750	Xaa-Pro aminopeptidase app-1	3.0037	8.02054	0.0196	17.6042	18.3587	19.1127	18.3585	21.9192	21.1364	21.0313	21.3623
cah-6	O02637	Carbonic anhydrase	2.9985	7.99169	0.014	15.6471	16.2988	15.8785	15.9415	18.253	19.4797	19.087	18.9399
Y42H9AR.1	Q9N3Y1	GRASP55_65 domain-containing protein	2.9615	7.78933	0.046	18.8911	20.2903	19.0025	19.3946	23.6888	21.8682	21.5112	22.3561
Y57A10A.26	Q9NA74	Uncharacterized protein	2.955	7.75432	0.0111	18.0267	17.9785	18.0817	18.029	21.4976	20.8338	20.6206	20.984
let-721	Q11190	Electron transfer flavoprotein-ubiquinone oxidoreductase, mitochondrial	2.9437	7.69382	0.0249	21.5723	21.5453	22.6576	21.9251	25.7428	24.4362	24.4273	24.8688
K02C4.5	Q8I4H7	Uncharacterized protein	2.9335	7.63962	0.0124	18.7755	18.429	18.6565	18.6203	21.5165	21.0667	22.0782	21.5538
K09E2.3	Q21392	Uncharacterized protein	2.9108	7.52035	0.0233	16.487	17.743	18.051	17.427	20.7468	19.8969	20.3699	20.3379
asp-6	O01530	Aspartic protease 6	2.8942	7.43432	0.014	18.6769	19.8651	19.5888	19.3769	22.5493	22.2029	22.0614	22.2712
ain-1	Q17740	ALG-1 INteracting protein	2.8835	7.37938	0.0174	18.749	20.1295	19.9664	19.615	22.6872	22.4469	22.3612	22.4984
tct-1	Q93573	Translationally-controlled tumor protein homolog	2.8789	7.35589	0.0401	18.2763	19.9958	19.0777	19.1166	23.0455	21.652	21.289	21.9955
unc-73	O61528	Guanine nucleotide exchange factor UNC-73A	2.841	7.16517	0.0126	19.3672	19.7934	20.347	19.8359	22.9023	22.6167	22.5116	22.6769
cap-2	P34686	F-actin-capping protein subunit beta	2.82	7.06162	0.0204	20.2165	21.1254	20.5969	20.6463	24.2798	23.1349	22.9842	23.4663
alx-1	P34552	Apoptosis-linked gene 2-interacting protein X 1	2.8168	7.04598	0.0284	21.0226	21.3719	21.7755	21.39	25.2611	23.8119	23.5474	24.2068
usp-5	A0A8D9I6U5	Ubiquitin carboxyl-terminal hydrolase	2.8051	6.98907	0.0174	20.7354	22.0675	21.8192	21.5407	24.0975	24.6321	24.3076	24.3457
F55G11.4	G5EC22	CUB_2 domain-containing protein	2.7965	6.94753	0.0257	16.7699	16.0555	17.1841	16.6698	18.6027	20.0255	19.7707	19.4663
cyh-1	A0A7R9SUL6	CYclin H	2.7763	6.85093	0.0417	14.3776	0	13.1397	9.17243	17.2028	16.1195	16.2825	16.5349
snrp-40.1	Q19211	WD_REPEATS_REGION domain-containing protein	2.7606	6.77678	0.0303	15.4856	16.5906	14.8299	15.6354	18.8855	18.4662	17.8362	18.396
hprt-1	Q9NF11	Hypoxanthine phosphoribosyltransferase	2.7402	6.68163	0.0485	18.0476	19.8897	19.5872	19.1748	22.9182	21.3657	21.4611	21.915
vha-13	Q9XW92	V-type proton ATPase catalytic subunit A	2.7399	6.68024	0.0302	25.2247	26.7033	27.096	26.3413	29.2686	28.9031	29.0719	29.0812
nrfl-1	G5EDM4	Na(+)/H(+) exchange regulatory cofactor-like protein nrfl-1	2.7396	6.67885	0.0387	18.1963	19.592	18.205	18.6644	20.4115	21.9483	21.8522	21.404
pcn-1	O02115	Proliferating cell nuclear antigen	2.7303	6.63594	0.0306	16.3235	17.0498	17.6529	17.0087	20.6377	19.2101	19.3693	19.739
F37C4.5	O44400	Protein F37C4.5	2.7299	6.6341	0.014	25.1647	24.8634	24.0232	24.6838	27.4697	27.5328	27.2385	27.4137
fkb-5	Q95Q60	peptidylprolyl isomerase	2.7036	6.51425	0.0482	15.1947	16.1942	15.6245	15.6711	19.7076	17.9925	17.424	18.3747
K12C11.1	O44995	AMP_N domain-containing protein	2.7016	6.50523	0.0106	21.4187	21.7607	21.3943	21.5246	24.378	24.2062	24.0944	24.2262
vha-12	Q19626	V-type proton ATPase subunit B 1	2.6907	6.45627	0.0183	25.9501	27.0134	26.7624	26.5753	29.8081	28.8698	29.12	29.266
C23G10.2	Q10121	RutC family protein C23G10.2	2.6699	6.36385	0.0138	20.4811	19.7582	20.8109	20.3501	22.8314	23.1941	23.0346	23.02
lec-1	P36573	32 kDa beta-galactoside-binding lectin	2.6695	6.36209	0.0144	23.836	25.0471	24.5226	24.4686	27.1473	27.0794	27.1875	27.1381
K05B2.4	Q9GYN3	Uncharacterized protein	2.6512	6.2819	0.0174	16.3223	17.5659	17.2715	17.0532	19.8858	19.7268	19.5009	19.7045
tdo-2	Q09474	Tryptophan 2,3-dioxygenase	2.65	6.27667	0.0196	20.7519	21.5319	21.0594	21.1144	23.0224	24.0815	24.1895	23.7645
C01B10.3	Q17543	Uncharacterized protein	2.6345	6.2096	0.0144	22.0221	22.313	21.1594	21.8315	24.4083	24.5613	24.4284	24.466
ruvb-2	Q9GZH2	RuvB-like 2	2.6143	6.12326	0.0111	20.3521	19.8485	20.3778	20.1928	22.901	22.9396	22.5805	22.807
faah-3	O45089	Amidase domain-containing protein	2.6041	6.08012	0.0372	14.5708	15.6069	13.4509	14.5429	17.0255	17.2653	17.1502	17.147
cap-1	P34685	F-actin-capping protein subunit alpha	2.5945	6.0398	0.0106	21.1475	21.4305	21.2235	21.2672	23.7406	23.9894	23.8551	23.8617
hpd-1	Q22633	4-hydroxyphenylpyruvate dioxygenase	2.59	6.02099	0.0174	21.8008	23.0884	22.3855	22.4249	24.8262	25.2334	24.9852	25.0149
Y48C3A.3	Q9NAG5	Uncharacterized protein	2.587	6.00848	0.0215	17.5897	17.0018	18.4832	17.6916	20.2799	20.4415	20.1141	20.2785
sdha-1	Q09508	Succinate dehydrogenase [ubiquinone] flavoprotein subunit, mitochondrial	2.5867	6.00723	0.0106	23.3543	23.7651	23.3888	23.5027	26.0609	26.2564	25.951	26.0894
F45D11.15	G5EFS5	Uncharacterized protein	2.5808	5.98271	0.0111	23.6508	23.1328	23.449	23.4109	25.7393	26.0619	26.1736	25.9916
F45D11.14	Q9N5T2	Uncharacterized protein	2.5808	5.98271	0.0111	23.6508	23.1328	23.449	23.4109	25.7393	26.0619	26.1736	25.9916
pat-12	Q95QA6	Protein pat-12	2.5769	5.96656	0.014	22.3601	22.1573	22.5936	22.3703	24.3732	25.1258	25.3427	24.9472
F38B2.4	Q20140	Adenylate kinase isoenzyme 1	2.5762	5.96367	0.0449	20.4583	22.1035	20.6711	21.0776	24.515	23.3361	23.1104	23.6538
itsn-1	A0A0K3AS36	ITSN (Intersectin) family	2.5747	5.95747	0.0254	21.513	21.4056	22.351	21.7565	23.5885	24.549	24.8563	24.3313
aph-2	Q23316	Nicastrin	2.5654	5.91919	0.028	15.2778	15.6463	16.4777	15.8006	17.6453	18.7546	18.6983	18.3661
sip-1	Q20363	Stress-induced protein 1	2.5344	5.79336	0.0174	23.0812	24.2586	23.8153	23.7184	26.0746	26.5255	26.1583	26.2528
acs-11	Q20264	Fatty Acid CoA Synthetase family	2.5293	5.77292	0.0138	20.5916	20.9999	21.5069	21.0328	23.4155	23.8043	23.4663	23.562
kat-1	Q22100	Acetyl-CoA acetyltransferase homolog, mitochondrial	2.5191	5.73224	0.0249	21.7059	22.5619	22.9194	22.3957	25.4919	24.6414	24.6111	24.9148
sti-1	O16259	Stress-induced-phosphoprotein 1	2.5177	5.72668	0.0401	19.2895	20.713	19.4921	19.8315	23.1956	22.0951	21.7571	22.3493
agr-1	G5EG68	AGRin (Synaptic protein) homolog	2.4949	5.63689	0.0192	15.9001	16.4897	15.6541	16.0146	18.5199	17.9801	19.0285	18.5095
F40G9.17	C0Z1Y9	Ankyrin_rpt-contain_dom domain-containing protein	2.4928	5.62869	0.0417	16.4313	18.1372	18.4073	17.6586	20.3706	20.0672	20.0163	20.1514
vab-10	A0A1N7SYP3	GAR domain-containing protein	2.4916	5.62401	0.013	23.3437	23.0792	23.5664	23.3298	25.4217	25.9233	26.119	25.8213
anc-1	Q9N4M4	Nuclear anchorage protein 1	2.4802	5.57975	0.0124	25.3987	25.2264	25.7069	25.444	27.6176	28.0012	28.1539	27.9242
cfim-1	Q93716	Cleavage and polyadenylation specificity factor subunit 5	2.4776	5.5697	0.05	18.2857	20.4868	20.1616	19.6447	21.9817	22.1726	22.2125	22.1223
F13E6.1	P55326	Uncharacterized protein F13E6.1	2.4732	5.55274	0.0372	18.9163	19.0972	19.6872	19.2336	20.6389	22.0994	22.3819	21.7067
vha-7	B2MZD0	V-type proton ATPase 116 kDa subunit a 4	2.469	5.5366	0.0174	0	16.3435	16.0008	10.7814	18.4835	18.8233	18.6166	18.6411
myrf-2	D9PTN5	Myelin regulatory factor homolog 2	2.4651	5.52165	0.0303	16.0597	15.7244	16.9242	16.2361	19.3311	18.0796	18.6929	18.7012
mag-1	P49029	Protein mago nashi homolog	2.4551	5.48351	0.0233	20.3005	21.4011	20.5888	20.7635	23.7234	22.7907	23.1416	23.2186
tpp-2	Q09541	Tripeptidyl-peptidase 2	2.4302	5.38968	0.0148	23.1492	22.4073	22.9966	22.851	25.6724	25.2612	24.91	25.2812
pqn-59	O61708	Prion-like-(Q/N-rich)-domain-bearing protein	2.4247	5.36917	0.014	19.3674	18.876	19.486	19.2431	21.8841	21.2466	21.8727	21.6678
F54C8.7	P34445	Uncharacterized protein F54C8.7	2.4157	5.33578	0.0144	18.5481	18.3991	17.6586	18.2019	20.8111	20.5183	20.5236	20.6177
ctsa-3.1	P52716	Serine carboxypeptidase ctsa-3.1	2.413	5.32581	0.0136	19.5606	19.5932	20.1095	19.7544	22.5303	22.0164	21.9554	22.1674
gpi-1	Q7K707	Glucose-6-phosphate isomerase	2.3949	5.25941	0.0341	22.1642	21.2454	22.9661	22.1252	24.3287	24.9231	24.3085	24.5201
sodh-1	Q17334	Alcohol dehydrogenase 1	2.3854	5.22489	0.0249	20.696	20.6201	21.9007	21.0723	23.6039	23.5057	23.2633	23.4576
wdr-12	P91343	Ribosome biogenesis protein WDR12 homolog	2.381	5.20898	0.0424	14.854	15.7298	16.1557	15.5798	18.8749	17.5679	17.4396	17.9608
lmn-1	Q21443	Lamin-1	2.3771	5.19491	0.0174	21.237	21.9335	21.3416	21.504	24.2705	23.9851	23.3878	23.8811
cpr-6	P43510	Cathepsin B-like cysteine proteinase 6	2.3722	5.1773	0.0201	17.6307	18.7484	18.626	18.335	20.7739	20.8735	20.4743	20.7072
ftt-2	Q20655	14-3-3-like protein 2	2.3695	5.16762	0.0353	21.9475	22.3605	22.5962	22.3014	25.6598	24.3654	23.9876	24.6709
lfi-1	A0A5E4LWV7	Lin-5 (Five) Interacting protein	2.3635	5.14617	0.0312	23.3881	22.805	23.398	23.197	24.6495	25.9208	26.1112	25.5605
rpac-19	P34476	Probable DNA-directed RNA polymerases I and III subunit RPAC2	2.3432	5.07427	0.046	15.2702	17.1913	16.8721	16.4445	19.0758	18.5916	18.6957	18.7877
ppm-2	P49596	Probable protein phosphatase 2C T23F11.1	2.3355	5.04726	0.0174	19.8561	20.6586	19.9776	20.1641	22.1565	22.8678	22.4744	22.4996
arrd-14	O17983	Arrestin_C domain-containing protein	2.3214	4.99817	0.0221	18.7327	18.3126	18.6964	18.5806	21.6158	20.5497	20.5403	20.9019
tes-1	Q17525	TEStin (Human testis-derived transcript) homolog	2.3085	4.95368	0.014	18.3206	18.0633	17.6275	18.0038	20.5719	20.1101	20.2549	20.3123
pud-1.2	G5EET8	PUD1_2 domain-containing protein	2.3053	4.9427	0.0174	19.8432	19.1535	19.722	19.5729	21.5415	22.3387	21.7544	21.8782
W08F4.3	O02109	Sigma non-opioid intracellular receptor 1	2.2943	4.90516	0.0352	19.1024	20.143	18.5373	19.2609	21.9516	21.4885	21.2255	21.5552
C05D11.1	P48053	Uncharacterized protein C05D11.1	2.2892	4.88785	0.0204	20.204	20.8672	21.2745	20.7819	22.9869	22.82	23.4062	23.071
phat-7	O16226	ShKT domain-containing protein	2.2857	4.87601	0.0147	19.1684	19.1225	19.2139	19.1683	21.8826	21.5159	20.9634	21.454
C44E4.5	A6PVA1	NudC domain-containing protein 1	2.2855	4.87533	0.032	18.2115	18.1486	18.7558	18.372	21.5387	20.3112	20.1227	20.6575
acs-17	A0A4V0ING4	Fatty Acid CoA Synthetase family	2.2839	4.86993	0.0293	20.4746	21.292	20.5702	20.7789	23.7894	22.6957	22.7035	23.0629
T02G5.7	Q22101	Acetyl-CoA C-acetyltransferase	2.2824	4.86487	0.0272	15.8039	16.7163	17.0263	16.5155	19.1208	18.8782	18.3944	18.7978
prx-14	Q93930	Peroxisomal membrane protein PEX14	2.2707	4.82557	0.0126	18.0808	17.8377	18.1026	18.007	20.5603	20.0592	20.2137	20.2777
srp-7	A9Z1L1	SERPIN domain-containing protein	2.2647	4.80554	0.0122	19.022	19.2368	19.2464	19.1684	21.2476	21.5913	21.4604	21.4331
Y53G8AR.6	Q9N3G0	SAP domain-containing protein	2.2644	4.80455	0.0196	20.4114	20.0641	21.0714	20.5156	23.1223	22.5889	22.6287	22.78
larp-1	D5MCN2	La-related protein 1	2.257	4.77996	0.0249	20.7496	20.5042	20.7378	20.6639	23.6808	22.6014	22.4804	22.9209
pat-2	P34446	Integrin alpha pat-2	2.2489	4.7532	0.0224	20.9215	21.6567	21.246	21.2747	24.1034	23.1297	23.3378	23.5236
F25B4.8	Q8MNR9	CENP-V/GFA domain-containing protein	2.2407	4.72626	0.0484	14.5246	16.3008	15.6283	15.4846	18.3082	17.3587	17.5088	17.7252
F28B4.3	Q19853	EGF-like domain-containing protein	2.2299	4.69101	0.049	19.6239	20.6933	20.3883	20.2352	23.4689	22.0836	21.8426	22.465
nep-17	O45569	NEPrilysin metallopeptidase family	2.2058	4.6133	0.0251	23.6883	24.497	23.746	23.9771	26.7402	25.9589	25.8497	26.1829
pck-1	O44906	phosphoenolpyruvate carboxykinase (GTP)	2.1994	4.59288	0.0173	24.0951	24.8188	24.7214	24.5451	27.0585	26.5483	26.6267	26.7445
fln-2	D0VWL6	FiLamiN (Actin binding protein) homolog	2.1816	4.53656	0.0275	26.1879	25.7163	26.877	26.2604	28.0597	28.4639	28.8025	28.442
cle-1	G5EGA4	Endostatin domain-containing protein	2.1816	4.53656	0.0491	17.3254	16.2636	16.8214	16.8035	19.7989	19.0758	18.0805	18.9851
ZK1073.1	O02485	Uncharacterized protein ZK1073.1	2.1651	4.48498	0.0124	23.2318	23.0581	23.0884	23.1261	25.4852	25.197	25.1913	25.2912
idh-2	O17643	Isocitrate dehydrogenase [NADP]	2.1571	4.46017	0.019	20.8059	21.6331	21.7126	21.3839	23.5167	23.6888	23.4175	23.541
F13H6.3	Q07085	Esterase CM06B1	2.1526	4.44628	0.0387	20.6391	21.5704	22.3066	21.5054	23.7468	23.83	23.397	23.6579
ruvb-1	O17607	RuvB-like 1	2.1443	4.42078	0.013	21.1912	20.9529	21.4115	21.1852	23.2022	23.5195	23.2668	23.3295
hacl-1	Q17474	2-HydroxyAcyl-CoA Lyase 1	2.1396	4.4064	0.0303	21.0476	21.3266	22.0325	21.4689	24.0876	23.6636	23.0743	23.6085
clp-1	P34308	Calpain clp-1	2.1328	4.38568	0.0174	21.4381	21.3413	21.1862	21.3219	23.9464	23.3671	23.0504	23.4546
lec-3	Q09581	32 kDa beta-galactoside-binding lectin lec-3	2.1197	4.34604	0.0136	24.1291	24.5955	24.4509	24.3918	26.3405	26.5308	26.6633	26.5115
cpz-2	P92005	cathepsin X	2.1129	4.3256	0.0495	19.626	20.6064	20.5676	20.2667	21.5565	23.1607	22.4214	22.3795
nep-22	Q22763	NEPrilysin metallopeptidase family	2.0862	4.24628	0.0147	21.5451	21.9176	21.4746	21.6458	24.0247	23.4588	23.7124	23.732
dlg-1	G5ECY0	Disks large homolog 1	2.0859	4.2454	0.0183	22.2489	22.4462	23.0723	22.5891	24.5745	24.895	24.5556	24.675
his-67	P62784	Histone H4	2.0833	4.23775	0.0126	24.6877	24.6847	24.6156	24.6627	26.8907	26.8039	26.5434	26.746
F52E4.5	Q20675	Uncharacterized protein	2.0653	4.18521	0.0303	15.1573	15.4906	15.5769	15.4083	18.1005	17.5375	16.7827	17.4736
tcc-1	Q9GRZ9	Transmembrane and Coiled-Coil protein	2.0534	4.15083	0.013	23.5205	23.216	23.3239	23.3535	25.2467	25.4534	25.5207	25.4069
Y48B6A.1	Q9U2A9	Ribosome biogenesis protein BOP1 homolog	2.0155	4.04321	0.05	19.1469	20.4503	20.1793	19.9255	22.65	21.6495	21.5236	21.941
ipgm-1	G5EFZ1	2,3-bisphosphoglycerate-independent phosphoglycerate mutase	2.0153	4.04265	0.049	20.1176	21.3743	21.0998	20.8639	23.5901	22.6177	22.4299	22.8792
pfkb-1.1	Q9N590	6PF2K domain-containing protein	2.0073	4.02029	0.032	20.7436	21.6393	20.7834	21.0554	23.6075	22.8642	22.7167	23.0628
unc-15	P10567	Paramyosin	1.9994	3.99834	0.0396	22.0249	23.4053	23.2237	22.8846	24.8952	25.1368	24.6201	24.884
T05E12.3	Q9XUR6	BTB domain-containing protein	1.9879	3.96659	0.0386	18.3457	18.0187	19.4056	18.59	20.8452	20.5912	20.2975	20.578
gdh-1	Q23621	Glutamate dehydrogenase	1.9558	3.87931	0.0293	22.1849	22.1409	22.8818	22.4025	24.7415	24.4434	23.89	24.3583
unc-1	Q21190	Protein unc-1	1.9195	3.78292	0.0249	19.1559	19.1802	19.1787	19.1716	21.5986	20.5681	21.1067	21.0911
C32F10.8	O01685	alanine transaminase	1.9187	3.78082	0.0366	21.0486	21.645	21.926	21.5399	24.0976	23.1606	23.1175	23.4586
C07A12.7	Q95QX5	GAT domain-containing protein	1.9139	3.76826	0.0144	18.6818	19.0795	18.8204	18.8606	20.8301	20.6251	20.8681	20.7744
W01F3.2	O62390	Uncharacterized protein	1.8999	3.73187	0.0309	19.7986	20.503	20.8105	20.3707	22.6689	22.0699	22.0731	22.2706
C29F7.3	O17622	UMP-CMP kinase 1	1.8893	3.70455	0.0484	19.8948	21.4068	20.2658	20.5225	22.6662	22.1702	22.3989	22.4118
atgp-1	Q9XVU3	alpha-glucosidase	1.8858	3.69558	0.0138	21.6448	21.7136	21.8076	21.722	23.7062	23.6257	23.4916	23.6078
sdha-2	O44954	Succinate dehydrogenase [ubiquinone] flavoprotein subunit, mitochondrial	1.8838	3.69046	0.024	23.1587	23.7751	22.9966	23.3101	25.4568	25.0694	25.0555	25.1939
eif-3.H	O01974	Eukaryotic translation initiation factor 3 subunit H	1.8753	3.66878	0.0331	21.7658	22.7267	22.2561	22.2495	24.5997	23.9849	23.79	24.1249
[truncated: 77 more rows]

## Sheet: Artan Top 200 4 tissues
Hypodermis (200)	Intestine (200)	Muscle (200)	Neurons (200)		Artan Top 200 Combined (435)
[truncated: 435 more rows]

[truncated: 3 more sheets: Artan overlap, P granules, Overlap]
